# Supplementary material for: Total serum N-glycans mark visceral leishmaniasis in human infections with Leishmania infantum
Source: iScience. 2023 Jun 5;26(7):107021. doi: 10.1016/j.isci.2023.107021 (PMC10362369; doi:10.1016/j.isci.2023.107021)
Supplement: Table S1. Analyte list (including two dummy glycans) and relevant properties, related to STAR Methods — Analyte compositions with (theoretical) m/z-values and extraction windows. All species are calculated as [M+Na]+. Calibrants used for internal calibration by MassyTools are colored red. The most abundant isotope of the isotopic envelope was used for calibration, in the case that the second isotope is the most abundant it is indicated by (i2). H = hexose; N = N-acetylhexosamine; F = deoxyhexose (fucose); L = lactonized N-acetylneuraminic acid (α2,3-linked); E = ethyl esterified N-acetylneuraminic acid (α2,6-linked). Calculation of the extraction window per analyte for MALDI-FTICR-MS data according to the formula 0.00003 ∗ "m/z" - 0.0269. This formula was obtained from the linear trendline derived from manual peak width (Full Width at Half Maximum). This list was used to extract peak areas, associated with parameters for glycan relative quantification and data quality assessment by MassyTools from the recorded spectra. All glycans not included in the final analysis are shaded gray. [file mmc2.xlsx]

## Sheet: Table S1-Analyte list
Composition	m/z	Extraction window
H3N3F0E0L0	1136.4	0.00719189
H3N3F0E0L1	1409.48	0.0153844
H3N3F0E1L0	1455.52	0.0167657
H3N3F1E0L0	1282.45	0.0115736
H3N3F1E0L1	1555.54	0.0197662
H3N3F1E1L0	1601.58	0.0211474
H3N3F2E0L1	1701.6	0.0241479
H3N3F2E1L0	1747.64	0.0255292
H3N4F0E0L0	1339.48	0.0132843
H3N4F1E0L0	1485.53	0.017666
H3N5F0E0L0	1542.56	0.0193767
H3N5F1E0L0	1688.61	0.0237584
H3N6F0E0L0	1745.63	0.025469
H4N3F0E0L0	1298.45	0.0120535
H4N3F0E0L1	1571.53	0.020246
H4N3F0E1L0	1617.58	0.0216273
H4N3F1E0L0	1444.51	0.0164352
H4N3F1E0L1	1717.59	0.0246278
H4N3F1E1L0	1763.63	0.026009
H4N3F2E0L1	1863.65	0.0290095
H4N3F2E1L0	1909.69	0.0303908
H4N4F0E0L0	1501.53	0.0181459
H4N4F0E0L1	1774.61	0.0263384
H4N4F0E1L0	1820.66	0.0277197
H4N4F1E0L0	1647.59	0.0225276
H4N4F1E0L1	1920.67	0.0307201
H4N4F1E1L0	1966.71	0.0321014
H4N5F0E0L0	1704.61	0.0242382
H4N5F0E1L0	2023.73	0.033812
H4N5F1E0L0	1850.67	0.02862
H4N5F1E0L1	2123.75	0.0368125
H4N5F1E1L0	2169.79	0.0381938
H5N2F0E0L0	1257.42	0.0108227
H5N3F0E0L0	1460.5	0.0169151
H5N3F0E0L1	1733.59	0.0251076
H5N3F0E1L0	1779.63	0.0264889
H5N3F1E0L0	1606.56	0.0212968
H5N3F1E0L1	1879.64	0.0294893
H5N4F0E0L0	1663.58	0.0230074
H5N4F0E0L1	1936.67	0.0312
H5N4F0E0L2	2209.75	0.0393925
H5N4F0E1L0	1982.71	0.0325812
H5N4F0E1L1	2255.79	0.0407738
H5N4F0E2L0	2301.83	0.042155
H5N4F1E0L0	1809.64	0.0273892
H5N4F1E0L1	2082.72	0.0355817
H5N4F1E0L2	2355.81	0.0437743
H5N4F1E1L0	2128.77	0.036963
H5N4F1E1L1	2401.85	0.0451555
H5N4F1E2L0	2447.89	0.0465368
H5N4F2E0L0	1955.7	0.0317709
H5N4F2E0L1	2228.78	0.0399635
H5N4F2E1L0	2274.82	0.0413447
H5N5F0E0L0	1866.66	0.0290998
H5N5F0E0L2	2412.83	0.0454849
H5N5F0E1L0	2185.79	0.0386736
H5N5F0E1L0Ac1	2227.8	0.0399339
H5N5F0E1L1	2458.87	0.0468662
H5N5F0E2L0	2504.91	0.0482474
H5N5F1E0L0	2012.72	0.0334816
H5N5F1E0L1	2285.8	0.0416741
H5N5F1E1L0	2331.85	0.0430554
H5N5F1E1L1	2604.93	0.0512479
H5N5F1E2L0	2650.97	0.0526292
H5N5F2E0L1	2431.86	0.0460558
H5N5F2E1L0	2477.9	0.0474371
H6N2F0E0L0	1419.48	0.0156843
H6N3F0E0L0	1622.55	0.0217766
H6N3F0E1L0	1941.68	0.0313504
H6N4F0E0L0	1825.63	0.027869
H6N4F0E0L1	2098.72	0.0360616
H6N4F0E1L0	2144.76	0.0374428
H6N5F0E0L0	2028.71	0.0339614
H6N5F0E0L1	2301.8	0.042154
H6N5F0E0L2	2574.88	0.0503465
H6N5F0E0L3	2847.97	0.058539
H6N5F0E1L0	2347.84	0.0435352
H6N5F0E1L1	2620.93	0.0517278
H6N5F0E1L2	2894.01	0.0599203
H6N5F0E2L0	2666.97	0.053109
H6N5F0E2L1	2940.05	0.0613016	(i2) (m/z 3087.11307)
H6N5F0E3L0	2986.09	0.0626828
H6N5F1E0L1	2447.86	0.0465357
H6N5F1E0L2	2720.94	0.0547282
H6N5F1E0L3	2994.03	0.0629208
H6N5F1E1L0	2493.9	0.0479169
H6N5F1E1L1	2766.98	0.0561095
H6N5F1E1L2	3040.07	0.064302
H6N5F1E2L0	2813.02	0.0574907
H6N5F1E2L1	3086.11	0.0656833	(i2) (m/z 2941.055150)
H6N5F2E1L2	3186.13	0.0686838
H6N5F2E2L1	3232.17	0.070065
H7N2F0E0L0	1581.53	0.0205458
H7N6F0E0L0	2393.85	0.0449154
H7N6F0E1L0	2712.97	0.0544892
H7N6F0E1L2	3259.14	0.0708743
H7N6F0E1L3	3532.23	0.0790668
H7N6F0E2L0	3032.1	0.064063
H7N6F0E2L1	3305.18	0.0722555
H7N6F0E2L2	3578.27	0.0804481
H7N6F0E3L0	3351.23	0.0736368
H7N6F0E3L1	3624.31	0.0818293
H7N6F1E1L2	3405.2	0.075256
H7N6F1E1L3	3678.28	0.0834485
H7N6F1E2L1	3451.24	0.0766373
H7N6F1E2L2	3724.33	0.0848298
H7N6F1E3L1	3770.37	0.0862111
H7N6F2E1L2	3551.26	0.0796377
H7N6F2E1L3	3824.34	0.0878303
H7N6F2E2L2	3870.38	0.0892115
H8N2F0E0L0	1743.58	0.0254074
H9N2F0E0L0	1905.63	0.030269
H10N2F0E0L0	2067.69	0.0351306
H13N3F1E1L0	3222.11	0.0697633
Dummy glycans	m/z	Extraction window
N11	2274.87	0.0413462
N13	2681.03	0.0535309
