# Supplementary material for: Total serum N-glycans mark visceral leishmaniasis in human infections with Leishmania infantum
Source: iScience. 2023 Jun 5;26(7):107021. doi: 10.1016/j.isci.2023.107021 (PMC10362369; doi:10.1016/j.isci.2023.107021)
Supplement: Table S2. Glycosylation traits calculation formula, related to STAR Methods — Calculation of glycosylation traits by using RStudio software with the same script as described in [S2] and [S3]. H = hexose; N = N-acetylhexosamine; F = deoxyhexose (fucose); Fa = Antenna fucose; S = N-acetylneuraminic acid (Sialic acid); L = lactonized N-acetylneuraminic acid (α2,3-linked); E = ethyl esterified N-acetylneuraminic acid (α2,6-linked); M = Mannose; Hy = Hybrid; A = Antenna; T = Total; C = Complex; U = Unclassifiable. [file mmc3.xlsx]

## Sheet: Table S2-Glycosylation traits
Short notation	Description of trait	Calculation with glycans in spectra
TU	Total unclassifiable	TU = ( H3N3F0E0L0 + H3N3F1E0L0 + H4N3F0E0L0 + H4N3F1E0L0 ) / ( H3N3F0E0L0 + H3N3F1E0L0 + H3N4F0E0L0 + H3N4F1E0L0 + H3N5F1E0L0 + H3N6F0E0L0 + H4N3F0E0L0 + H4N3F0E0L1 + H4N3F0E1L0 + H4N3F1E0L0 + H4N3F1E1L0 + H4N4F0E0L0 + H4N4F1E0L0 + H4N4F1E1L0 + H4N5F0E0L0 + H4N5F1E0L0 + H4N5F1E1L0 + H5N2F0E0L0 + H5N3F0E0L0 + H5N3F0E0L1 + H5N3F0E1L0 + H5N3F1E0L0 + H5N4F0E0L0 + H5N4F0E0L2 + H5N4F0E1L0 + H5N4F0E1L1 …
TM	Total High mannose type	TM = ( H5N2F0E0L0 + H6N2F0E0L0 + H7N2F0E0L0 + H8N2F0E0L0 + H9N2F0E0L0 ) / ( H3N3F0E0L0 + H3N3F1E0L0 + H3N4F0E0L0 + H3N4F1E0L0 + H3N5F1E0L0 + H3N6F0E0L0 + H4N3F0E0L0 + H4N3F0E0L1 + H4N3F0E1L0 + H4N3F1E0L0 + H4N3F1E1L0 + H4N4F0E0L0 + H4N4F1E0L0 + H4N4F1E1L0 + H4N5F0E0L0 + H4N5F1E0L0 + H4N5F1E1L0 + H5N2F0E0L0 + H5N3F0E0L0 + H5N3F0E0L1 + H5N3F0E1L0 + H5N3F1E0L0 + H5N4F0E0L0 + H5N4F0E0L2 + H5N4F0E1L0 …
THy	Total Hybrid type	THy = ( H5N3F0E0L0 + H5N3F0E0L1 + H5N3F0E1L0 + H5N3F1E0L0 + H6N3F0E1L0 ) / ( H3N3F0E0L0 + H3N3F1E0L0 + H3N4F0E0L0 + H3N4F1E0L0 + H3N5F1E0L0 + H3N6F0E0L0 + H4N3F0E0L0 + H4N3F0E0L1 + H4N3F0E1L0 + H4N3F1E0L0 + H4N3F1E1L0 + H4N4F0E0L0 + H4N4F1E0L0 + H4N4F1E1L0 + H4N5F0E0L0 + H4N5F1E0L0 + H4N5F1E1L0 + H5N2F0E0L0 + H5N3F0E0L0 + H5N3F0E0L1 + H5N3F0E1L0 + H5N3F1E0L0 + H5N4F0E0L0 + H5N4F0E0L2 + H5N4F0E1L0…
TC	Total Complex type	TC = ( H3N4F0E0L0 + H3N4F1E0L0 + H3N5F1E0L0 + H3N6F0E0L0 + H4N3F0E0L1 + H4N3F0E1L0 + H4N3F1E1L0 + H4N4F0E0L0 + H4N4F1E0L0 + H4N4F1E1L0 + H4N5F0E0L0 + H4N5F1E0L0 + H4N5F1E1L0 + H5N4F0E0L0 + H5N4F0E0L2 + H5N4F0E1L0 + H5N4F0E1L1 + H5N4F0E2L0 + H5N4F1E0L0 + H5N4F1E0L1 + H5N4F1E1L0 + H5N4F1E1L1 + H5N4F1E2L0 + H5N4F2E0L0 + H5N5F0E0L0 + H5N5F0E1L0 + H5N5F0E1L0Ac1 + H5N5F0E2L0 + H5N5F1E0L0 + H5N5F1E1L0 +…
MM	Length of High Mannose chain	MM = ( 4 * (0) + 5 * ( H5N2F0E0L0 ) + 6 * ( H6N2F0E0L0 ) + 7 * ( H7N2F0E0L0 ) + 8 * ( H8N2F0E0L0 ) + 9 * ( H9N2F0E0L0 ) + 10 * (0) ) / ( H5N2F0E0L0 + H6N2F0E0L0 + H7N2F0E0L0 + H8N2F0E0L0 + H9N2F0E0L0 )
CA1	Mono-antennary species of complex glycans relative to TC	CA1 = ( H4N3F0E0L1 + H4N3F0E1L0 + H4N3F1E1L0 ) / ( H3N4F0E0L0 + H3N4F1E0L0 + H3N5F1E0L0 + H3N6F0E0L0 + H4N3F0E0L1 + H4N3F0E1L0 + H4N3F1E1L0 + H4N4F0E0L0 + H4N4F1E0L0 + H4N4F1E1L0 + H4N5F0E0L0 + H4N5F1E0L0 + H4N5F1E1L0 + H5N4F0E0L0 + H5N4F0E0L2 + H5N4F0E1L0 + H5N4F0E1L1 + H5N4F0E2L0 + H5N4F1E0L0 + H5N4F1E0L1 + H5N4F1E1L0 + H5N4F1E1L1 + H5N4F1E2L0 + H5N4F2E0L0 + H5N5F0E0L0 + H5N5F0E1L0 + H5N5F0E1L0…
CA2	Bi-antennary species of complex glycans relative to TC	CA2 = ( H3N4F0E0L0 + H3N4F1E0L0 + H3N5F1E0L0 + H4N4F0E0L0 + H4N4F1E0L0 + H4N4F1E1L0 + H4N5F0E0L0 + H4N5F1E0L0 + H4N5F1E1L0 + H5N4F0E0L0 + H5N4F0E0L2 + H5N4F0E1L0 + H5N4F0E1L1 + H5N4F0E2L0 + H5N4F1E0L0 + H5N4F1E0L1 + H5N4F1E1L0 + H5N4F1E1L1 + H5N4F1E2L0 + H5N4F2E0L0 + H5N5F0E0L0 + H5N5F0E1L0 + H5N5F0E1L0Ac1 + H5N5F0E2L0 + H5N5F1E0L0 + H5N5F1E1L0 + H5N5F1E1L1 + H5N5F1E2L0 ) / ( H3N4F0E0L0 + H3N4F1E…
CA3	Tri-antennary species of complex glycans relative to TC	CA3 = ( H6N5F0E1L0 + H6N5F0E1L1 + H6N5F0E1L2 + H6N5F0E2L0 + H6N5F0E2L1 + H6N5F0E3L0 + H6N5F1E1L0 + H6N5F1E1L1 + H6N5F1E1L2 + H6N5F1E2L0 + H6N5F1E2L1 + H6N5F2E2L1 ) / ( H3N4F0E0L0 + H3N4F1E0L0 + H3N5F1E0L0 + H3N6F0E0L0 + H4N3F0E0L1 + H4N3F0E1L0 + H4N3F1E1L0 + H4N4F0E0L0 + H4N4F1E0L0 + H4N4F1E1L0 + H4N5F0E0L0 + H4N5F1E0L0 + H4N5F1E1L0 + H5N4F0E0L0 + H5N4F0E0L2 + H5N4F0E1L0 + H5N4F0E1L1 + H5N4F0E2L0…
CA4	Tetra-antennary species of complex glycans relative to TC	CA4 = ( H3N6F0E0L0 + H7N6F0E1L0 + H7N6F0E1L2 + H7N6F0E1L3 + H7N6F0E2L0 + H7N6F0E2L1 + H7N6F0E2L2 + H7N6F0E3L0 + H7N6F0E3L1 + H7N6F1E1L2 + H7N6F1E1L3 + H7N6F1E2L1 + H7N6F1E2L2 + H7N6F2E1L2 + H7N6F2E1L3 + H7N6F2E2L2 ) / ( H3N4F0E0L0 + H3N4F1E0L0 + H3N5F1E0L0 + H3N6F0E0L0 + H4N3F0E0L1 + H4N3F0E1L0 + H4N3F1E1L0 + H4N4F0E0L0 + H4N4F1E0L0 + H4N4F1E1L0 + H4N5F0E0L0 + H4N5F1E0L0 + H4N5F1E1L0 + H5N4F0E0L0…
CF0	non-Fucosylated species of complex glycans relative to TC	CF0 = ( H3N4F0E0L0 + H3N6F0E0L0 + H4N3F0E0L1 + H4N3F0E1L0 + H4N4F0E0L0 + H4N5F0E0L0 + H5N4F0E0L0 + H5N4F0E0L2 + H5N4F0E1L0 + H5N4F0E1L1 + H5N4F0E2L0 + H5N5F0E0L0 + H5N5F0E1L0 + H5N5F0E1L0Ac1 + H5N5F0E2L0 + H6N5F0E1L0 + H6N5F0E1L1 + H6N5F0E1L2 + H6N5F0E2L0 + H6N5F0E2L1 + H6N5F0E3L0 + H7N6F0E1L0 + H7N6F0E1L2 + H7N6F0E1L3 + H7N6F0E2L0 + H7N6F0E2L1 + H7N6F0E2L2 + H7N6F0E3L0 + H7N6F0E3L1 ) / ( H3N4F0E…
CF	Fucosylated species of complex glycans relative to TC	CF = ( H3N4F1E0L0 + H3N5F1E0L0 + H4N3F1E1L0 + H4N4F1E0L0 + H4N4F1E1L0 + H4N5F1E0L0 + H4N5F1E1L0 + H5N4F1E0L0 + H5N4F1E0L1 + H5N4F1E1L0 + H5N4F1E1L1 + H5N4F1E2L0 + H5N4F2E0L0 + H5N5F1E0L0 + H5N5F1E1L0 + H5N5F1E1L1 + H5N5F1E2L0 + H6N5F1E1L0 + H6N5F1E1L1 + H6N5F1E1L2 + H6N5F1E2L0 + H6N5F1E2L1 + H6N5F2E2L1 + H7N6F1E1L2 + H7N6F1E1L3 + H7N6F1E2L1 + H7N6F1E2L2 + H7N6F2E1L2 + H7N6F2E1L3 + H7N6F2E2L2 ) / …
CFa	Antenna Fucosylated species of complex glycans relative to TC	CFa = ( H5N4F2E0L0 + H6N5F2E2L1 + H7N6F2E1L2 + H7N6F2E1L3 + H7N6F2E2L2 ) / ( H3N4F0E0L0 + H3N4F1E0L0 + H3N5F1E0L0 + H3N6F0E0L0 + H4N3F0E0L1 + H4N3F0E1L0 + H4N3F1E1L0 + H4N4F0E0L0 + H4N4F1E0L0 + H4N4F1E1L0 + H4N5F0E0L0 + H4N5F1E0L0 + H4N5F1E1L0 + H5N4F0E0L0 + H5N4F0E0L2 + H5N4F0E1L0 + H5N4F0E1L1 + H5N4F0E2L0 + H5N4F1E0L0 + H5N4F1E0L1 + H5N4F1E1L0 + H5N4F1E1L1 + H5N4F1E2L0 + H5N4F2E0L0 + H5N5F0E0L0…
CB0	non-Bisected species of complex glycans relative to TC	CB0 = ( H3N4F0E0L0 + H3N4F1E0L0 + H4N4F0E0L0 + H4N4F1E0L0 + H4N4F1E1L0 + H5N4F0E0L0 + H5N4F0E0L2 + H5N4F0E1L0 + H5N4F0E1L1 + H5N4F0E2L0 + H5N4F1E0L0 + H5N4F1E0L1 + H5N4F1E1L0 + H5N4F1E1L1 + H5N4F1E2L0 + H5N4F2E0L0 ) / ( H3N4F0E0L0 + H3N4F1E0L0 + H3N5F1E0L0 + H3N6F0E0L0 + H4N3F0E0L1 + H4N3F0E1L0 + H4N3F1E1L0 + H4N4F0E0L0 + H4N4F1E0L0 + H4N4F1E1L0 + H4N5F0E0L0 + H4N5F1E0L0 + H4N5F1E1L0 + H5N4F0E0L0…
CB	Bisected species of complex glycans relative to TC	CB = ( H3N5F1E0L0 + H4N5F0E0L0 + H4N5F1E0L0 + H4N5F1E1L0 + H5N5F0E0L0 + H5N5F0E1L0 + H5N5F0E1L0Ac1 + H5N5F0E2L0 + H5N5F1E0L0 + H5N5F1E1L0 + H5N5F1E1L1 + H5N5F1E2L0 ) / ( H3N4F0E0L0 + H3N4F1E0L0 + H3N5F1E0L0 + H3N6F0E0L0 + H4N3F0E0L1 + H4N3F0E1L0 + H4N3F1E1L0 + H4N4F0E0L0 + H4N4F1E0L0 + H4N4F1E1L0 + H4N5F0E0L0 + H4N5F1E0L0 + H4N5F1E1L0 + H5N4F0E0L0 + H5N4F0E0L2 + H5N4F0E1L0 + H5N4F0E1L1 + H5N4F0E2…
CG	Galactosylated species of complex glycans relative to TC	CG = ( H4N3F0E0L1 + H4N3F0E1L0 + H4N3F1E1L0 + H4N4F0E0L0 + H4N4F1E0L0 + H4N4F1E1L0 + H4N5F0E0L0 + H4N5F1E0L0 + H4N5F1E1L0 + H5N4F0E0L0 + H5N4F0E0L2 + H5N4F0E1L0 + H5N4F0E1L1 + H5N4F0E2L0 + H5N4F1E0L0 + H5N4F1E0L1 + H5N4F1E1L0 + H5N4F1E1L1 + H5N4F1E2L0 + H5N4F2E0L0 + H5N5F0E0L0 + H5N5F0E1L0 + H5N5F0E1L0Ac1 + H5N5F0E2L0 + H5N5F1E0L0 + H5N5F1E1L0 + H5N5F1E1L1 + H5N5F1E2L0 + H6N5F0E1L0 + H6N5F0E1L1 +…
CS	Sialylated species of complex glycans relative to TC	CS = ( H4N3F0E0L1 + H4N3F0E1L0 + H4N3F1E1L0 + H4N4F1E1L0 + H4N5F1E1L0 + H5N4F0E0L2 + H5N4F0E1L0 + H5N4F0E1L1 + H5N4F0E2L0 + H5N4F1E0L1 + H5N4F1E1L0 + H5N4F1E1L1 + H5N4F1E2L0 + H5N5F0E1L0 + H5N5F0E1L0Ac1 + H5N5F0E2L0 + H5N5F1E1L0 + H5N5F1E1L1 + H5N5F1E2L0 + H6N5F0E1L0 + H6N5F0E1L1 + H6N5F0E1L2 + H6N5F0E2L0 + H6N5F0E2L1 + H6N5F0E3L0 + H6N5F1E1L0 + H6N5F1E1L1 + H6N5F1E1L2 + H6N5F1E2L0 + H6N5F1E2L1 +…
CE	α2,6-Sialylated species of complex glycans relative to TC	CE = ( H4N3F0E1L0 + H4N3F1E1L0 + H4N4F1E1L0 + H4N5F1E1L0 + H5N4F0E1L0 + H5N4F0E1L1 + H5N4F0E2L0 + H5N4F1E1L0 + H5N4F1E1L1 + H5N4F1E2L0 + H5N5F0E1L0 + H5N5F0E1L0Ac1 + H5N5F0E2L0 + H5N5F1E1L0 + H5N5F1E1L1 + H5N5F1E2L0 + H6N5F0E1L0 + H6N5F0E1L1 + H6N5F0E1L2 + H6N5F0E2L0 + H6N5F0E2L1 + H6N5F0E3L0 + H6N5F1E1L0 + H6N5F1E1L1 + H6N5F1E1L2 + H6N5F1E2L0 + H6N5F1E2L1 + H6N5F2E2L1 + H7N6F0E1L0 + H7N6F0E1L2 +…
CL	α2,3-Sialylated species of complex glycans relative to TC	CL = ( H4N3F0E0L1 + H5N4F0E0L2 + H5N4F0E1L1 + H5N4F1E0L1 + H5N4F1E1L1 + H5N5F1E1L1 + H6N5F0E1L1 + H6N5F0E1L2 + H6N5F0E2L1 + H6N5F1E1L1 + H6N5F1E1L2 + H6N5F1E2L1 + H6N5F2E2L1 + H7N6F0E1L2 + H7N6F0E1L3 + H7N6F0E2L1 + H7N6F0E2L2 + H7N6F0E3L1 + H7N6F1E1L2 + H7N6F1E1L3 + H7N6F1E2L1 + H7N6F1E2L2 + H7N6F2E1L2 + H7N6F2E1L3 + H7N6F2E2L2 ) / ( H3N4F0E0L0 + H3N4F1E0L0 + H3N5F1E0L0 + H3N6F0E0L0 + H4N3F0E0L1 …
TA2FS0	Total bi-antennary fucosylated non-sialylated species	TA2FS0 = ( H3N4F1E0L0 + H3N5F1E0L0 + H4N4F1E0L0 + H4N5F1E0L0 + H5N4F1E0L0 + H5N4F2E0L0 + H5N5F1E0L0 )
TA2FS	Total bi-antennary fucosylated and sialylated species	TA2FS = ( H4N4F1E1L0 + H4N5F1E1L0 + H5N4F1E0L1 + H5N4F1E1L0 + H5N4F1E1L1 + H5N4F1E2L0 + H5N5F1E1L0 + H5N5F1E1L1 + H5N5F1E2L0 )
TA2FG0S0	Total bi-antennary fucosylated non-sialylated species without galactose	TA2FG0S0 = ( H3N4F1E0L0 + H3N5F1E0L0 )
TA2FG1S0	Total bi-antennary fucosylated non-sialylated species with one galactose	TA2FG1S0 = ( H4N4F1E0L0 + H4N5F1E0L0 )
TA2FG2S0	Total bi-antennary fucosylated non-sialylated species with two galactoses	TA2FG2S0 = ( H5N4F1E0L0 + H5N4F2E0L0 + H5N5F1E0L0 )
TA2L0	Total bi-antennary species without α2,3-Sialylation	TA2L0 = ( H3N4F0E0L0 + H3N4F1E0L0 + H3N5F1E0L0 + H4N4F0E0L0 + H4N4F1E0L0 + H4N4F1E1L0 + H4N5F0E0L0 + H4N5F1E0L0 + H4N5F1E1L0 + H5N4F0E0L0 + H5N4F0E1L0 + H5N4F0E2L0 + H5N4F1E0L0 + H5N4F1E1L0 + H5N4F1E2L0 + H5N4F2E0L0 + H5N5F0E0L0 + H5N5F0E1L0 + H5N5F0E1L0Ac1 + H5N5F0E2L0 + H5N5F1E0L0 + H5N5F1E1L0 + H5N5F1E2L0 )
TA3L0	Total tri-antennary species without α2,3-Sialylation	TA3L0 = ( H6N5F0E1L0 + H6N5F0E2L0 + H6N5F0E3L0 + H6N5F1E1L0 + H6N5F1E2L0 )
TA4L0	Total tetra-antennary species without α2,3-Sialylation	TA4L0 = ( H3N6F0E0L0 + H7N6F0E1L0 + H7N6F0E2L0 + H7N6F0E3L0 )
TA1L	Total mono-antennary species with α2,3-sialic acid	TA1L = ( H4N3F0E0L1 )
TA2L	Total bi-antennary species with at least one α2,3-sialic acid	TA2L = ( H5N4F0E0L2 + H5N4F0E1L1 + H5N4F1E0L1 + H5N4F1E1L1 + H5N5F1E1L1 )
TA3L	Total tri-antennary species with at least one α2,3-sialic acid	TA3L = ( H6N5F0E1L1 + H6N5F0E1L2 + H6N5F0E2L1 + H6N5F1E1L1 + H6N5F1E1L2 + H6N5F1E2L1 + H6N5F2E2L1 )
TA4L	Total tetra-antennary species with at least one α2,3-sialic acid	TA4L = ( H7N6F0E1L2 + H7N6F0E1L3 + H7N6F0E2L1 + H7N6F0E2L2 + H7N6F0E3L1 + H7N6F1E1L2 + H7N6F1E1L3 + H7N6F1E2L1 + H7N6F1E2L2 + H7N6F2E1L2 + H7N6F2E1L3 + H7N6F2E2L2 )
TA1E	Total mono-antennary species with α2,6-sialic acid	TA1E = ( H4N3F0E1L0 + H4N3F1E1L0 )
TA2E	Total bi-antennary species with at least one α2,6-sialic acid	TA2E = ( H4N4F1E1L0 + H4N5F1E1L0 + H5N4F0E1L0 + H5N4F0E1L1 + H5N4F0E2L0 + H5N4F1E1L0 + H5N4F1E1L1 + H5N4F1E2L0 + H5N5F0E1L0 + H5N5F0E1L0Ac1 + H5N5F0E2L0 + H5N5F1E1L0 + H5N5F1E1L1 + H5N5F1E2L0 )
TA3E	Total tri-antennary species with at least one α2,6-sialic acid	TA3E = ( H6N5F0E1L0 + H6N5F0E1L1 + H6N5F0E1L2 + H6N5F0E2L0 + H6N5F0E2L1 + H6N5F0E3L0 + H6N5F1E1L0 + H6N5F1E1L1 + H6N5F1E1L2 + H6N5F1E2L0 + H6N5F1E2L1 + H6N5F2E2L1 )
TA4E	Total tetra-antennary species with at least one α2,6-sialic acid	TA4E = ( H7N6F0E1L0 + H7N6F0E1L2 + H7N6F0E1L3 + H7N6F0E2L0 + H7N6F0E2L1 + H7N6F0E2L2 + H7N6F0E3L0 + H7N6F0E3L1 + H7N6F1E1L2 + H7N6F1E1L3 + H7N6F1E2L1 + H7N6F1E2L2 + H7N6F2E1L2 + H7N6F2E1L3 + H7N6F2E2L2 )
A1	Mono-antennary species (including unclassifiable and paucimannosidic glycans)	A1 = ( H3N3F0E0L0 + H3N3F1E0L0 + H4N3F0E0L0 + H4N3F0E0L1 + H4N3F0E1L0 + H4N3F1E0L0 + H4N3F1E1L0 + H5N3F0E0L0 + H5N3F0E0L1 + H5N3F0E1L0 + H5N3F1E0L0 + H6N3F0E1L0 )
TA0	non-Antennary species relative to Total	TA0 = ( (0) + ( H5N2F0E0L0 + H6N2F0E0L0 + H7N2F0E0L0 + H8N2F0E0L0 + H9N2F0E0L0 ) ) / ( H3N3F0E0L0 + H3N3F1E0L0 + H3N4F0E0L0 + H3N4F1E0L0 + H3N5F1E0L0 + H3N6F0E0L0 + H4N3F0E0L0 + H4N3F0E0L1 + H4N3F0E1L0 + H4N3F1E0L0 + H4N3F1E1L0 + H4N4F0E0L0 + H4N4F1E0L0 + H4N4F1E1L0 + H4N5F0E0L0 + H4N5F1E0L0 + H4N5F1E1L0 + H5N2F0E0L0 + H5N3F0E0L0 + H5N3F0E0L1 + H5N3F0E1L0 + H5N3F1E0L0 + H5N4F0E0L0 + H5N4F0E0L2 + …
TA1	Mono-antennary species relative to Total	TA1 = ( H4N3F0E0L1 + H4N3F0E1L0 + H4N3F1E1L0 )
TA2	Bi-antennary species relative to Total	TA2 = ( H3N4F0E0L0 + H3N4F1E0L0 + H3N5F1E0L0 + H4N4F0E0L0 + H4N4F1E0L0 + H4N4F1E1L0 + H4N5F0E0L0 + H4N5F1E0L0 + H4N5F1E1L0 + H5N4F0E0L0 + H5N4F0E0L2 + H5N4F0E1L0 + H5N4F0E1L1 + H5N4F0E2L0 + H5N4F1E0L0 + H5N4F1E0L1 + H5N4F1E1L0 + H5N4F1E1L1 + H5N4F1E2L0 + H5N4F2E0L0 + H5N5F0E0L0 + H5N5F0E1L0 + H5N5F0E1L0Ac1 + H5N5F0E2L0 + H5N5F1E0L0 + H5N5F1E1L0 + H5N5F1E1L1 + H5N5F1E2L0 ) / ( H3N3F0E0L0 + H3N3F1E…
TA3	Tri-antennary species relative to Total	TA3 = ( H6N5F0E1L0 + H6N5F0E1L1 + H6N5F0E1L2 + H6N5F0E2L0 + H6N5F0E2L1 + H6N5F0E3L0 + H6N5F1E1L0 + H6N5F1E1L1 + H6N5F1E1L2 + H6N5F1E2L0 + H6N5F1E2L1 + H6N5F2E2L1 ) / ( H3N3F0E0L0 + H3N3F1E0L0 + H3N4F0E0L0 + H3N4F1E0L0 + H3N5F1E0L0 + H3N6F0E0L0 + H4N3F0E0L0 + H4N3F0E0L1 + H4N3F0E1L0 + H4N3F1E0L0 + H4N3F1E1L0 + H4N4F0E0L0 + H4N4F1E0L0 + H4N4F1E1L0 + H4N5F0E0L0 + H4N5F1E0L0 + H4N5F1E1L0 + H5N2F0E0L0…
TA4	Tetra-antennary species relative to Total	TA4 = ( H3N6F0E0L0 + H7N6F0E1L0 + H7N6F0E1L2 + H7N6F0E1L3 + H7N6F0E2L0 + H7N6F0E2L1 + H7N6F0E2L2 + H7N6F0E3L0 + H7N6F0E3L1 + H7N6F1E1L2 + H7N6F1E1L3 + H7N6F1E2L1 + H7N6F1E2L2 + H7N6F2E1L2 + H7N6F2E1L3 + H7N6F2E2L2 ) / ( H3N3F0E0L0 + H3N3F1E0L0 + H3N4F0E0L0 + H3N4F1E0L0 + H3N5F1E0L0 + H3N6F0E0L0 + H4N3F0E0L0 + H4N3F0E0L1 + H4N3F0E1L0 + H4N3F1E0L0 + H4N3F1E1L0 + H4N4F0E0L0 + H4N4F1E0L0 + H4N4F1E1L0…
A1F0	Mono-antennary non-fucosylated species	A1F0 = ( H4N3F0E0L1 + H4N3F0E1L0 ) / ( H4N3F0E0L1 + H4N3F0E1L0 + H4N3F1E1L0 )
A2F0	Bi-antennary non-fucosylated species	A2F0 = ( H3N4F0E0L0 + H4N4F0E0L0 + H4N5F0E0L0 + H5N4F0E0L0 + H5N4F0E0L2 + H5N4F0E1L0 + H5N4F0E1L1 + H5N4F0E2L0 + H5N5F0E0L0 + H5N5F0E1L0 + H5N5F0E1L0Ac1 + H5N5F0E2L0 ) / ( H3N4F0E0L0 + H3N4F1E0L0 + H3N5F1E0L0 + H4N4F0E0L0 + H4N4F1E0L0 + H4N4F1E1L0 + H4N5F0E0L0 + H4N5F1E0L0 + H4N5F1E1L0 + H5N4F0E0L0 + H5N4F0E0L2 + H5N4F0E1L0 + H5N4F0E1L1 + H5N4F0E2L0 + H5N4F1E0L0 + H5N4F1E0L1 + H5N4F1E1L0 + H5N4F1…
A3F0	Tri-antennary non-fucosylated species	A3F0 = ( H6N5F0E1L0 + H6N5F0E1L1 + H6N5F0E1L2 + H6N5F0E2L0 + H6N5F0E2L1 + H6N5F0E3L0 ) / ( H6N5F0E1L0 + H6N5F0E1L1 + H6N5F0E1L2 + H6N5F0E2L0 + H6N5F0E2L1 + H6N5F0E3L0 + H6N5F1E1L0 + H6N5F1E1L1 + H6N5F1E1L2 + H6N5F1E2L0 + H6N5F1E2L1 + H6N5F2E2L1 )
A4F0	Tetra-antennary non-fucosylated species	A4F0 = ( H3N6F0E0L0 + H7N6F0E1L0 + H7N6F0E1L2 + H7N6F0E1L3 + H7N6F0E2L0 + H7N6F0E2L1 + H7N6F0E2L2 + H7N6F0E3L0 + H7N6F0E3L1 ) / ( H3N6F0E0L0 + H7N6F0E1L0 + H7N6F0E1L2 + H7N6F0E1L3 + H7N6F0E2L0 + H7N6F0E2L1 + H7N6F0E2L2 + H7N6F0E3L0 + H7N6F0E3L1 + H7N6F1E1L2 + H7N6F1E1L3 + H7N6F1E2L1 + H7N6F1E2L2 + H7N6F2E1L2 + H7N6F2E1L3 + H7N6F2E2L2 )
A1F	Mono-antennary fucosylated species	A1F = ( H4N3F1E1L0 ) / ( H4N3F0E0L1 + H4N3F0E1L0 + H4N3F1E1L0 )
A2F	Bi-antennary fucosylated species	A2F = ( H3N4F1E0L0 + H3N5F1E0L0 + H4N4F1E0L0 + H4N4F1E1L0 + H4N5F1E0L0 + H4N5F1E1L0 + H5N4F1E0L0 + H5N4F1E0L1 + H5N4F1E1L0 + H5N4F1E1L1 + H5N4F1E2L0 + H5N4F2E0L0 + H5N5F1E0L0 + H5N5F1E1L0 + H5N5F1E1L1 + H5N5F1E2L0 ) / ( H3N4F0E0L0 + H3N4F1E0L0 + H3N5F1E0L0 + H4N4F0E0L0 + H4N4F1E0L0 + H4N4F1E1L0 + H4N5F0E0L0 + H4N5F1E0L0 + H4N5F1E1L0 + H5N4F0E0L0 + H5N4F0E0L2 + H5N4F0E1L0 + H5N4F0E1L1 + H5N4F0E2L0…
A3F	Tri-antennary fucosylated species	A3F = ( H6N5F1E1L0 + H6N5F1E1L1 + H6N5F1E1L2 + H6N5F1E2L0 + H6N5F1E2L1 + H6N5F2E2L1 ) / ( H6N5F0E1L0 + H6N5F0E1L1 + H6N5F0E1L2 + H6N5F0E2L0 + H6N5F0E2L1 + H6N5F0E3L0 + H6N5F1E1L0 + H6N5F1E1L1 + H6N5F1E1L2 + H6N5F1E2L0 + H6N5F1E2L1 + H6N5F2E2L1 )
A4F	Tetra-antennary fucosylated species	A4F = ( H7N6F1E1L2 + H7N6F1E1L3 + H7N6F1E2L1 + H7N6F1E2L2 + H7N6F2E1L2 + H7N6F2E1L3 + H7N6F2E2L2 ) / ( H3N6F0E0L0 + H7N6F0E1L0 + H7N6F0E1L2 + H7N6F0E1L3 + H7N6F0E2L0 + H7N6F0E2L1 + H7N6F0E2L2 + H7N6F0E3L0 + H7N6F0E3L1 + H7N6F1E1L2 + H7N6F1E1L3 + H7N6F1E2L1 + H7N6F1E2L2 + H7N6F2E1L2 + H7N6F2E1L3 + H7N6F2E2L2 )
A2Fa	Bi-antennary antenna-fucosylated species	A2Fa = ( H5N4F2E0L0 ) / ( H3N4F0E0L0 + H3N4F1E0L0 + H3N5F1E0L0 + H4N4F0E0L0 + H4N4F1E0L0 + H4N4F1E1L0 + H4N5F0E0L0 + H4N5F1E0L0 + H4N5F1E1L0 + H5N4F0E0L0 + H5N4F0E0L2 + H5N4F0E1L0 + H5N4F0E1L1 + H5N4F0E2L0 + H5N4F1E0L0 + H5N4F1E0L1 + H5N4F1E1L0 + H5N4F1E1L1 + H5N4F1E2L0 + H5N4F2E0L0 + H5N5F0E0L0 + H5N5F0E1L0 + H5N5F0E1L0Ac1 + H5N5F0E2L0 + H5N5F1E0L0 + H5N5F1E1L0 + H5N5F1E1L1 + H5N5F1E2L0 )
A3Fa	Tri-antennary antenna-fucosylated species	A3Fa = ( H6N5F2E2L1 ) / ( H6N5F0E1L0 + H6N5F0E1L1 + H6N5F0E1L2 + H6N5F0E2L0 + H6N5F0E2L1 + H6N5F0E3L0 + H6N5F1E1L0 + H6N5F1E1L1 + H6N5F1E1L2 + H6N5F1E2L0 + H6N5F1E2L1 + H6N5F2E2L1 )
A4Fa	Tetra-antennary antenna-fucosylated species	A4Fa = ( H7N6F2E1L2 + H7N6F2E1L3 + H7N6F2E2L2 ) / ( H3N6F0E0L0 + H7N6F0E1L0 + H7N6F0E1L2 + H7N6F0E1L3 + H7N6F0E2L0 + H7N6F0E2L1 + H7N6F0E2L2 + H7N6F0E3L0 + H7N6F0E3L1 + H7N6F1E1L2 + H7N6F1E1L3 + H7N6F1E2L1 + H7N6F1E2L2 + H7N6F2E1L2 + H7N6F2E1L3 + H7N6F2E2L2 )
A2S0F	Fucosylation of non-sialylated bi-antennary glycans	A2S0F = ( H3N4F1E0L0 + H3N5F1E0L0 + H4N4F1E0L0 + H4N5F1E0L0 + H5N4F1E0L0 + H5N4F2E0L0 + H5N5F1E0L0 ) / ( H3N4F0E0L0 + H3N4F1E0L0 + H3N5F1E0L0 + H4N4F0E0L0 + H4N4F1E0L0 + H4N5F0E0L0 + H4N5F1E0L0 + H5N4F0E0L0 + H5N4F1E0L0 + H5N4F2E0L0 + H5N5F0E0L0 + H5N5F1E0L0 )
A1L0F	Fucosylation of mono-antennary glycans without α2,3-sialylation	A1L0F = ( H4N3F1E1L0 ) / ( H4N3F0E1L0 + H4N3F1E1L0 )
A2L0F	Fucosylation of bi-antennary glycans without α2,3-sialylation	A2L0F = ( H3N4F1E0L0 + H3N5F1E0L0 + H4N4F1E0L0 + H4N4F1E1L0 + H4N5F1E0L0 + H4N5F1E1L0 + H5N4F1E0L0 + H5N4F1E1L0 + H5N4F1E2L0 + H5N4F2E0L0 + H5N5F1E0L0 + H5N5F1E1L0 + H5N5F1E2L0 ) / ( H3N4F0E0L0 + H3N4F1E0L0 + H3N5F1E0L0 + H4N4F0E0L0 + H4N4F1E0L0 + H4N4F1E1L0 + H4N5F0E0L0 + H4N5F1E0L0 + H4N5F1E1L0 + H5N4F0E0L0 + H5N4F0E1L0 + H5N4F0E2L0 + H5N4F1E0L0 + H5N4F1E1L0 + H5N4F1E2L0 + H5N4F2E0L0 + H5N5F0E0…
A3L0F	Fucosylation of tri-antennary glycans without α2,3-sialylation	A3L0F = ( H6N5F1E1L0 + H6N5F1E2L0 ) / ( H6N5F0E1L0 + H6N5F0E2L0 + H6N5F0E3L0 + H6N5F1E1L0 + H6N5F1E2L0 )
A2E0F	Fucosylation of bi-antennary glycans without α2,6-sialylation	A2E0F = ( H3N4F1E0L0 + H3N5F1E0L0 + H4N4F1E0L0 + H4N5F1E0L0 + H5N4F1E0L0 + H5N4F1E0L1 + H5N4F2E0L0 + H5N5F1E0L0 ) / ( H3N4F0E0L0 + H3N4F1E0L0 + H3N5F1E0L0 + H4N4F0E0L0 + H4N4F1E0L0 + H4N5F0E0L0 + H4N5F1E0L0 + H5N4F0E0L0 + H5N4F0E0L2 + H5N4F1E0L0 + H5N4F1E0L1 + H5N4F2E0L0 + H5N5F0E0L0 + H5N5F1E0L0 )
A1SF	Fucosylation of sialylated mono-antennary glycans	A1SF = ( H4N3F1E1L0 ) / ( H4N3F0E0L1 + H4N3F0E1L0 + H4N3F1E1L0 )
A2SF	Fucosylation of sialylated bi-antennary glycans	A2SF = ( H4N4F1E1L0 + H4N5F1E1L0 + H5N4F1E0L1 + H5N4F1E1L0 + H5N4F1E1L1 + H5N4F1E2L0 + H5N5F1E1L0 + H5N5F1E1L1 + H5N5F1E2L0 ) / ( H4N4F1E1L0 + H4N5F1E1L0 + H5N4F0E0L2 + H5N4F0E1L0 + H5N4F0E1L1 + H5N4F0E2L0 + H5N4F1E0L1 + H5N4F1E1L0 + H5N4F1E1L1 + H5N4F1E2L0 + H5N5F0E1L0 + H5N5F0E1L0Ac1 + H5N5F0E2L0 + H5N5F1E1L0 + H5N5F1E1L1 + H5N5F1E2L0 )
A3SF	Fucosylation of sialylated tri-antennary glycans	A3SF = ( H6N5F1E1L0 + H6N5F1E1L1 + H6N5F1E1L2 + H6N5F1E2L0 + H6N5F1E2L1 + H6N5F2E2L1 ) / ( H6N5F0E1L0 + H6N5F0E1L1 + H6N5F0E1L2 + H6N5F0E2L0 + H6N5F0E2L1 + H6N5F0E3L0 + H6N5F1E1L0 + H6N5F1E1L1 + H6N5F1E1L2 + H6N5F1E2L0 + H6N5F1E2L1 + H6N5F2E2L1 )
A4SF	Fucosylation of sialylated tetra-antennary glycans	A4SF = ( H7N6F1E1L2 + H7N6F1E1L3 + H7N6F1E2L1 + H7N6F1E2L2 + H7N6F2E1L2 + H7N6F2E1L3 + H7N6F2E2L2 ) / ( H7N6F0E1L0 + H7N6F0E1L2 + H7N6F0E1L3 + H7N6F0E2L0 + H7N6F0E2L1 + H7N6F0E2L2 + H7N6F0E3L0 + H7N6F0E3L1 + H7N6F1E1L2 + H7N6F1E1L3 + H7N6F1E2L1 + H7N6F1E2L2 + H7N6F2E1L2 + H7N6F2E1L3 + H7N6F2E2L2 )
A2LF	Fucosylation of α2,3-sialylated bi-antennary glycans	A2LF = ( H5N4F1E0L1 + H5N4F1E1L1 + H5N5F1E1L1 ) / ( H5N4F0E0L2 + H5N4F0E1L1 + H5N4F1E0L1 + H5N4F1E1L1 + H5N5F1E1L1 )
A3LF	Fucosylation of α2,3-sialylated tri-antennary glycans	A3LF = ( H6N5F1E1L1 + H6N5F1E1L2 + H6N5F1E2L1 + H6N5F2E2L1 ) / ( H6N5F0E1L1 + H6N5F0E1L2 + H6N5F0E2L1 + H6N5F1E1L1 + H6N5F1E1L2 + H6N5F1E2L1 + H6N5F2E2L1 )
A4LF	Fucosylation of α2,3-sialylated tetra-antennary glycans	A4LF = ( H7N6F1E1L2 + H7N6F1E1L3 + H7N6F1E2L1 + H7N6F1E2L2 + H7N6F2E1L2 + H7N6F2E1L3 + H7N6F2E2L2 ) / ( H7N6F0E1L2 + H7N6F0E1L3 + H7N6F0E2L1 + H7N6F0E2L2 + H7N6F0E3L1 + H7N6F1E1L2 + H7N6F1E1L3 + H7N6F1E2L1 + H7N6F1E2L2 + H7N6F2E1L2 + H7N6F2E1L3 + H7N6F2E2L2 )
A1EF	Fucosylation of α2,6-sialylated mono-antennary glycans	A1EF = ( H4N3F1E1L0 ) / ( H4N3F0E1L0 + H4N3F1E1L0 )
A2EF	Fucosylation of α2,6-sialylated bi-antennary glycans	A2EF = ( H4N4F1E1L0 + H4N5F1E1L0 + H5N4F1E1L0 + H5N4F1E1L1 + H5N4F1E2L0 + H5N5F1E1L0 + H5N5F1E1L1 + H5N5F1E2L0 ) / ( H4N4F1E1L0 + H4N5F1E1L0 + H5N4F0E1L0 + H5N4F0E1L1 + H5N4F0E2L0 + H5N4F1E1L0 + H5N4F1E1L1 + H5N4F1E2L0 + H5N5F0E1L0 + H5N5F0E1L0Ac1 + H5N5F0E2L0 + H5N5F1E1L0 + H5N5F1E1L1 + H5N5F1E2L0 )
A3EF	Fucosylation of α2,6-sialylated tri-antennary glycans	A3EF = ( H6N5F1E1L0 + H6N5F1E1L1 + H6N5F1E1L2 + H6N5F1E2L0 + H6N5F1E2L1 + H6N5F2E2L1 ) / ( H6N5F0E1L0 + H6N5F0E1L1 + H6N5F0E1L2 + H6N5F0E2L0 + H6N5F0E2L1 + H6N5F0E3L0 + H6N5F1E1L0 + H6N5F1E1L1 + H6N5F1E1L2 + H6N5F1E2L0 + H6N5F1E2L1 + H6N5F2E2L1 )
A4EF	Fucosylation of α2,6-sialylated tetra-antennary glycans	A4EF = ( H7N6F1E1L2 + H7N6F1E1L3 + H7N6F1E2L1 + H7N6F1E2L2 + H7N6F2E1L2 + H7N6F2E1L3 + H7N6F2E2L2 ) / ( H7N6F0E1L0 + H7N6F0E1L2 + H7N6F0E1L3 + H7N6F0E2L0 + H7N6F0E2L1 + H7N6F0E2L2 + H7N6F0E3L0 + H7N6F0E3L1 + H7N6F1E1L2 + H7N6F1E1L3 + H7N6F1E2L1 + H7N6F1E2L2 + H7N6F2E1L2 + H7N6F2E1L3 + H7N6F2E2L2 )
A2B	Bisecting of diantennary glycans	A2B = ( H3N5F1E0L0 + H4N5F0E0L0 + H4N5F1E0L0 + H4N5F1E1L0 + H5N5F0E0L0 + H5N5F0E1L0 + H5N5F0E1L0Ac1 + H5N5F0E2L0 + H5N5F1E0L0 + H5N5F1E1L0 + H5N5F1E1L1 + H5N5F1E2L0 ) / ( H3N4F0E0L0 + H3N4F1E0L0 + H3N5F1E0L0 + H4N4F0E0L0 + H4N4F1E0L0 + H4N4F1E1L0 + H4N5F0E0L0 + H4N5F1E0L0 + H4N5F1E1L0 + H5N4F0E0L0 + H5N4F0E0L2 + H5N4F0E1L0 + H5N4F0E1L1 + H5N4F0E2L0 + H5N4F1E0L0 + H5N4F1E0L1 + H5N4F1E1L0 + H5N4F1E…
A2F0B	Bisecting of non-fucosylated diantennary glycans	A2F0B = ( H4N5F0E0L0 + H5N5F0E0L0 + H5N5F0E1L0 + H5N5F0E1L0Ac1 + H5N5F0E2L0 ) / ( H3N4F0E0L0 + H4N4F0E0L0 + H4N5F0E0L0 + H5N4F0E0L0 + H5N4F0E0L2 + H5N4F0E1L0 + H5N4F0E1L1 + H5N4F0E2L0 + H5N5F0E0L0 + H5N5F0E1L0 + H5N5F0E1L0Ac1 + H5N5F0E2L0 )
A2FB	Bisecting of fucosylated diantennary glycans	A2FB = ( H3N5F1E0L0 + H4N5F1E0L0 + H4N5F1E1L0 + H5N5F1E0L0 + H5N5F1E1L0 + H5N5F1E1L1 + H5N5F1E2L0 ) / ( H3N4F1E0L0 + H3N5F1E0L0 + H4N4F1E0L0 + H4N4F1E1L0 + H4N5F1E0L0 + H4N5F1E1L0 + H5N4F1E0L0 + H5N4F1E0L1 + H5N4F1E1L0 + H5N4F1E1L1 + H5N4F1E2L0 + H5N4F2E0L0 + H5N5F1E0L0 + H5N5F1E1L0 + H5N5F1E1L1 + H5N5F1E2L0 )
A2S0B	Bisecting of non-sialylated diantennary glycans	A2S0B = ( H3N5F1E0L0 + H4N5F0E0L0 + H4N5F1E0L0 + H5N5F0E0L0 + H5N5F1E0L0 ) / ( H3N4F0E0L0 + H3N4F1E0L0 + H3N5F1E0L0 + H4N4F0E0L0 + H4N4F1E0L0 + H4N5F0E0L0 + H4N5F1E0L0 + H5N4F0E0L0 + H5N4F1E0L0 + H5N4F2E0L0 + H5N5F0E0L0 + H5N5F1E0L0 )
A2SB	Bisecting of sialylated diantennary glycans	A2SB = ( H4N5F1E1L0 + H5N5F0E1L0 + H5N5F0E1L0Ac1 + H5N5F0E2L0 + H5N5F1E1L0 + H5N5F1E1L1 + H5N5F1E2L0 ) / ( H4N4F1E1L0 + H4N5F1E1L0 + H5N4F0E0L2 + H5N4F0E1L0 + H5N4F0E1L1 + H5N4F0E2L0 + H5N4F1E0L1 + H5N4F1E1L0 + H5N4F1E1L1 + H5N4F1E2L0 + H5N5F0E1L0 + H5N5F0E1L0Ac1 + H5N5F0E2L0 + H5N5F1E1L0 + H5N5F1E1L1 + H5N5F1E2L0 )
A2F0S0B	Bisecting of non-fucosylated non-sialylated diantennary glycans	A2F0S0B = ( H4N5F0E0L0 + H5N5F0E0L0 ) / ( H3N4F0E0L0 + H4N4F0E0L0 + H4N5F0E0L0 + H5N4F0E0L0 + H5N5F0E0L0 )
A2F0SB	Bisecting of non-fucosylated sialylated diantennary glycans	A2F0SB = ( H5N5F0E1L0 + H5N5F0E1L0Ac1 + H5N5F0E2L0 ) / ( H5N4F0E0L2 + H5N4F0E1L0 + H5N4F0E1L1 + H5N4F0E2L0 + H5N5F0E1L0 + H5N5F0E1L0Ac1 + H5N5F0E2L0 )
A2FS0B	Bisecting of fucosylated non-sialylated diantennary glycans	A2FS0B = ( H3N5F1E0L0 + H4N5F1E0L0 + H5N5F1E0L0 ) / ( H3N4F1E0L0 + H3N5F1E0L0 + H4N4F1E0L0 + H4N5F1E0L0 + H5N4F1E0L0 + H5N4F2E0L0 + H5N5F1E0L0 )
A2FSB	Bisecting of fucosylated and sialylated diantennary glycans	A2FSB = ( H4N5F1E1L0 + H5N5F1E1L0 + H5N5F1E1L1 + H5N5F1E2L0 ) / ( H4N4F1E1L0 + H4N5F1E1L0 + H5N4F1E0L1 + H5N4F1E1L0 + H5N4F1E1L1 + H5N4F1E2L0 + H5N5F1E1L0 + H5N5F1E1L1 + H5N5F1E2L0 )
A2G	Galactosylation of bi-antennary glycans	A2G = ( 0/2 * ( H3N4F0E0L0 + H3N4F1E0L0 + H3N5F1E0L0 ) + 1/2 * ( H4N4F0E0L0 + H4N4F1E0L0 + H4N4F1E1L0 + H4N5F0E0L0 + H4N5F1E0L0 + H4N5F1E1L0 ) + 2/2 * ( H5N4F0E0L0 + H5N4F0E0L2 + H5N4F0E1L0 + H5N4F0E1L1 + H5N4F0E2L0 + H5N4F1E0L0 + H5N4F1E0L1 + H5N4F1E1L0 + H5N4F1E1L1 + H5N4F1E2L0 + H5N4F2E0L0 + H5N5F0E0L0 + H5N5F0E1L0 + H5N5F0E1L0Ac1 + H5N5F0E2L0 + H5N5F1E0L0 + H5N5F1E1L0 + H5N5F1E1L1 + H5N5F1E2L…
A4G	Galactosylation of tetra-antennary glycans	A4G = ( 0/4 * ( H3N6F0E0L0 ) + 1/4 * (0) + 2/4 * (0) + 3/4 * (0) + 4/4 * ( H7N6F0E1L0 + H7N6F0E1L2 + H7N6F0E1L3 + H7N6F0E2L0 + H7N6F0E2L1 + H7N6F0E2L2 + H7N6F0E3L0 + H7N6F0E3L1 + H7N6F1E1L2 + H7N6F1E1L3 + H7N6F1E2L1 + H7N6F1E2L2 + H7N6F2E1L2 + H7N6F2E1L3 + H7N6F2E2L2 ) ) / ( H3N6F0E0L0 + H7N6F0E1L0 + H7N6F0E1L2 + H7N6F0E1L3 + H7N6F0E2L0 + H7N6F0E2L1 + H7N6F0E2L2 + H7N6F0E3L0 + H7N6F0E3L1 + H7N6F1…
A2F0G	Galactosylation of non-fucosylated bi-antennary glycans	A2F0G = ( 0/2 * ( H3N4F0E0L0 ) + 1/2 * ( H4N4F0E0L0 + H4N5F0E0L0 ) + 2/2 * ( H5N4F0E0L0 + H5N4F0E0L2 + H5N4F0E1L0 + H5N4F0E1L1 + H5N4F0E2L0 + H5N5F0E0L0 + H5N5F0E1L0 + H5N5F0E1L0Ac1 + H5N5F0E2L0 ) ) / ( H3N4F0E0L0 + H4N4F0E0L0 + H4N5F0E0L0 + H5N4F0E0L0 + H5N4F0E0L2 + H5N4F0E1L0 + H5N4F0E1L1 + H5N4F0E2L0 + H5N5F0E0L0 + H5N5F0E1L0 + H5N5F0E1L0Ac1 + H5N5F0E2L0 )
A4F0G	Galactosylation of non-fucosylated tetra-antennary glycans	A4F0G = ( 0/4 * ( H3N6F0E0L0 ) + 1/4 * (0) + 2/4 * (0) + 3/4 * (0) + 4/4 * ( H7N6F0E1L0 + H7N6F0E1L2 + H7N6F0E1L3 + H7N6F0E2L0 + H7N6F0E2L1 + H7N6F0E2L2 + H7N6F0E3L0 + H7N6F0E3L1 ) ) / ( H3N6F0E0L0 + H7N6F0E1L0 + H7N6F0E1L2 + H7N6F0E1L3 + H7N6F0E2L0 + H7N6F0E2L1 + H7N6F0E2L2 + H7N6F0E3L0 + H7N6F0E3L1 )
A2FG	Galactosylation of fucosylated bi-antennary glycans	A2FG = ( 0/2 * ( H3N4F1E0L0 + H3N5F1E0L0 ) + 1/2 * ( H4N4F1E0L0 + H4N4F1E1L0 + H4N5F1E0L0 + H4N5F1E1L0 ) + 2/2 * ( H5N4F1E0L0 + H5N4F1E0L1 + H5N4F1E1L0 + H5N4F1E1L1 + H5N4F1E2L0 + H5N4F2E0L0 + H5N5F1E0L0 + H5N5F1E1L0 + H5N5F1E1L1 + H5N5F1E2L0 ) ) / ( H3N4F1E0L0 + H3N5F1E0L0 + H4N4F1E0L0 + H4N4F1E1L0 + H4N5F1E0L0 + H4N5F1E1L0 + H5N4F1E0L0 + H5N4F1E0L1 + H5N4F1E1L0 + H5N4F1E1L1 + H5N4F1E2L0 + H5N4F…
A2S0G	Galactosylation of non-sialylated bi-antennary glycans	A2S0G = ( 0/2 * ( H3N4F0E0L0 + H3N4F1E0L0 + H3N5F1E0L0 ) + 1/2 * ( H4N4F0E0L0 + H4N4F1E0L0 + H4N5F0E0L0 + H4N5F1E0L0 ) + 2/2 * ( H5N4F0E0L0 + H5N4F1E0L0 + H5N4F2E0L0 + H5N5F0E0L0 + H5N5F1E0L0 ) ) / ( H3N4F0E0L0 + H3N4F1E0L0 + H3N5F1E0L0 + H4N4F0E0L0 + H4N4F1E0L0 + H4N5F0E0L0 + H4N5F1E0L0 + H5N4F0E0L0 + H5N4F1E0L0 + H5N4F2E0L0 + H5N5F0E0L0 + H5N5F1E0L0 )
A2SG	Galactosylation of sialylated bi-antennary glycans	A2SG = ( 0/2 * (0) + 1/2 * ( H4N4F1E1L0 + H4N5F1E1L0 ) + 2/2 * ( H5N4F0E0L2 + H5N4F0E1L0 + H5N4F0E1L1 + H5N4F0E2L0 + H5N4F1E0L1 + H5N4F1E1L0 + H5N4F1E1L1 + H5N4F1E2L0 + H5N5F0E1L0 + H5N5F0E1L0Ac1 + H5N5F0E2L0 + H5N5F1E1L0 + H5N5F1E1L1 + H5N5F1E2L0 ) ) / ( H4N4F1E1L0 + H4N5F1E1L0 + H5N4F0E0L2 + H5N4F0E1L0 + H5N4F0E1L1 + H5N4F0E2L0 + H5N4F1E0L1 + H5N4F1E1L0 + H5N4F1E1L1 + H5N4F1E2L0 + H5N5F0E1L0 + …
A2F0S0G	Galactosylation of non-fucosylated non-sialylated bi-antennary glycans	A2F0S0G = ( 0/2 * ( H3N4F0E0L0 ) + 1/2 * ( H4N4F0E0L0 + H4N5F0E0L0 ) + 2/2 * ( H5N4F0E0L0 + H5N5F0E0L0 ) ) / ( H3N4F0E0L0 + H4N4F0E0L0 + H4N5F0E0L0 + H5N4F0E0L0 + H5N5F0E0L0 )
A2FS0G	Galactosylation of fucosylated non-sialylated bi-antennary glycans	A2FS0G = ( 0/2 * ( H3N4F1E0L0 + H3N5F1E0L0 ) + 1/2 * ( H4N4F1E0L0 + H4N5F1E0L0 ) + 2/2 * ( H5N4F1E0L0 + H5N4F2E0L0 + H5N5F1E0L0 ) ) / ( H3N4F1E0L0 + H3N5F1E0L0 + H4N4F1E0L0 + H4N5F1E0L0 + H5N4F1E0L0 + H5N4F2E0L0 + H5N5F1E0L0 )
A2FSG	Galactosylation of fucosylated and sialylated bi-antennary glycans	A2FSG = ( 0/2 * (0) + 1/2 * ( H4N4F1E1L0 + H4N5F1E1L0 ) + 2/2 * ( H5N4F1E0L1 + H5N4F1E1L0 + H5N4F1E1L1 + H5N4F1E2L0 + H5N5F1E1L0 + H5N5F1E1L1 + H5N5F1E2L0 ) ) / ( H4N4F1E1L0 + H4N5F1E1L0 + H5N4F1E0L1 + H5N4F1E1L0 + H5N4F1E1L1 + H5N4F1E2L0 + H5N5F1E1L0 + H5N5F1E1L1 + H5N5F1E2L0 )
A2S	Sialylation of bi-antennary glycans	A2S = ( 0/2 * ( H3N4F0E0L0 + H3N4F1E0L0 + H3N5F1E0L0 + H4N4F0E0L0 + H4N4F1E0L0 + H4N5F0E0L0 + H4N5F1E0L0 + H5N4F0E0L0 + H5N4F1E0L0 + H5N4F2E0L0 + H5N5F0E0L0 + H5N5F1E0L0 ) + 1/2 * ( H4N4F1E1L0 + H4N5F1E1L0 + H5N4F0E1L0 + H5N4F1E0L1 + H5N4F1E1L0 + H5N5F0E1L0 + H5N5F0E1L0Ac1 + H5N5F1E1L0 ) + 2/2 * ( H5N4F0E0L2 + H5N4F0E1L1 + H5N4F0E2L0 + H5N4F1E1L1 + H5N4F1E2L0 + H5N5F0E2L0 + H5N5F1E1L1 + H5N5F1E2L…
A3S	Sialylation of tri-antennary glycans	A3S = ( 0/3 * (0) + 1/3 * ( H6N5F0E1L0 + H6N5F1E1L0 ) + 2/3 * ( H6N5F0E1L1 + H6N5F0E2L0 + H6N5F1E1L1 + H6N5F1E2L0 ) + 3/3 * ( H6N5F0E1L2 + H6N5F0E2L1 + H6N5F0E3L0 + H6N5F1E1L2 + H6N5F1E2L1 + H6N5F2E2L1 ) ) / ( H6N5F0E1L0 + H6N5F0E1L1 + H6N5F0E1L2 + H6N5F0E2L0 + H6N5F0E2L1 + H6N5F0E3L0 + H6N5F1E1L0 + H6N5F1E1L1 + H6N5F1E1L2 + H6N5F1E2L0 + H6N5F1E2L1 + H6N5F2E2L1 )
A4S	Sialylation of tetra-antennary glycans	A4S = ( 0/4 * ( H3N6F0E0L0 ) + 1/4 * ( H7N6F0E1L0 ) + 2/4 * ( H7N6F0E2L0 ) + 3/4 * ( H7N6F0E1L2 + H7N6F0E2L1 + H7N6F0E3L0 + H7N6F1E1L2 + H7N6F1E2L1 + H7N6F2E1L2 ) + 4/4 * ( H7N6F0E1L3 + H7N6F0E2L2 + H7N6F0E3L1 + H7N6F1E1L3 + H7N6F1E2L2 + H7N6F2E1L3 + H7N6F2E2L2 ) ) / ( H3N6F0E0L0 + H7N6F0E1L0 + H7N6F0E1L2 + H7N6F0E1L3 + H7N6F0E2L0 + H7N6F0E2L1 + H7N6F0E2L2 + H7N6F0E3L0 + H7N6F0E3L1 + H7N6F1E1L2 +…
A2F0S	Sialylation of non-fucosylated bi-antennary glycans	A2F0S = ( 0/2 * ( H3N4F0E0L0 + H4N4F0E0L0 + H4N5F0E0L0 + H5N4F0E0L0 + H5N5F0E0L0 ) + 1/2 * ( H5N4F0E1L0 + H5N5F0E1L0 + H5N5F0E1L0Ac1 ) + 2/2 * ( H5N4F0E0L2 + H5N4F0E1L1 + H5N4F0E2L0 + H5N5F0E2L0 ) ) / ( H3N4F0E0L0 + H4N4F0E0L0 + H4N5F0E0L0 + H5N4F0E0L0 + H5N4F0E0L2 + H5N4F0E1L0 + H5N4F0E1L1 + H5N4F0E2L0 + H5N5F0E0L0 + H5N5F0E1L0 + H5N5F0E1L0Ac1 + H5N5F0E2L0 )
A3F0S	Sialylation of non-fucosylated tri-antennary glycans	A3F0S = ( 0/3 * (0) + 1/3 * ( H6N5F0E1L0 ) + 2/3 * ( H6N5F0E1L1 + H6N5F0E2L0 ) + 3/3 * ( H6N5F0E1L2 + H6N5F0E2L1 + H6N5F0E3L0 ) ) / ( H6N5F0E1L0 + H6N5F0E1L1 + H6N5F0E1L2 + H6N5F0E2L0 + H6N5F0E2L1 + H6N5F0E3L0 )
A4F0S	Sialylation of non-fucosylated tetra-antennary glycans	A4F0S = ( 0/4 * ( H3N6F0E0L0 ) + 1/4 * ( H7N6F0E1L0 ) + 2/4 * ( H7N6F0E2L0 ) + 3/4 * ( H7N6F0E1L2 + H7N6F0E2L1 + H7N6F0E3L0 ) + 4/4 * ( H7N6F0E1L3 + H7N6F0E2L2 + H7N6F0E3L1 ) ) / ( H3N6F0E0L0 + H7N6F0E1L0 + H7N6F0E1L2 + H7N6F0E1L3 + H7N6F0E2L0 + H7N6F0E2L1 + H7N6F0E2L2 + H7N6F0E3L0 + H7N6F0E3L1 + H7N6F1E1L2 + H7N6F1E1L3 + H7N6F1E2L1 + H7N6F1E2L2 + H7N6F2E1L2 + H7N6F2E1L3 + H7N6F2E2L2 )
A2FS	Sialylation of fucosylated bi-antennary glycans	A2FS = ( 0/2 * ( H3N4F1E0L0 + H3N5F1E0L0 + H4N4F1E0L0 + H4N5F1E0L0 + H5N4F1E0L0 + H5N4F2E0L0 + H5N5F1E0L0 ) + 1/2 * ( H4N4F1E1L0 + H4N5F1E1L0 + H5N4F1E0L1 + H5N4F1E1L0 + H5N5F1E1L0 ) + 2/2 * ( H5N4F1E1L1 + H5N4F1E2L0 + H5N5F1E1L1 + H5N5F1E2L0 ) ) / ( H3N4F1E0L0 + H3N5F1E0L0 + H4N4F1E0L0 + H4N4F1E1L0 + H4N5F1E0L0 + H4N5F1E1L0 + H5N4F1E0L0 + H5N4F1E0L1 + H5N4F1E1L0 + H5N4F1E1L1 + H5N4F1E2L0 + H5N4F…
A3FS	Sialylation of fucosylated tri-antennary glycans	A3FS = ( 0/3 * (0) + 1/3 * ( H6N5F1E1L0 ) + 2/3 * ( H6N5F1E1L1 + H6N5F1E2L0 ) + 3/3 * ( H6N5F1E1L2 + H6N5F1E2L1 + H6N5F2E2L1 ) ) / ( H6N5F1E1L0 + H6N5F1E1L1 + H6N5F1E1L2 + H6N5F1E2L0 + H6N5F1E2L1 + H6N5F2E2L1 )
A4FS	Sialylation of fucosylated tetra-antennary glycans	A4FS = ( 0/4 * (0) + 1/4 * (0) + 2/4 * (0) + 3/4 * ( H7N6F1E1L2 + H7N6F1E2L1 + H7N6F2E1L2 ) + 4/4 * ( H7N6F1E1L3 + H7N6F1E2L2 + H7N6F2E1L3 + H7N6F2E2L2 ) ) / ( H3N6F0E0L0 + H7N6F0E1L0 + H7N6F0E1L2 + H7N6F0E1L3 + H7N6F0E2L0 + H7N6F0E2L1 + H7N6F0E2L2 + H7N6F0E3L0 + H7N6F0E3L1 + H7N6F1E1L2 + H7N6F1E1L3 + H7N6F1E2L1 + H7N6F1E2L2 + H7N6F2E1L2 + H7N6F2E1L3 + H7N6F2E2L2 )
A1L	α2,3-Sialylation of mono-antennary glycans	A1L = ( 0/1 * ( H4N3F0E1L0 + H4N3F1E1L0 ) + 1/1 * ( H4N3F0E0L1 ) ) / ( H4N3F0E0L1 + H4N3F0E1L0 + H4N3F1E1L0 )
A2L	α2,3-Sialylation of bi-antennary glycans	A2L = ( 0/2 * ( H3N4F0E0L0 + H3N4F1E0L0 + H3N5F1E0L0 + H4N4F0E0L0 + H4N4F1E0L0 + H4N4F1E1L0 + H4N5F0E0L0 + H4N5F1E0L0 + H4N5F1E1L0 + H5N4F0E0L0 + H5N4F0E1L0 + H5N4F0E2L0 + H5N4F1E0L0 + H5N4F1E1L0 + H5N4F1E2L0 + H5N4F2E0L0 + H5N5F0E0L0 + H5N5F0E1L0 + H5N5F0E1L0Ac1 + H5N5F0E2L0 + H5N5F1E0L0 + H5N5F1E1L0 + H5N5F1E2L0 ) + 1/2 * ( H5N4F0E1L1 + H5N4F1E0L1 + H5N4F1E1L1 + H5N5F1E1L1 ) + 2/2 * ( H5N4F0E0L…
A3L	α2,3-Sialylation of tri-antennary glycans	A3L = ( 0/3 * ( H6N5F0E1L0 + H6N5F0E2L0 + H6N5F0E3L0 + H6N5F1E1L0 + H6N5F1E2L0 ) + 1/3 * ( H6N5F0E1L1 + H6N5F0E2L1 + H6N5F1E1L1 + H6N5F1E2L1 + H6N5F2E2L1 ) + 2/3 * ( H6N5F0E1L2 + H6N5F1E1L2 ) + 3/3 * (0) ) / ( H6N5F0E1L0 + H6N5F0E1L1 + H6N5F0E1L2 + H6N5F0E2L0 + H6N5F0E2L1 + H6N5F0E3L0 + H6N5F1E1L0 + H6N5F1E1L1 + H6N5F1E1L2 + H6N5F1E2L0 + H6N5F1E2L1 + H6N5F2E2L1 )
A4L	α2,3-Sialylation of tetra-antennary glycans	A4L = ( 0/4 * ( H3N6F0E0L0 + H7N6F0E1L0 + H7N6F0E2L0 + H7N6F0E3L0 ) + 1/4 * ( H7N6F0E2L1 + H7N6F0E3L1 + H7N6F1E2L1 ) + 2/4 * ( H7N6F0E1L2 + H7N6F0E2L2 + H7N6F1E1L2 + H7N6F1E2L2 + H7N6F2E1L2 + H7N6F2E2L2 ) + 3/4 * ( H7N6F0E1L3 + H7N6F1E1L3 + H7N6F2E1L3 ) + 4/4 * (0) ) / ( H3N6F0E0L0 + H7N6F0E1L0 + H7N6F0E1L2 + H7N6F0E1L3 + H7N6F0E2L0 + H7N6F0E2L1 + H7N6F0E2L2 + H7N6F0E3L0 + H7N6F0E3L1 + H7N6F1E1L2…
A1F0L	α2,3-Sialylation of non-fucosylated mono-antennary glycans	A1F0L = ( 0/1 * ( H4N3F0E1L0 ) + 1/1 * ( H4N3F0E0L1 ) ) / ( H4N3F0E0L1 + H4N3F0E1L0 )
A2F0L	α2,3-Sialylation of non-fucosylated bi-antennary glycans	A2F0L = ( 0/2 * ( H3N4F0E0L0 + H4N4F0E0L0 + H4N5F0E0L0 + H5N4F0E0L0 + H5N4F0E1L0 + H5N4F0E2L0 + H5N5F0E0L0 + H5N5F0E1L0 + H5N5F0E1L0Ac1 + H5N5F0E2L0 ) + 1/2 * ( H5N4F0E1L1 ) + 2/2 * ( H5N4F0E0L2 ) ) / ( H3N4F0E0L0 + H4N4F0E0L0 + H4N5F0E0L0 + H5N4F0E0L0 + H5N4F0E0L2 + H5N4F0E1L0 + H5N4F0E1L1 + H5N4F0E2L0 + H5N5F0E0L0 + H5N5F0E1L0 + H5N5F0E1L0Ac1 + H5N5F0E2L0 )
A3F0L	α2,3-Sialylation of non-fucosylated tri-antennary glycans	A3F0L = ( 0/3 * ( H6N5F0E1L0 + H6N5F0E2L0 + H6N5F0E3L0 ) + 1/3 * ( H6N5F0E1L1 + H6N5F0E2L1 ) + 2/3 * ( H6N5F0E1L2 ) + 3/3 * (0) ) / ( H6N5F0E1L0 + H6N5F0E1L1 + H6N5F0E1L2 + H6N5F0E2L0 + H6N5F0E2L1 + H6N5F0E3L0 )
A4F0L	α2,3-Sialylation of non-fucosylated tetra-antennary glycans	A4F0L = ( 0/4 * ( H3N6F0E0L0 + H7N6F0E1L0 + H7N6F0E2L0 + H7N6F0E3L0 ) + 1/4 * ( H7N6F0E2L1 + H7N6F0E3L1 ) + 2/4 * ( H7N6F0E1L2 + H7N6F0E2L2 ) + 3/4 * ( H7N6F0E1L3 ) + 4/4 * (0) ) / ( H3N6F0E0L0 + H7N6F0E1L0 + H7N6F0E1L2 + H7N6F0E1L3 + H7N6F0E2L0 + H7N6F0E2L1 + H7N6F0E2L2 + H7N6F0E3L0 + H7N6F0E3L1 + H7N6F1E1L2 + H7N6F1E1L3 + H7N6F1E2L1 + H7N6F1E2L2 + H7N6F2E1L2 + H7N6F2E1L3 + H7N6F2E2L2 )
A2FL	α2,3-Sialylation of fucosylated bi-antennary glycans	A2FL = ( 0/2 * ( H3N4F1E0L0 + H3N5F1E0L0 + H4N4F1E0L0 + H4N4F1E1L0 + H4N5F1E0L0 + H4N5F1E1L0 + H5N4F1E0L0 + H5N4F1E1L0 + H5N4F1E2L0 + H5N4F2E0L0 + H5N5F1E0L0 + H5N5F1E1L0 + H5N5F1E2L0 ) + 1/2 * ( H5N4F1E0L1 + H5N4F1E1L1 + H5N5F1E1L1 ) + 2/2 * (0) ) / ( H3N4F1E0L0 + H3N5F1E0L0 + H4N4F1E0L0 + H4N4F1E1L0 + H4N5F1E0L0 + H4N5F1E1L0 + H5N4F1E0L0 + H5N4F1E0L1 + H5N4F1E1L0 + H5N4F1E1L1 + H5N4F1E2L0 + H5N…
A3FL	α2,3-Sialylation of fucosylated tri-antennary glycans	A3FL = ( 0/3 * ( H6N5F1E1L0 + H6N5F1E2L0 ) + 1/3 * ( H6N5F1E1L1 + H6N5F1E2L1 + H6N5F2E2L1 ) + 2/3 * ( H6N5F1E1L2 ) + 3/3 * (0) ) / ( H6N5F1E1L0 + H6N5F1E1L1 + H6N5F1E1L2 + H6N5F1E2L0 + H6N5F1E2L1 + H6N5F2E2L1 )
A4FL	α2,3-Sialylation of fucosylated tetra-antennary glycans	A4FL = ( 0/4 * (0) + 1/4 * ( H7N6F1E2L1 ) + 2/4 * ( H7N6F1E1L2 + H7N6F1E2L2 + H7N6F2E1L2 + H7N6F2E2L2 ) + 3/4 * ( H7N6F1E1L3 + H7N6F2E1L3 ) + 4/4 * (0) ) / ( H3N6F0E0L0 + H7N6F0E1L0 + H7N6F0E1L2 + H7N6F0E1L3 + H7N6F0E2L0 + H7N6F0E2L1 + H7N6F0E2L2 + H7N6F0E3L0 + H7N6F0E3L1 + H7N6F1E1L2 + H7N6F1E1L3 + H7N6F1E2L1 + H7N6F1E2L2 + H7N6F2E1L2 + H7N6F2E1L3 + H7N6F2E2L2 )
A1E	α2,6-Sialylation of mono-antennary glycans	A1E = ( 0/1 * ( H4N3F0E0L1 ) + 1/1 * ( H4N3F0E1L0 + H4N3F1E1L0 ) ) / ( H4N3F0E0L1 + H4N3F0E1L0 + H4N3F1E1L0 )
A2E	α2,6-Sialylation of bi-antennary glycans	A2E = ( 0/2 * ( H3N4F0E0L0 + H3N4F1E0L0 + H3N5F1E0L0 + H4N4F0E0L0 + H4N4F1E0L0 + H4N5F0E0L0 + H4N5F1E0L0 + H5N4F0E0L0 + H5N4F0E0L2 + H5N4F1E0L0 + H5N4F1E0L1 + H5N4F2E0L0 + H5N5F0E0L0 + H5N5F1E0L0 ) + 1/2 * ( H4N4F1E1L0 + H4N5F1E1L0 + H5N4F0E1L0 + H5N4F0E1L1 + H5N4F1E1L0 + H5N4F1E1L1 + H5N5F0E1L0 + H5N5F0E1L0Ac1 + H5N5F1E1L0 + H5N5F1E1L1 ) + 2/2 * ( H5N4F0E2L0 + H5N4F1E2L0 + H5N5F0E2L0 + H5N5F1E2L…
A3E	α2,6-Sialylation of tri-antennary glycans	A3E = ( 0/3 * (0) + 1/3 * ( H6N5F0E1L0 + H6N5F0E1L1 + H6N5F0E1L2 + H6N5F1E1L0 + H6N5F1E1L1 + H6N5F1E1L2 ) + 2/3 * ( H6N5F0E2L0 + H6N5F0E2L1 + H6N5F1E2L0 + H6N5F1E2L1 + H6N5F2E2L1 ) + 3/3 * ( H6N5F0E3L0 ) ) / ( H6N5F0E1L0 + H6N5F0E1L1 + H6N5F0E1L2 + H6N5F0E2L0 + H6N5F0E2L1 + H6N5F0E3L0 + H6N5F1E1L0 + H6N5F1E1L1 + H6N5F1E1L2 + H6N5F1E2L0 + H6N5F1E2L1 + H6N5F2E2L1 )
A4E	α2,6-Sialylation of tetra-antennary glycans	A4E = ( 0/4 * ( H3N6F0E0L0 ) + 1/4 * ( H7N6F0E1L0 + H7N6F0E1L2 + H7N6F0E1L3 + H7N6F1E1L2 + H7N6F1E1L3 + H7N6F2E1L2 + H7N6F2E1L3 ) + 2/4 * ( H7N6F0E2L0 + H7N6F0E2L1 + H7N6F0E2L2 + H7N6F1E2L1 + H7N6F1E2L2 + H7N6F2E2L2 ) + 3/4 * ( H7N6F0E3L0 + H7N6F0E3L1 ) + 4/4 * (0) ) / ( H3N6F0E0L0 + H7N6F0E1L0 + H7N6F0E1L2 + H7N6F0E1L3 + H7N6F0E2L0 + H7N6F0E2L1 + H7N6F0E2L2 + H7N6F0E3L0 + H7N6F0E3L1 + H7N6F1E1L2…
A1F0E	α2,6-Sialylation of non-fucosylated mono-antennary glycans	A1F0E = ( 0/1 * ( H4N3F0E0L1 ) + 1/1 * ( H4N3F0E1L0 ) ) / ( H4N3F0E0L1 + H4N3F0E1L0 )
A2F0E	α2,6-Sialylation of non-fucosylated bi-antennary glycans	A2F0E = ( 0/2 * ( H3N4F0E0L0 + H4N4F0E0L0 + H4N5F0E0L0 + H5N4F0E0L0 + H5N4F0E0L2 + H5N5F0E0L0 ) + 1/2 * ( H5N4F0E1L0 + H5N4F0E1L1 + H5N5F0E1L0 + H5N5F0E1L0Ac1 ) + 2/2 * ( H5N4F0E2L0 + H5N5F0E2L0 ) ) / ( H3N4F0E0L0 + H4N4F0E0L0 + H4N5F0E0L0 + H5N4F0E0L0 + H5N4F0E0L2 + H5N4F0E1L0 + H5N4F0E1L1 + H5N4F0E2L0 + H5N5F0E0L0 + H5N5F0E1L0 + H5N5F0E1L0Ac1 + H5N5F0E2L0 )
A3F0E	α2,6-Sialylation of non-fucosylated tri-antennary glycans	A3F0E = ( 0/3 * (0) + 1/3 * ( H6N5F0E1L0 + H6N5F0E1L1 + H6N5F0E1L2 ) + 2/3 * ( H6N5F0E2L0 + H6N5F0E2L1 ) + 3/3 * ( H6N5F0E3L0 ) ) / ( H6N5F0E1L0 + H6N5F0E1L1 + H6N5F0E1L2 + H6N5F0E2L0 + H6N5F0E2L1 + H6N5F0E3L0 )
A4F0E	α2,6-Sialylation of non-fucosylated tetra-antennary glycans	A4F0E = ( 0/4 * ( H3N6F0E0L0 ) + 1/4 * ( H7N6F0E1L0 + H7N6F0E1L2 + H7N6F0E1L3 ) + 2/4 * ( H7N6F0E2L0 + H7N6F0E2L1 + H7N6F0E2L2 ) + 3/4 * ( H7N6F0E3L0 + H7N6F0E3L1 ) + 4/4 * (0) ) / ( H3N6F0E0L0 + H7N6F0E1L0 + H7N6F0E1L2 + H7N6F0E1L3 + H7N6F0E2L0 + H7N6F0E2L1 + H7N6F0E2L2 + H7N6F0E3L0 + H7N6F0E3L1 + H7N6F1E1L2 + H7N6F1E1L3 + H7N6F1E2L1 + H7N6F1E2L2 + H7N6F2E1L2 + H7N6F2E1L3 + H7N6F2E2L2 )
A2FE	α2,6-Sialylation of fucosylated bi-antennary glycans	A2FE = ( 0/2 * ( H3N4F1E0L0 + H3N5F1E0L0 + H4N4F1E0L0 + H4N5F1E0L0 + H5N4F1E0L0 + H5N4F1E0L1 + H5N4F2E0L0 + H5N5F1E0L0 ) + 1/2 * ( H4N4F1E1L0 + H4N5F1E1L0 + H5N4F1E1L0 + H5N4F1E1L1 + H5N5F1E1L0 + H5N5F1E1L1 ) + 2/2 * ( H5N4F1E2L0 + H5N5F1E2L0 ) ) / ( H3N4F1E0L0 + H3N5F1E0L0 + H4N4F1E0L0 + H4N4F1E1L0 + H4N5F1E0L0 + H4N5F1E1L0 + H5N4F1E0L0 + H5N4F1E0L1 + H5N4F1E1L0 + H5N4F1E1L1 + H5N4F1E2L0 + H5N4F…
A3FE	α2,6-Sialylation of fucosylated tri-antennary glycans	A3FE = ( 0/3 * (0) + 1/3 * ( H6N5F1E1L0 + H6N5F1E1L1 + H6N5F1E1L2 ) + 2/3 * ( H6N5F1E2L0 + H6N5F1E2L1 + H6N5F2E2L1 ) + 3/3 * (0) ) / ( H6N5F1E1L0 + H6N5F1E1L1 + H6N5F1E1L2 + H6N5F1E2L0 + H6N5F1E2L1 + H6N5F2E2L1 )
A4FE	α2,6-Sialylation of fucosylated tetra-antennary glycans	A4FE = ( 0/4 * (0) + 1/4 * ( H7N6F1E1L2 + H7N6F1E1L3 + H7N6F2E1L2 + H7N6F2E1L3 ) + 2/4 * ( H7N6F1E2L1 + H7N6F1E2L2 + H7N6F2E2L2 ) + 3/4 * (0) + 4/4 * (0) ) / ( H3N6F0E0L0 + H7N6F0E1L0 + H7N6F0E1L2 + H7N6F0E1L3 + H7N6F0E2L0 + H7N6F0E2L1 + H7N6F0E2L2 + H7N6F0E3L0 + H7N6F0E3L1 + H7N6F1E1L2 + H7N6F1E1L3 + H7N6F1E2L1 + H7N6F1E2L2 + H7N6F2E1L2 + H7N6F2E1L3 + H7N6F2E2L2 )
A2GS	Sialylation per galactose of bi-antennary glycans	A2GS = ( ( 0/2 * ( H3N4F0E0L0 + H3N4F1E0L0 + H3N5F1E0L0 + H4N4F0E0L0 + H4N4F1E0L0 + H4N5F0E0L0 + H4N5F1E0L0 + H5N4F0E0L0 + H5N4F1E0L0 + H5N4F2E0L0 + H5N5F0E0L0 + H5N5F1E0L0 ) + 1/2 * ( H4N4F1E1L0 + H4N5F1E1L0 + H5N4F0E1L0 + H5N4F1E0L1 + H5N4F1E1L0 + H5N5F0E1L0 + H5N5F0E1L0Ac1 + H5N5F1E1L0 ) + 2/2 * ( H5N4F0E0L2 + H5N4F0E1L1 + H5N4F0E2L0 + H5N4F1E1L1 + H5N4F1E2L0 + H5N5F0E2L0 + H5N5F1E1L1 + H5N5F1…
A3GS	Sialylation per galactose of tri-antennary glycans	A3GS = ( ( 0/3 * (0) + 1/3 * ( H6N5F0E1L0 + H6N5F1E1L0 ) + 2/3 * ( H6N5F0E1L1 + H6N5F0E2L0 + H6N5F1E1L1 + H6N5F1E2L0 ) + 3/3 * ( H6N5F0E1L2 + H6N5F0E2L1 + H6N5F0E3L0 + H6N5F1E1L2 + H6N5F1E2L1 + H6N5F2E2L1 ) ) / ( H6N5F0E1L0 + H6N5F0E1L1 + H6N5F0E1L2 + H6N5F0E2L0 + H6N5F0E2L1 + H6N5F0E3L0 + H6N5F1E1L0 + H6N5F1E1L1 + H6N5F1E1L2 + H6N5F1E2L0 + H6N5F1E2L1 + H6N5F2E2L1 ) ) / ( ( 0/3 * (0) + 1/3 * (0) …
A4GS	Sialylation per galactose of tetra-antennary glycans	A4GS = ( ( 0/4 * ( H3N6F0E0L0 ) + 1/4 * ( H7N6F0E1L0 ) + 2/4 * ( H7N6F0E2L0 ) + 3/4 * ( H7N6F0E1L2 + H7N6F0E2L1 + H7N6F0E3L0 + H7N6F1E1L2 + H7N6F1E2L1 + H7N6F2E1L2 ) + 4/4 * ( H7N6F0E1L3 + H7N6F0E2L2 + H7N6F0E3L1 + H7N6F1E1L3 + H7N6F1E2L2 + H7N6F2E1L3 + H7N6F2E2L2 ) ) / ( H3N6F0E0L0 + H7N6F0E1L0 + H7N6F0E1L2 + H7N6F0E1L3 + H7N6F0E2L0 + H7N6F0E2L1 + H7N6F0E2L2 + H7N6F0E3L0 + H7N6F0E3L1 + H7N6F1E1L…
A2F0GS	Sialylation per galacose of non-fucosylated bi-antennary glycans	A2F0GS = ( ( 0/2 * ( H3N4F0E0L0 + H4N4F0E0L0 + H4N5F0E0L0 + H5N4F0E0L0 + H5N5F0E0L0 ) + 1/2 * ( H5N4F0E1L0 + H5N5F0E1L0 + H5N5F0E1L0Ac1 ) + 2/2 * ( H5N4F0E0L2 + H5N4F0E1L1 + H5N4F0E2L0 + H5N5F0E2L0 ) ) / ( H3N4F0E0L0 + H4N4F0E0L0 + H4N5F0E0L0 + H5N4F0E0L0 + H5N4F0E0L2 + H5N4F0E1L0 + H5N4F0E1L1 + H5N4F0E2L0 + H5N5F0E0L0 + H5N5F0E1L0 + H5N5F0E1L0Ac1 + H5N5F0E2L0 ) ) / ( ( 0/2 * ( H3N4F0E0L0 ) + 1/2…
A3F0GS	Sialylation per galactose of non-fucosylated tri-antennary glycans	A3F0GS = ( ( 0/3 * (0) + 1/3 * ( H6N5F0E1L0 ) + 2/3 * ( H6N5F0E1L1 + H6N5F0E2L0 ) + 3/3 * ( H6N5F0E1L2 + H6N5F0E2L1 + H6N5F0E3L0 ) ) / ( H6N5F0E1L0 + H6N5F0E1L1 + H6N5F0E1L2 + H6N5F0E2L0 + H6N5F0E2L1 + H6N5F0E3L0 ) ) / ( ( 0/3 * (0) + 1/3 * (0) + 2/3 * (0) + 3/3 * ( H6N5F0E1L0 + H6N5F0E1L1 + H6N5F0E1L2 + H6N5F0E2L0 + H6N5F0E2L1 + H6N5F0E3L0 ) ) / ( H6N5F0E1L0 + H6N5F0E1L1 + H6N5F0E1L2 + H6N5F0E2L…
A4F0GS	Sialylation per galactose of non-fucosylated tetra-antennary glycans	A4F0GS = ( ( 0/4 * ( H3N6F0E0L0 ) + 1/4 * ( H7N6F0E1L0 ) + 2/4 * ( H7N6F0E2L0 ) + 3/4 * ( H7N6F0E1L2 + H7N6F0E2L1 + H7N6F0E3L0 ) + 4/4 * ( H7N6F0E1L3 + H7N6F0E2L2 + H7N6F0E3L1 ) ) / ( H3N6F0E0L0 + H7N6F0E1L0 + H7N6F0E1L2 + H7N6F0E1L3 + H7N6F0E2L0 + H7N6F0E2L1 + H7N6F0E2L2 + H7N6F0E3L0 + H7N6F0E3L1 + H7N6F1E1L2 + H7N6F1E1L3 + H7N6F1E2L1 + H7N6F1E2L2 + H7N6F2E1L2 + H7N6F2E1L3 + H7N6F2E2L2 ) ) / ( (…
A2FGS	Sialylation per galactose of fucosylated bi-antennary glycans	A2FGS = ( ( 0/2 * ( H3N4F1E0L0 + H3N5F1E0L0 + H4N4F1E0L0 + H4N5F1E0L0 + H5N4F1E0L0 + H5N4F2E0L0 + H5N5F1E0L0 ) + 1/2 * ( H4N4F1E1L0 + H4N5F1E1L0 + H5N4F1E0L1 + H5N4F1E1L0 + H5N5F1E1L0 ) + 2/2 * ( H5N4F1E1L1 + H5N4F1E2L0 + H5N5F1E1L1 + H5N5F1E2L0 ) ) / ( H3N4F1E0L0 + H3N5F1E0L0 + H4N4F1E0L0 + H4N4F1E1L0 + H4N5F1E0L0 + H4N5F1E1L0 + H5N4F1E0L0 + H5N4F1E0L1 + H5N4F1E1L0 + H5N4F1E1L1 + H5N4F1E2L0 + H5…
A3FGS	Sialylation per galactose of fucosylated tri-antennary glycans	A3FGS = ( ( 0/3 * (0) + 1/3 * ( H6N5F1E1L0 ) + 2/3 * ( H6N5F1E1L1 + H6N5F1E2L0 ) + 3/3 * ( H6N5F1E1L2 + H6N5F1E2L1 + H6N5F2E2L1 ) ) / ( H6N5F1E1L0 + H6N5F1E1L1 + H6N5F1E1L2 + H6N5F1E2L0 + H6N5F1E2L1 + H6N5F2E2L1 ) ) / ( ( 0/3 * (0) + 1/3 * (0) + 2/3 * (0) + 3/3 * ( H6N5F1E1L0 + H6N5F1E1L1 + H6N5F1E1L2 + H6N5F1E2L0 + H6N5F1E2L1 + H6N5F2E2L1 ) ) / ( H6N5F1E1L0 + H6N5F1E1L1 + H6N5F1E1L2 + H6N5F1E2L0…
A4FGS	Sialylation per galactose of fucosylated tetra-antennary glycans	A4FGS = ( ( 0/4 * (0) + 1/4 * (0) + 2/4 * (0) + 3/4 * ( H7N6F1E1L2 + H7N6F1E2L1 + H7N6F2E1L2 ) + 4/4 * ( H7N6F1E1L3 + H7N6F1E2L2 + H7N6F2E1L3 + H7N6F2E2L2 ) ) / ( H3N6F0E0L0 + H7N6F0E1L0 + H7N6F0E1L2 + H7N6F0E1L3 + H7N6F0E2L0 + H7N6F0E2L1 + H7N6F0E2L2 + H7N6F0E3L0 + H7N6F0E3L1 + H7N6F1E1L2 + H7N6F1E1L3 + H7N6F1E2L1 + H7N6F1E2L2 + H7N6F2E1L2 + H7N6F2E1L3 + H7N6F2E2L2 ) ) / ( ( 0/4 * (0) + 1/4 * (0…
A1GL	α2,3-Sialylation per galactose of mono-antennary glycans	A1GL = ( ( 0/1 * ( H4N3F0E1L0 + H4N3F1E1L0 ) + 1/1 * ( H4N3F0E0L1 ) ) / ( H4N3F0E0L1 + H4N3F0E1L0 + H4N3F1E1L0 ) ) / ( ( 0/1 * (0) + 1/1 * ( H4N3F0E0L1 + H4N3F0E1L0 + H4N3F1E1L0 ) ) / ( H4N3F0E0L1 + H4N3F0E1L0 + H4N3F1E1L0 ) )
A2GL	α2,3-Sialylation per galactose of bi-antennary glycans	A2GL = ( ( 0/2 * ( H3N4F0E0L0 + H3N4F1E0L0 + H3N5F1E0L0 + H4N4F0E0L0 + H4N4F1E0L0 + H4N4F1E1L0 + H4N5F0E0L0 + H4N5F1E0L0 + H4N5F1E1L0 + H5N4F0E0L0 + H5N4F0E1L0 + H5N4F0E2L0 + H5N4F1E0L0 + H5N4F1E1L0 + H5N4F1E2L0 + H5N4F2E0L0 + H5N5F0E0L0 + H5N5F0E1L0 + H5N5F0E1L0Ac1 + H5N5F0E2L0 + H5N5F1E0L0 + H5N5F1E1L0 + H5N5F1E2L0 ) + 1/2 * ( H5N4F0E1L1 + H5N4F1E0L1 + H5N4F1E1L1 + H5N5F1E1L1 ) + 2/2 * ( H5N4F0…
A3GL	α2,3-Sialylation per galactose of tri-antennary glycans	A3GL = ( ( 0/3 * ( H6N5F0E1L0 + H6N5F0E2L0 + H6N5F0E3L0 + H6N5F1E1L0 + H6N5F1E2L0 ) + 1/3 * ( H6N5F0E1L1 + H6N5F0E2L1 + H6N5F1E1L1 + H6N5F1E2L1 + H6N5F2E2L1 ) + 2/3 * ( H6N5F0E1L2 + H6N5F1E1L2 ) + 3/3 * (0) ) / ( H6N5F0E1L0 + H6N5F0E1L1 + H6N5F0E1L2 + H6N5F0E2L0 + H6N5F0E2L1 + H6N5F0E3L0 + H6N5F1E1L0 + H6N5F1E1L1 + H6N5F1E1L2 + H6N5F1E2L0 + H6N5F1E2L1 + H6N5F2E2L1 ) ) / ( ( 0/3 * (0) + 1/3 * (0) …
A4GL	α2,3-Sialylation per galactose of tetra-antennary glycans	A4GL = ( ( 0/4 * ( H3N6F0E0L0 + H7N6F0E1L0 + H7N6F0E2L0 + H7N6F0E3L0 ) + 1/4 * ( H7N6F0E2L1 + H7N6F0E3L1 + H7N6F1E2L1 ) + 2/4 * ( H7N6F0E1L2 + H7N6F0E2L2 + H7N6F1E1L2 + H7N6F1E2L2 + H7N6F2E1L2 + H7N6F2E2L2 ) + 3/4 * ( H7N6F0E1L3 + H7N6F1E1L3 + H7N6F2E1L3 ) + 4/4 * (0) ) / ( H3N6F0E0L0 + H7N6F0E1L0 + H7N6F0E1L2 + H7N6F0E1L3 + H7N6F0E2L0 + H7N6F0E2L1 + H7N6F0E2L2 + H7N6F0E3L0 + H7N6F0E3L1 + H7N6F1E…
A1F0GL	α2,3-Sialylation per galactose of non-fucosylated mono-antennary glycans	A1F0GL = ( ( 0/1 * ( H4N3F0E1L0 ) + 1/1 * ( H4N3F0E0L1 ) ) / ( H4N3F0E0L1 + H4N3F0E1L0 ) ) / ( ( 0/1 * (0) + 1/1 * ( H4N3F0E0L1 + H4N3F0E1L0 ) ) / ( H4N3F0E0L1 + H4N3F0E1L0 ) )
A2F0GL	α2,3-Sialylation per galactose of non-fucosylated bi-antennary glycans	A2F0GL = ( ( 0/2 * ( H3N4F0E0L0 + H4N4F0E0L0 + H4N5F0E0L0 + H5N4F0E0L0 + H5N4F0E1L0 + H5N4F0E2L0 + H5N5F0E0L0 + H5N5F0E1L0 + H5N5F0E1L0Ac1 + H5N5F0E2L0 ) + 1/2 * ( H5N4F0E1L1 ) + 2/2 * ( H5N4F0E0L2 ) ) / ( H3N4F0E0L0 + H4N4F0E0L0 + H4N5F0E0L0 + H5N4F0E0L0 + H5N4F0E0L2 + H5N4F0E1L0 + H5N4F0E1L1 + H5N4F0E2L0 + H5N5F0E0L0 + H5N5F0E1L0 + H5N5F0E1L0Ac1 + H5N5F0E2L0 ) ) / ( ( 0/2 * ( H3N4F0E0L0 ) + 1/2…
A3F0GL	α2,3-Sialylation per galactose of non-fucosylated tri-antennary glycans	A3F0GL = ( ( 0/3 * ( H6N5F0E1L0 + H6N5F0E2L0 + H6N5F0E3L0 ) + 1/3 * ( H6N5F0E1L1 + H6N5F0E2L1 ) + 2/3 * ( H6N5F0E1L2 ) + 3/3 * (0) ) / ( H6N5F0E1L0 + H6N5F0E1L1 + H6N5F0E1L2 + H6N5F0E2L0 + H6N5F0E2L1 + H6N5F0E3L0 ) ) / ( ( 0/3 * (0) + 1/3 * (0) + 2/3 * (0) + 3/3 * ( H6N5F0E1L0 + H6N5F0E1L1 + H6N5F0E1L2 + H6N5F0E2L0 + H6N5F0E2L1 + H6N5F0E3L0 ) ) / ( H6N5F0E1L0 + H6N5F0E1L1 + H6N5F0E1L2 + H6N5F0E2L…
A4F0GL	α2,3-Sialylation per galactose of non-fucosylated tetra-antennary glycans	A4F0GL = ( ( 0/4 * ( H3N6F0E0L0 + H7N6F0E1L0 + H7N6F0E2L0 + H7N6F0E3L0 ) + 1/4 * ( H7N6F0E2L1 + H7N6F0E3L1 ) + 2/4 * ( H7N6F0E1L2 + H7N6F0E2L2 ) + 3/4 * ( H7N6F0E1L3 ) + 4/4 * (0) ) / ( H3N6F0E0L0 + H7N6F0E1L0 + H7N6F0E1L2 + H7N6F0E1L3 + H7N6F0E2L0 + H7N6F0E2L1 + H7N6F0E2L2 + H7N6F0E3L0 + H7N6F0E3L1 + H7N6F1E1L2 + H7N6F1E1L3 + H7N6F1E2L1 + H7N6F1E2L2 + H7N6F2E1L2 + H7N6F2E1L3 + H7N6F2E2L2 ) ) / (…
A2FGL	α2,3-Sialylation per galactose of fucosylated bi-antennary glycans	A2FGL = ( ( 0/2 * ( H3N4F1E0L0 + H3N5F1E0L0 + H4N4F1E0L0 + H4N4F1E1L0 + H4N5F1E0L0 + H4N5F1E1L0 + H5N4F1E0L0 + H5N4F1E1L0 + H5N4F1E2L0 + H5N4F2E0L0 + H5N5F1E0L0 + H5N5F1E1L0 + H5N5F1E2L0 ) + 1/2 * ( H5N4F1E0L1 + H5N4F1E1L1 + H5N5F1E1L1 ) + 2/2 * (0) ) / ( H3N4F1E0L0 + H3N5F1E0L0 + H4N4F1E0L0 + H4N4F1E1L0 + H4N5F1E0L0 + H4N5F1E1L0 + H5N4F1E0L0 + H5N4F1E0L1 + H5N4F1E1L0 + H5N4F1E1L1 + H5N4F1E2L0 + …
A3FGL	α2,3-Sialylation per galactose of fucosylated tri-antennary glycans	A3FGL = ( ( 0/3 * ( H6N5F1E1L0 + H6N5F1E2L0 ) + 1/3 * ( H6N5F1E1L1 + H6N5F1E2L1 + H6N5F2E2L1 ) + 2/3 * ( H6N5F1E1L2 ) + 3/3 * (0) ) / ( H6N5F1E1L0 + H6N5F1E1L1 + H6N5F1E1L2 + H6N5F1E2L0 + H6N5F1E2L1 + H6N5F2E2L1 ) ) / ( ( 0/3 * (0) + 1/3 * (0) + 2/3 * (0) + 3/3 * ( H6N5F1E1L0 + H6N5F1E1L1 + H6N5F1E1L2 + H6N5F1E2L0 + H6N5F1E2L1 + H6N5F2E2L1 ) ) / ( H6N5F1E1L0 + H6N5F1E1L1 + H6N5F1E1L2 + H6N5F1E2L0…
A4FGL	α2,3-Sialylation per galactose of fucosylated tetra-antennary glycans	A4FGL = ( ( 0/4 * (0) + 1/4 * ( H7N6F1E2L1 ) + 2/4 * ( H7N6F1E1L2 + H7N6F1E2L2 + H7N6F2E1L2 + H7N6F2E2L2 ) + 3/4 * ( H7N6F1E1L3 + H7N6F2E1L3 ) + 4/4 * (0) ) / ( H3N6F0E0L0 + H7N6F0E1L0 + H7N6F0E1L2 + H7N6F0E1L3 + H7N6F0E2L0 + H7N6F0E2L1 + H7N6F0E2L2 + H7N6F0E3L0 + H7N6F0E3L1 + H7N6F1E1L2 + H7N6F1E1L3 + H7N6F1E2L1 + H7N6F1E2L2 + H7N6F2E1L2 + H7N6F2E1L3 + H7N6F2E2L2 ) ) / ( ( 0/4 * (0) + 1/4 * (0) …
A1GE	α2,6-Sialylation per galactose of mono-antennary glycans	A1GE = ( ( 0/1 * ( H4N3F0E0L1 ) + 1/1 * ( H4N3F0E1L0 + H4N3F1E1L0 ) ) / ( H4N3F0E0L1 + H4N3F0E1L0 + H4N3F1E1L0 ) ) / ( ( 0/1 * (0) + 1/1 * ( H4N3F0E0L1 + H4N3F0E1L0 + H4N3F1E1L0 ) ) / ( H4N3F0E0L1 + H4N3F0E1L0 + H4N3F1E1L0 ) )
A2GE	α2,6-Sialylation per galactose of bi-antennary glycans	A2GE = ( ( 0/2 * ( H3N4F0E0L0 + H3N4F1E0L0 + H3N5F1E0L0 + H4N4F0E0L0 + H4N4F1E0L0 + H4N5F0E0L0 + H4N5F1E0L0 + H5N4F0E0L0 + H5N4F0E0L2 + H5N4F1E0L0 + H5N4F1E0L1 + H5N4F2E0L0 + H5N5F0E0L0 + H5N5F1E0L0 ) + 1/2 * ( H4N4F1E1L0 + H4N5F1E1L0 + H5N4F0E1L0 + H5N4F0E1L1 + H5N4F1E1L0 + H5N4F1E1L1 + H5N5F0E1L0 + H5N5F0E1L0Ac1 + H5N5F1E1L0 + H5N5F1E1L1 ) + 2/2 * ( H5N4F0E2L0 + H5N4F1E2L0 + H5N5F0E2L0 + H5N5F1…
A3GE	α2,6-Sialylation per galactose of tri-antennary glycans	A3GE = ( ( 0/3 * (0) + 1/3 * ( H6N5F0E1L0 + H6N5F0E1L1 + H6N5F0E1L2 + H6N5F1E1L0 + H6N5F1E1L1 + H6N5F1E1L2 ) + 2/3 * ( H6N5F0E2L0 + H6N5F0E2L1 + H6N5F1E2L0 + H6N5F1E2L1 + H6N5F2E2L1 ) + 3/3 * ( H6N5F0E3L0 ) ) / ( H6N5F0E1L0 + H6N5F0E1L1 + H6N5F0E1L2 + H6N5F0E2L0 + H6N5F0E2L1 + H6N5F0E3L0 + H6N5F1E1L0 + H6N5F1E1L1 + H6N5F1E1L2 + H6N5F1E2L0 + H6N5F1E2L1 + H6N5F2E2L1 ) ) / ( ( 0/3 * (0) + 1/3 * (0) …
A4GE	α2,6-Sialylation per galactose of tetra-antennary glycans	A4GE = ( ( 0/4 * ( H3N6F0E0L0 ) + 1/4 * ( H7N6F0E1L0 + H7N6F0E1L2 + H7N6F0E1L3 + H7N6F1E1L2 + H7N6F1E1L3 + H7N6F2E1L2 + H7N6F2E1L3 ) + 2/4 * ( H7N6F0E2L0 + H7N6F0E2L1 + H7N6F0E2L2 + H7N6F1E2L1 + H7N6F1E2L2 + H7N6F2E2L2 ) + 3/4 * ( H7N6F0E3L0 + H7N6F0E3L1 ) + 4/4 * (0) ) / ( H3N6F0E0L0 + H7N6F0E1L0 + H7N6F0E1L2 + H7N6F0E1L3 + H7N6F0E2L0 + H7N6F0E2L1 + H7N6F0E2L2 + H7N6F0E3L0 + H7N6F0E3L1 + H7N6F1E…
A1F0GE	α2,6-Sialylation per galactose of non-fucosylated mono-antennary glycans	A1F0GE = ( ( 0/1 * ( H4N3F0E0L1 ) + 1/1 * ( H4N3F0E1L0 ) ) / ( H4N3F0E0L1 + H4N3F0E1L0 ) ) / ( ( 0/1 * (0) + 1/1 * ( H4N3F0E0L1 + H4N3F0E1L0 ) ) / ( H4N3F0E0L1 + H4N3F0E1L0 ) )
A2F0GE	α2,6-Sialylation per galactose of non-fucosylated bi-antennary glycans	A2F0GE = ( ( 0/2 * ( H3N4F0E0L0 + H4N4F0E0L0 + H4N5F0E0L0 + H5N4F0E0L0 + H5N4F0E0L2 + H5N5F0E0L0 ) + 1/2 * ( H5N4F0E1L0 + H5N4F0E1L1 + H5N5F0E1L0 + H5N5F0E1L0Ac1 ) + 2/2 * ( H5N4F0E2L0 + H5N5F0E2L0 ) ) / ( H3N4F0E0L0 + H4N4F0E0L0 + H4N5F0E0L0 + H5N4F0E0L0 + H5N4F0E0L2 + H5N4F0E1L0 + H5N4F0E1L1 + H5N4F0E2L0 + H5N5F0E0L0 + H5N5F0E1L0 + H5N5F0E1L0Ac1 + H5N5F0E2L0 ) ) / ( ( 0/2 * ( H3N4F0E0L0 ) + 1/2…
A3F0GE	α2,6-Sialylation per galactose of non-fucosylated tri-antennary glycans	A3F0GE = ( ( 0/3 * (0) + 1/3 * ( H6N5F0E1L0 + H6N5F0E1L1 + H6N5F0E1L2 ) + 2/3 * ( H6N5F0E2L0 + H6N5F0E2L1 ) + 3/3 * ( H6N5F0E3L0 ) ) / ( H6N5F0E1L0 + H6N5F0E1L1 + H6N5F0E1L2 + H6N5F0E2L0 + H6N5F0E2L1 + H6N5F0E3L0 ) ) / ( ( 0/3 * (0) + 1/3 * (0) + 2/3 * (0) + 3/3 * ( H6N5F0E1L0 + H6N5F0E1L1 + H6N5F0E1L2 + H6N5F0E2L0 + H6N5F0E2L1 + H6N5F0E3L0 ) ) / ( H6N5F0E1L0 + H6N5F0E1L1 + H6N5F0E1L2 + H6N5F0E2L…
A4F0GE	α2,6-Sialylation per galactose of non-fucosylated tetra-antennary glycans	A4F0GE = ( ( 0/4 * ( H3N6F0E0L0 ) + 1/4 * ( H7N6F0E1L0 + H7N6F0E1L2 + H7N6F0E1L3 ) + 2/4 * ( H7N6F0E2L0 + H7N6F0E2L1 + H7N6F0E2L2 ) + 3/4 * ( H7N6F0E3L0 + H7N6F0E3L1 ) + 4/4 * (0) ) / ( H3N6F0E0L0 + H7N6F0E1L0 + H7N6F0E1L2 + H7N6F0E1L3 + H7N6F0E2L0 + H7N6F0E2L1 + H7N6F0E2L2 + H7N6F0E3L0 + H7N6F0E3L1 + H7N6F1E1L2 + H7N6F1E1L3 + H7N6F1E2L1 + H7N6F1E2L2 + H7N6F2E1L2 + H7N6F2E1L3 + H7N6F2E2L2 ) ) / (…
A2FGE	α2,6-Sialylation per galactose of fucosylated bi-antennary glycans	A2FGE = ( ( 0/2 * ( H3N4F1E0L0 + H3N5F1E0L0 + H4N4F1E0L0 + H4N5F1E0L0 + H5N4F1E0L0 + H5N4F1E0L1 + H5N4F2E0L0 + H5N5F1E0L0 ) + 1/2 * ( H4N4F1E1L0 + H4N5F1E1L0 + H5N4F1E1L0 + H5N4F1E1L1 + H5N5F1E1L0 + H5N5F1E1L1 ) + 2/2 * ( H5N4F1E2L0 + H5N5F1E2L0 ) ) / ( H3N4F1E0L0 + H3N5F1E0L0 + H4N4F1E0L0 + H4N4F1E1L0 + H4N5F1E0L0 + H4N5F1E1L0 + H5N4F1E0L0 + H5N4F1E0L1 + H5N4F1E1L0 + H5N4F1E1L1 + H5N4F1E2L0 + H5…
A3FGE	α2,6-Sialylation per galactose of fucosylated tri-antennary glycans	A3FGE = ( ( 0/3 * (0) + 1/3 * ( H6N5F1E1L0 + H6N5F1E1L1 + H6N5F1E1L2 ) + 2/3 * ( H6N5F1E2L0 + H6N5F1E2L1 + H6N5F2E2L1 ) + 3/3 * (0) ) / ( H6N5F1E1L0 + H6N5F1E1L1 + H6N5F1E1L2 + H6N5F1E2L0 + H6N5F1E2L1 + H6N5F2E2L1 ) ) / ( ( 0/3 * (0) + 1/3 * (0) + 2/3 * (0) + 3/3 * ( H6N5F1E1L0 + H6N5F1E1L1 + H6N5F1E1L2 + H6N5F1E2L0 + H6N5F1E2L1 + H6N5F2E2L1 ) ) / ( H6N5F1E1L0 + H6N5F1E1L1 + H6N5F1E1L2 + H6N5F1E2…
A4FGE	α2,6-Sialylation per galactose of fucosylated tetra-antennary glycans	A4FGE = ( ( 0/4 * (0) + 1/4 * ( H7N6F1E1L2 + H7N6F1E1L3 + H7N6F2E1L2 + H7N6F2E1L3 ) + 2/4 * ( H7N6F1E2L1 + H7N6F1E2L2 + H7N6F2E2L2 ) + 3/4 * (0) + 4/4 * (0) ) / ( H3N6F0E0L0 + H7N6F0E1L0 + H7N6F0E1L2 + H7N6F0E1L3 + H7N6F0E2L0 + H7N6F0E2L1 + H7N6F0E2L2 + H7N6F0E3L0 + H7N6F0E3L1 + H7N6F1E1L2 + H7N6F1E1L3 + H7N6F1E2L1 + H7N6F1E2L2 + H7N6F2E1L2 + H7N6F2E1L3 + H7N6F2E2L2 ) ) / ( ( 0/4 * (0) + 1/4 * (0…
A34F	Fucosylation of tri- and tetra-antennary glycans combined	A34F = ( ( H6N5F1E1L0 + H6N5F1E1L1 + H6N5F1E1L2 + H6N5F1E2L0 + H6N5F1E2L1 + H6N5F2E2L1 ) + ( H7N6F1E1L2 + H7N6F1E1L3 + H7N6F1E2L1 + H7N6F1E2L2 + H7N6F2E1L2 + H7N6F2E1L3 + H7N6F2E2L2 ) ) / ( ( H6N5F0E1L0 + H6N5F0E1L1 + H6N5F0E1L2 + H6N5F0E2L0 + H6N5F0E2L1 + H6N5F0E3L0 + H6N5F1E1L0 + H6N5F1E1L1 + H6N5F1E1L2 + H6N5F1E2L0 + H6N5F1E2L1 + H6N5F2E2L1 ) + ( H3N6F0E0L0 + H7N6F0E1L0 + H7N6F0E1L2 + H7N6F0E1…
CA	Average number of antennas on the complex glycans	CA = ( 1 * ( H4N3F0E0L1 + H4N3F0E1L0 + H4N3F1E1L0 ) + 2 * ( H3N4F0E0L0 + H3N4F1E0L0 + H3N5F1E0L0 + H4N4F0E0L0 + H4N4F1E0L0 + H4N4F1E1L0 + H4N5F0E0L0 + H4N5F1E0L0 + H4N5F1E1L0 + H5N4F0E0L0 + H5N4F0E0L2 + H5N4F0E1L0 + H5N4F0E1L1 + H5N4F0E2L0 + H5N4F1E0L0 + H5N4F1E0L1 + H5N4F1E1L0 + H5N4F1E1L1 + H5N4F1E2L0 + H5N4F2E0L0 + H5N5F0E0L0 + H5N5F0E1L0 + H5N5F0E1L0Ac1 + H5N5F0E2L0 + H5N5F1E0L0 + H5N5F1E1L0 …
THyM	Total Hybrid type and Complex type combined	THyM = ( ( H5N3F0E0L0 + H5N3F0E0L1 + H5N3F0E1L0 + H5N3F1E0L0 + H6N3F0E1L0 ) + ( H5N2F0E0L0 + H6N2F0E0L0 + H7N2F0E0L0 + H8N2F0E0L0 + H9N2F0E0L0 ) ) / ( H3N3F0E0L0 + H3N3F1E0L0 + H3N4F0E0L0 + H3N4F1E0L0 + H3N5F1E0L0 + H3N6F0E0L0 + H4N3F0E0L0 + H4N3F0E0L1 + H4N3F0E1L0 + H4N3F1E0L0 + H4N3F1E1L0 + H4N4F0E0L0 + H4N4F1E0L0 + H4N4F1E1L0 + H4N5F0E0L0 + H4N5F1E0L0 + H4N5F1E1L0 + H5N2F0E0L0 + H5N3F0E0L0 + H…
A34L	α2,3-Sialylation of tri- and tetra-antennary glycans combined	A34L = ( 0/3 * ( H6N5F0E1L0 + H6N5F0E2L0 + H6N5F0E3L0 + H6N5F1E1L0 + H6N5F1E2L0 ) + 1/3 * ( H6N5F0E1L1 + H6N5F0E2L1 + H6N5F1E1L1 + H6N5F1E2L1 + H6N5F2E2L1 ) + 2/3 * ( H6N5F0E1L2 + H6N5F1E1L2 ) + 3/3 * (0) + 0/4 * ( H3N6F0E0L0 + H7N6F0E1L0 + H7N6F0E2L0 + H7N6F0E3L0 ) + 1/4 * ( H7N6F0E2L1 + H7N6F0E3L1 + H7N6F1E2L1 ) + 2/4 * ( H7N6F0E1L2 + H7N6F0E2L2 + H7N6F1E1L2 + H7N6F1E2L2 + H7N6F2E1L2 + H7N6F2E2…
A34E	α2,6-Sialylation of tri- and tetra-antennary glycans combined	A34E = ( 0/3 * (0) + 1/3 * ( H6N5F0E1L0 + H6N5F0E1L1 + H6N5F0E1L2 + H6N5F1E1L0 + H6N5F1E1L1 + H6N5F1E1L2 ) + 2/3 * ( H6N5F0E2L0 + H6N5F0E2L1 + H6N5F1E2L0 + H6N5F1E2L1 + H6N5F2E2L1 ) + 3/3 * ( H6N5F0E3L0 ) + 0/4 * ( H3N6F0E0L0 ) + 1/4 * ( H7N6F0E1L0 + H7N6F0E1L2 + H7N6F0E1L3 + H7N6F1E1L2 + H7N6F1E1L3 + H7N6F2E1L2 + H7N6F2E1L3 ) + 2/4 * ( H7N6F0E2L0 + H7N6F0E2L1 + H7N6F0E2L2 + H7N6F1E2L1 + H7N6F1E2…
