# Supplementary material for: Total serum N-glycans mark visceral leishmaniasis in human infections with Leishmania infantum
Source: iScience. 2023 Jun 5;26(7):107021. doi: 10.1016/j.isci.2023.107021 (PMC10362369; doi:10.1016/j.isci.2023.107021)
Supplement: Table S3. Statistical test results, related to Figures 3, S3 and S4 and Table 2 — Results of all the statistical tests performed in this manuscript. For the 3-group Kruskal-Wallis tests (Endemic Control/Asymptomatic/Visceral Leishmaniasis) as well as for each of the Wilcoxon rank-sum test comparisons a table is included. Traits meeting the requirements (significant for the Kruskal-Wallis test, significant and sufficient fold-change for the Wilcoxon test) are highlighted. The study-wide significance level was set at α = 5.0e-5 (default α of 0.05 and Bonferroni corrected by the study-wide number of tests performed, rounded up). ns = not significant, ∗p < 5.0e-5, ∗∗p < 1.0e-5, ∗∗∗p < 1.0e-6, ∗∗∗∗p < 1.0e-7. The Wilcoxon tests including the Non-endemic Controls (NC vs. EC and NC vs. ASYMP) were not included in the determination of the study-wide number of tests. As explained in the main text, the differences observed in these comparisons are not VL related and are therefore disregarded in the remainder of the study. A wider explanation can also be found below the tables. [file mmc4.xlsx]

## Sheet: Table S3-Statistical tests
A					B	Discovery							Validation								C	Discovery							Validation								D	Discovery							Validation
Kruskal-Wallis 3-group comparison (EC/Asymptomatic/VL)					Wilcoxon Non-endemic Controls (n=47) Endemic Controls (n=130) α=5.0e-5								Wilcoxon Non-endemic Controls (n=12) Endemic Controls (n=32) α=0.05								Wilcoxon Non-endemic Controls (n=47) Asymptomatic (n=177) α=5.0e-5								Wilcoxon Non-endemic Controls (n=12) Asymptomatic (n=52) α=0.05								Wilcoxon Endemic Controls (n=130) Asymptomatic (n=177) α=5.0e-5								Wilcoxon Endemic Controls (n=32) Asymptomatic (n=52) α=0.05
trait	statistic	p-value	significance		trait	estimate	statistic	p-value	CI	significance	fold change EC/NC	Abs(-Log2(FC))	estimate	statistic	p-value	CI	significance	fold change EC/NC	Abs(-Log2(FC))		trait	estimate	statistic	p-value	CI	significance	fold change ASYMP/NC	Abs(-Log2(FC))	estimate	statistic	p-value	CI	significance	fold change ASYMP/NC	Abs(-Log2(FC))		trait	estimate	statistic	p-value	CI	significance	fold change ASYMP/EC	Abs(-Log2(FC))	estimate	statistic	p.value	CI	significance
A1	18.204	0.000111	ns		H3N5F1E0L0	-0.00188822	1051.5	2.86471e-11	-2.423E-03, -1.314E-03	****	2.27411	1.18531	-0.000584525	120	0.0588518	-1.296E-03, 3.681E-05	ns	1.38394	0.468786		H3N5F1E0L0	-0.00149757	1563	4.92871e-11	-2.080E-03, -1.059E-03	****	1.99313	0.995035	-0.00104331	159	0.00871389	-2.431E-03, -3.155E-04	**	2.08836	1.06237		H4N3F0E0L0	8.11322e-05	16163	1.35683e-09	5.376E-05, 1.225E-04	****	0.707349	0.499506	-3.29459e-05	714	0.279125	-1.254E-04, 9.175E-06	ns
A1E	126.305	3.74e-28	****		H4N5F1E1L0	-0.000627692	1174.5	4.2436e-10	-8.374E-04, -4.213E-04	****	1.63229	0.706901	-0.000230095	136	0.145261	-5.147E-04, 6.566E-05	ns	1.21475	0.28066		TA2FG0S0	-0.00576861	1713	5.89274e-10	-7.811E-03, -3.863E-03	****	1.89489	0.922118	-0.00343623	187	0.0322365	-7.425E-03, -3.227E-04	*	1.92184	0.942487		H4N3F0E0L1	4.83708e-05	15851	1.56271e-08	2.978E-05, 1.057E-04	****	0.790498	0.339165	3.37454e-07	840	0.944924	-7.025E-05, 3.541E-05	ns
A1EF	83.8714	6.13e-19	****		TA2FS0	-0.0279723	1188.5	5.70799e-10	-3.739E-02, -1.885E-02	****	1.73975	0.798883	-0.000966931	185	0.865853	-1.289E-02, 1.294E-02	ns	1.01316	0.0188663		H3N4F1E0L0	-0.00413936	1846	4.72674e-09	-5.776E-03, -2.785E-03	****	1.8619	0.896772	-0.00222245	198	0.0509074	-5.108E-03, 4.388E-05	ns	1.86871	0.90204		TA1L	4.14732e-05	15851	1.56271e-08	2.977E-05, 1.057E-04	****	0.790498	0.339165	-2.66051e-05	840	0.944924	-7.031E-05, 3.525E-05	ns
A1F	84.4942	4.49e-19	****		TA2FG0S0	-0.0066186	1220.5	1.11512e-09	-8.845E-03, -4.520E-03	****	1.98629	0.990079	-0.00249043	135	0.138003	-5.051E-03, 6.040E-04	ns	1.33212	0.413719		TA2FS0	-0.0168262	2035	7.53307e-08	-2.276E-02, -1.107E-02	****	1.41391	0.499695	-0.00576211	253	0.314305	-2.134E-02, 7.975E-03	ns	1.20341	0.267124		H5N3F0E0L1	6.50979e-05	15782	2.62533e-08	2.906E-05, 1.001E-04	****	0.768288	0.380282	-2.51541e-05	782	0.648432	-3.772E-05, 2.971E-06	ns
A1F0	84.4942	4.49e-19	****		H3N4F1E0L0	-0.0046216	1312.5	7.19111e-09	-6.342E-03, -3.038E-03	****	1.88961	0.918086	-0.00157778	134	0.13102	-3.962E-03, 5.801E-04	ns	1.31558	0.395697		H4N5F1E1L0	-0.000408997	2094	1.70816e-07	-5.852E-04, -2.771E-04	***	1.40023	0.485667	-0.000360477	181	0.0247894	-7.683E-04, -5.122E-05	*	1.50111	0.586031		H6N2F0E0L0	0.000391706	15624	8.36138e-08	2.228E-04, 5.496E-04	****	0.711375	0.491317	-1.96229e-05	791	0.709116	-1.510E-04, 1.336E-04	ns
A1F0E	85.3903	2.87e-19	****		A2F0B	-0.00579407	1341.5	1.26987e-08	-8.268E-03, -3.613E-03	****	1.60019	0.678247	-0.000274085	181	0.784898	-2.121E-03, 1.521E-03	ns	0.98638	0.0197852		TA2FG1S0	-0.00745802	2293	2.3044e-06	-1.054E-02, -4.558E-03	**	1.36227	0.446012	-0.00332549	256	0.339765	-1.040E-02, 3.791E-03	ns	1.21052	0.275631		A2F0B	0.00384987	15506	1.93365e-07	2.242E-03, 5.461E-03	***	0.733659	0.446817	-0.000791009	696	0.212	-2.179E-03, 4.326E-04	ns
A1F0GE	85.3903	2.87e-19	****		TA2FG1S0	-0.0125989	1364.5	1.98079e-08	-1.791E-02, -8.028E-03	****	1.68808	0.75538	-1.79752e-06	192	1	-6.270E-03, 5.612E-03	ns	1.00799	0.0114793		H4N4F1E0L0	-0.00584751	2374	6.19504e-06	-8.450E-03, -3.382E-03	**	1.34599	0.428672	-0.00142185	286	0.660942	-7.183E-03, 3.814E-03	ns	1.16823	0.224325		H5N3F0E0L0	6.46062e-05	15496	2.07385e-07	1.856E-05, 9.179E-05	***	0.698579	0.517505	1.14079e-05	752	0.464003	-4.179E-05, 3.362E-05	ns
A1F0GL	85.3903	2.87e-19	****		H4N5F1E0L0	-0.0033713	1367.5	2.09817e-08	-4.873E-03, -1.941E-03	****	1.86868	0.902023	-0.000449783	170	0.575825	-1.795E-03, 1.083E-03	ns	1.0369	0.0522823		H4N5F1E0L0	-0.00163686	2437	1.3e-05	-2.507E-03, -8.970E-04	*	1.42172	0.507637	-0.00166327	189	0.035112	-3.397E-03, -9.855E-05	*	1.37456	0.458967		A2F0SB	0.00295649	15465	2.57374e-07	1.716E-03, 4.311E-03	***	0.747765	0.419343	-0.00032449	761	0.516098	-1.312E-03, 6.443E-04	ns
A1F0L	85.3903	2.87e-19	****		H4N5F0E0L0	-0.000468801	1374.5	2.39892e-08	-6.766E-04, -2.731E-04	****	1.81488	0.859876	-0.000100113	138	0.160622	-2.896E-04, 5.836E-05	ns	1.17088	0.22759		H3N4F0E0L0	-7.49046e-05	2600	7.90082e-05	-8.418E-05, -1.514E-05	ns	1.37108	0.455312	-6.51567e-05	167	0.0129378	-2.062E-04, 3.750E-06	*	1.91982	0.940972		H5N5F1E0L0	0.000587001	15412	3.70955e-07	3.563E-04, 8.209E-04	***	0.743886	0.426846	-0.000266272	636	0.0717437	-5.536E-04, 2.539E-05	ns
A1GE	126.305	3.74e-28	****		H5N5F1E0L0	-0.000871074	1377.5	2.54025e-08	-1.184E-03, -5.702E-04	****	1.60892	0.686096	4.1283e-05	200	0.845451	-3.877E-04, 6.244E-04	ns	0.923247	0.115211		H4N5F0E0L0	-0.000183185	2605	8.32907e-05	-2.808E-04, -9.630E-05	ns	1.30775	0.387087	-0.000285094	166	0.0123258	-5.512E-04, -7.570E-05	*	1.49023	0.575535		H5N2F0E0L0	0.000255358	15391	4.28225e-07	1.674E-04, 3.268E-04	***	0.734761	0.444653	-1.61376e-05	790	0.702273	-1.918E-04, 1.246E-04	ns
A1GL	126.305	3.74e-28	****		A2L0F	-0.0575652	1408.5	4.56385e-08	-8.061E-02, -3.739E-02	****	1.29021	0.367607	0.00632684	214	0.575825	-1.860E-02, 3.441E-02	ns	0.961112	0.0572242		H7N6F2E2L2	2.39876e-05	4241	0.8375	-2.001E-05, 7.107E-05	ns	0.791115	0.33804	4.67665e-05	334	0.711523	-1.728E-04, 1.707E-04	ns	1.05267	0.07406		TU	0.00024878	15341	6.00983e-07	1.280E-04, 3.728E-04	***	0.716009	0.48195	-0.000123483	678	0.157397	-2.543E-04, 5.184E-05	ns
A1L	126.305	3.74e-28	****		H5N5F0E0L0	-0.000305268	1418.5	5.50122e-08	-4.072E-04, -2.006E-04	****	1.90482	0.929656	-3.89624e-05	159	0.396813	-1.399E-04, 5.731E-05	ns	1.11266	0.154009		H5N4F1E0L0	-0.00224016	3181	0.0132753	-4.034E-03, -4.112E-04	ns	1.25657	0.329494	0.00171054	344	0.587945	-3.493E-03, 7.618E-03	ns	0.88464	0.176838		H5N5F0E0L0	0.000178323	15281	8.97727e-07	1.184E-04, 2.902E-04	***	0.639696	0.644543	-5.78022e-05	645	0.0858254	-1.549E-04, -1.417E-05	ns
A1L0F	83.8714	6.13e-19	****		H4N4F1E0L0	-0.00957296	1422.5	5.92624e-08	-1.346E-02, -6.132E-03	****	1.63863	0.71249	0.000671484	200	0.845451	-4.622E-03, 5.123E-03	ns	1.00053	0.000769094		TA2FG2S0	-0.00247579	3103	0.00749988	-4.414E-03, -6.344E-04	ns	1.24166	0.312267	0.00129758	331	0.750326	-4.189E-03, 8.083E-03	ns	0.908665	0.13818		H5N5F0E1L0	0.000697852	15254	1.07334e-06	4.250E-04, 1.036E-03	**	0.732818	0.448473	-4.81418e-05	815	0.879202	-3.753E-04, 2.735E-04	ns
A1SF	84.4942	4.49e-19	****		A2F	-0.0529439	1423.5	6.03737e-08	-7.479E-02, -3.401E-02	****	1.27255	0.347722	0.00541634	210	0.64898	-1.774E-02, 3.255E-02	ns	0.962069	0.0557878		H5N5F1E1L0	-0.00184519	3002	0.00339481	-3.146E-03, -6.279E-04	ns	1.23056	0.299314	3.68535e-05	313	0.993138	-2.520E-03, 2.494E-03	ns	1.02943	0.0418425		H4N3F1E0L0	0.00010454	15169	1.86908e-06	5.437E-05, 1.874E-04	**	0.699184	0.516256	-3.07619e-05	735	0.37408	-6.902E-05, 6.130E-05	ns
A2B	28.6818	5.91e-07	***		A2B	-0.0201657	1425.5	6.26572e-08	-2.770E-02, -1.264E-02	****	1.35255	0.435679	0.000522506	197	0.906906	-7.300E-03, 8.913E-03	ns	0.978717	0.0310361		H6N5F0E1L0	-0.000119567	3972	0.635868	-6.067E-04, 3.391E-04	ns	1.22011	0.287014	-0.000641083	241	0.225269	-1.523E-03, 4.676E-04	ns	1.38084	0.465548		H3N3F0E0L0	3.61154e-05	15098	2.94384e-06	-1.291E-05, 5.407E-05	**	0.761441	0.393196	-4.36391e-05	685	0.177207	-6.565E-05, 2.837E-05	ns
A2E	45.1657	1.56e-10	****		H6N2F0E0L0	-0.000572352	1442.5	8.57561e-08	-8.231E-04, -3.822E-04	****	1.64574	0.718739	5.25428e-05	211	0.630343	-1.577E-04, 4.076E-04	ns	0.781757	0.355208		H5N5F0E0L0	-7.59667e-05	3034	0.00439258	-1.712E-04, -2.126E-05	ns	1.21851	0.285113	-0.000109414	207	0.0722635	-2.585E-04, 1.980E-05	ns	1.31831	0.398687		H5N4F0E0L0	0.000527663	14958	7.03832e-06	2.751E-04, 7.373E-04	**	0.67583	0.565268	-0.000246877	645	0.0858254	-6.052E-04, 2.506E-05	ns
A2E0F	186.46	3.24e-41	****		H5N2F0E0L0	-0.000380794	1462.5	1.23563e-07	-5.165E-04, -2.325E-04	***	1.57901	0.659019	6.05501e-05	218	0.506706	-1.488E-04, 2.303E-04	ns	0.838753	0.253683		H7N6F1E1L2	-0.000121383	3501	0.0957022	-2.710E-04, 3.236E-05	ns	1.20672	0.271088	0.000100745	365	0.366511	-1.703E-04, 3.371E-04	ns	0.985214	0.0214912		TA2FG2S0	0.00483112	14779	2.04789e-05	2.658E-03, 7.235E-03	*	0.735031	0.444123	-0.000229865	815	0.879202	-3.342E-03, 2.626E-03	ns
A2EF	6.52364	0.0383	ns		A2F0SB	-0.00428504	1469.5	1.40271e-07	-6.136E-03, -2.449E-03	***	1.52209	0.606053	6.63422e-05	195	0.948202	-1.453E-03, 1.321E-03	ns	0.961055	0.0573091		A2B	-0.011372	2564	5.37847e-05	-1.696E-02, -5.954E-03	ns	1.20323	0.266907	-0.0063972	235	0.188228	-1.994E-02, 4.260E-03	ns	1.15971	0.213758		H5N5F0E2L0	0.000361066	14712	3.01379e-05	1.995E-04, 5.555E-04	*	0.749764	0.415491	-5.49396e-05	766	0.546298	-1.942E-04, 1.119E-04	ns
A2F	37.7766	6.26e-09	****		TA2FG2S0	-0.00760746	1508.5	2.81625e-07	-1.078E-02, -4.464E-03	***	1.68926	0.75639	0.00180384	210	0.64898	-3.923E-03, 8.188E-03	ns	0.893257	0.162853		H7N6F1E1L3	-0.000227916	3443	0.0698453	-4.987E-04, 2.406E-05	ns	1.19966	0.262628	8.4158e-05	334	0.711523	-3.932E-04, 5.080E-04	ns	0.950054	0.0739182		H5N3F1E0L0	3.83568e-05	14698	3.26421e-05	3.923E-05, 5.663E-05	*	0.722919	0.468093	-8.60462e-06	760	0.510164	-2.166E-05, 4.453E-06	ns
A2F0	37.7766	6.26e-09	****		H4N4F0E0L0	-0.000416254	1555.5	6.38389e-07	-6.698E-04, -2.658E-04	***	1.59222	0.671038	-0.000112528	156	0.354372	-4.112E-04, 1.421E-04	ns	1.13945	0.188335		H5N5F1E0L0	-0.000259536	3101	0.0073874	-4.754E-04, -4.708E-05	ns	1.19686	0.259251	-0.000161085	280	0.587945	-6.642E-04, 4.313E-04	ns	1.03842	0.0543945		H6N5F0E1L0	-3.30401e-05	11381	0.872327	-4.235E-04, 3.846E-04	ns	0.659656	0.600214	-0.000753338	600	0.0329793	-1.367E-03, -4.956E-05	*
A2F0B	62.058	3.34e-14	****		H5N4F1E0L0	-0.00664714	1560.5	6.95493e-07	-9.404E-03, -3.829E-03	***	1.71711	0.779981	0.00173566	212	0.611932	-3.507E-03, 7.507E-03	ns	0.883437	0.1788		H7N6F0E1L2	-0.000618091	3186	0.0137535	-1.061E-03, -1.127E-04	ns	1.19487	0.256851	3.35507e-05	317	0.938303	-8.928E-04, 1.073E-03	ns	1.00837	0.0120268		H4N5F0E0L0	0.000263727	14556	7.20452e-05	1.474E-04, 3.612E-04	ns	0.720571	0.472788	-0.000140454	581	0.0210357	-3.478E-04, -3.608E-05	*
A2F0E	97.2075	7.79e-22	****		CB	-0.0145747	1581.5	9.93799e-07	-2.141E-02, -8.876E-03	***	1.35634	0.439716	0.00123583	214	0.575825	-5.997E-03, 8.856E-03	ns	0.965544	0.050586		H4N4F0E0L0	-0.000174321	3108	0.00778783	-2.897E-04, -5.014E-05	ns	1.19174	0.253074	-0.000338645	192	0.0398344	-6.738E-04, -3.276E-05	*	1.31857	0.398977		H3N3F1E0L0	2.0269e-05	14324	0.000244894	2.675E-05, 7.897E-05	ns	0.727266	0.459444	-5.08892e-05	688	0.186244	-9.797E-05, 1.364E-05	ns
A2F0G	7.37762	0.025	ns		H3N4F0E0L0	-0.000106628	1650.5	3.10627e-06	-1.655E-04, -7.926E-05	**	1.63966	0.713395	-3.91142e-05	147	0.244579	-1.028E-04, 2.904E-05	ns	1.31871	0.39913		CB	-0.00747173	2889	0.00130154	-1.198E-02, -3.032E-03	ns	1.18749	0.247915	-0.0053023	254	0.322648	-1.466E-02, 4.638E-03	ns	1.16644	0.222109		H5N4F1E0L0	0.00414719	14621	5.03473e-05	2.186E-03, 6.380E-03	ns	0.731796	0.450487	8.648e-05	839	0.952258	-2.835E-03, 2.664E-03	ns
A2F0GE	105.86	1.03e-23	****		H5N5F0E2L0	-0.000542896	1650.5	3.10627e-06	-8.691E-04, -3.070E-04	**	1.55055	0.632784	4.76991e-05	204	0.764974	-1.794E-04, 2.801E-04	ns	0.984698	0.0222474		A2FL	0.0073652	5818	2.69215e-05	4.128E-03, 1.047E-02	*	0.846983	0.239595	0.000890533	321	0.88376	-5.152E-03, 6.039E-03	ns	1.01274	0.0182704		H4N4F0E0L0	0.00029046	14610	5.35207e-05	1.168E-04, 4.035E-04	ns	0.74848	0.417963	-0.000190869	635	0.0703032	-3.960E-04, 4.827E-05	ns
A2F0GL	18.8084	8.24e-05	ns		H5N5F0E1L0	-0.000931173	1731.5	1.10973e-05	-1.423E-03, -5.056E-04	*	1.54145	0.624287	2.84436e-06	193	0.989634	-4.392E-04, 4.046E-04	ns	0.920539	0.11945		H7N6F0E2L0	-0.000106489	3403	0.0555956	-2.203E-04, -7.544E-06	ns	1.17988	0.238639	8.75619e-05	363	0.385052	-8.447E-05, 2.729E-04	ns	1.0541	0.0760086		H4N5F1E0L0	0.00148633	14061	0.000883186	5.877E-04, 2.491E-03	ns	0.760813	0.394386	-0.00125537	580	0.020528	-2.453E-03, -1.971E-04	*
A2F0GS	107.408	4.75e-24	****		H3N3F1E0L0	-0.000107134	1742.5	1.31215e-05	-1.560E-04, -4.258E-05	*	1.5968	0.67518	3.943e-06	197	0.906906	-6.272E-05, 6.036E-05	ns	1.01858	0.0265595		A2F0B	-0.00147393	2822	0.000711044	-2.496E-03, -6.201E-04	ns	1.174	0.231429	-0.00102296	250	0.290132	-3.210E-03, 8.729E-04	ns	1.09729	0.133941		TA2FG1S0	0.005195	13768	0.00323945	1.604E-03, 8.947E-03	ns	0.806996	0.309367	-0.00221199	693	0.202056	-7.194E-03, 1.497E-03	ns
A2F0L	18.5687	9.29e-05	ns		A2SB	-0.0129527	1743.5	1.33221e-05	-1.908E-02, -7.020E-03	*	1.27548	0.351037	0.00148515	212	0.611932	-5.106E-03, 9.516E-03	ns	0.943678	0.0836332		A2L0F	-0.0341106	2327	3.50735e-06	-4.750E-02, -2.048E-02	**	1.17284	0.230008	-0.00222133	307	0.938303	-3.217E-02, 2.399E-02	ns	1.02987	0.0424574		H3N6F0E0L0	1.72384e-05	14607	5.44185e-05	1.791E-05, 6.788E-05	ns	0.809506	0.304886	-1.01705e-05	730	0.349834	-2.966E-05, 1.221E-05	ns
A2F0S	96.0581	1.38e-21	****		H5N4F0E0L0	-0.000630425	1761.5	1.74728e-05	-1.042E-03, -3.542E-04	*	1.66116	0.732189	-3.35713e-05	186	0.886343	-6.010E-04, 5.596E-04	ns	1.03041	0.04322		H6N2F0E0L0	-0.000180076	3097	0.00716697	-3.353E-04, -3.963E-05	ns	1.17074	0.227422	6.39791e-05	339	0.648524	-2.015E-04, 3.921E-04	ns	0.821065	0.284432		TA2FS0	0.0110099	13860	0.00218569	3.688E-03, 1.820E-02	ns	0.81271	0.299188	-0.00460949	710	0.263084	-1.332E-02, 2.959E-03	ns
A2F0S0B	25.647	2.7e-06	**		H4N3F1E0L0	-0.000149431	1765.5	1.85496e-05	-2.022E-04, -7.234E-05	*	1.57118	0.651844	1.40388e-05	216	0.540729	-8.529E-05, 1.538E-04	ns	0.90976	0.136442		H4N4F1E1L0	-0.000426913	2936	0.0019573	-6.687E-04, -1.451E-04	ns	1.1683	0.224406	-0.000210038	259	0.366511	-8.154E-04, 2.882E-04	ns	1.12436	0.169103		H4N4F1E0L0	0.00391773	13632	0.00565602	1.124E-03, 6.677E-03	ns	0.821414	0.283818	-0.00125783	748	0.441825	-4.855E-03, 1.765E-03	ns
A2F0S0G	181.945	3.1e-40	****		H5N5F1E1L0	-0.00317042	1783.5	2.42274e-05	-4.574E-03, -1.778E-03	*	1.36963	0.453784	0.000374602	200	0.845451	-1.812E-03, 2.774E-03	ns	0.948951	0.0755941		H5N5F0E2L0	-0.000166864	3171	0.0123628	-2.893E-04, -4.214E-05	ns	1.16255	0.217293	4.3414e-06	305	0.910979	-2.675E-04, 2.915E-04	ns	1.05493	0.0771437		H5N4F2E0L0	3.67611e-05	14381	0.000182771	2.567E-05, 1.075E-04	ns	0.822366	0.282147	-6.00923e-05	711	0.267034	-5.851E-05, 4.746E-05	ns
A2F0SB	69.7633	7.1e-16	****		TU	-0.000332568	1795.5	2.88932e-05	-4.851E-04, -1.759E-04	*	1.48948	0.574804	2.42925e-05	200	0.845451	-2.256E-04, 2.551E-04	ns	0.974548	0.0371956		A2F	-0.031946	2340	4.11063e-06	-4.471E-02, -1.898E-02	**	1.16229	0.216967	-0.0033744	298	0.816377	-3.235E-02, 2.236E-02	ns	1.02837	0.0403568		H7N6F0E2L0	-3.44037e-05	10832	0.381529	-1.352E-04, 4.472E-05	ns	0.831919	0.265485	-1.45822e-05	814	0.871942	-1.487E-04, 1.243E-04	ns
A2Fa	146.875	1.28e-32	****		H6N5F0E1L0	-3.79322e-05	3003.5	0.865477	-6.305E-04, 4.454E-04	ns	1.84962	0.887228	0.000176967	211	0.630343	-7.527E-04, 1.038E-03	ns	1.00292	0.00421133		H7N6F0E1L0	-9.26754e-05	3219	0.0173089	-1.846E-04, -2.602E-05	ns	1.16136	0.215821	5.4857e-05	350	0.518914	-1.543E-04, 2.808E-04	ns	1.02948	0.04191		H3N4F0E0L0	2.95786e-05	12995	0.0525994	-1.351E-05, 9.378E-05	ns	0.836198	0.258083	-4.2722e-05	617	0.0481832	-1.113E-04, -3.206E-06	*
A2FB	106.438	7.71e-24	****		H5N3F1E0L0	-5.8631e-05	1835.5	5.14038e-05	-6.315E-05, -2.881E-05	ns	1.55693	0.638705	3.04037e-06	199	0.865853	-2.813E-05, 3.403E-05	ns	0.973016	0.0394645		H3N3F1E0L0	-4.12002e-05	3160	0.0114235	-7.159E-05, 2.373E-05	ns	1.1613	0.215735	-5.76295e-05	246	0.259897	-1.336E-04, 3.967E-05	ns	1.2421	0.312777		A2Fa	5.19021e-05	14421	0.000148382	4.318E-05, 1.097E-04	ns	0.836293	0.257919	-3.92288e-05	726	0.331172	-1.207E-04, 3.665E-05	ns
A2FE	94.8511	2.53e-21	****		H5N3F0E0L0	-8.67113e-05	1964.5	0.000293862	-1.202E-04, -1.480E-05	ns	1.47889	0.564519	-3.35861e-06	188	0.92753	-7.401E-05, 6.492E-05	ns	1.00776	0.0111563		H5N2F0E0L0	-0.000104842	3284	0.0267257	-1.998E-04, -7.114E-06	ns	1.16019	0.214366	2.40228e-05	323	0.856677	-2.292E-04, 2.243E-04	ns	0.936593	0.0945058		THy	0.000662721	15676	5.73683e-08	4.225E-04, 8.708E-04	****	0.836396	0.257741	0.000106438	895	0.564828	-2.940E-04, 4.590E-04	ns
A2FG	156.175	1.22e-34	****		H7N6F0E2L0	-6.08564e-05	2773.5	0.350615	-1.878E-04, 7.164E-05	ns	1.41826	0.504124	0.00012346	257	0.089359	-2.946E-05, 2.679E-04	ns	0.912683	0.131814		A2SB	-0.00689973	2997	0.00325906	-1.136E-02, -2.338E-03	ns	1.15752	0.211041	-0.000114051	310	0.979416	-1.092E-02, 8.067E-03	ns	1.10178	0.13983		H7N6F2E2L2	5.94541e-06	12240	0.339194	-1.286E-05, 7.892E-05	ns	0.838306	0.254451	-5.80213e-05	729	0.345107	-1.715E-04, 6.080E-05	ns
A2FGE	33.751	4.69e-08	****		H3N3F0E0L0	-5.46518e-05	1846.5	6.00505e-05	-4.630E-05, -1.582E-05	ns	1.4052	0.490777	-7.42722e-06	163	0.457803	-3.344E-05, 1.279E-05	ns	1.08321	0.115309		H5N4F1E1L0	-0.00313182	3084	0.00649077	-5.653E-03, -8.897E-04	ns	1.15745	0.210952	0.00195728	344	0.587945	-3.985E-03, 8.117E-03	ns	0.923969	0.114084		H5N3F0E1L0	0.000351706	15821	1.96e-08	2.163E-04, 4.373E-04	****	0.838743	0.2537	8.931e-05	895	0.564828	-1.452E-04, 2.360E-04	ns
A2FGL	0.870361	0.647	ns		H4N3F0E0L0	-8.47918e-05	2113.5	0.00177371	-1.184E-04, -3.216E-05	ns	1.33968	0.421889	5.86188e-06	200	0.845451	-5.298E-05, 5.851E-05	ns	0.98593	0.0204426		A4Fa	0.00188023	4399	0.545081	-4.252E-03, 7.905E-03	ns	0.865085	0.209085	-0.00449628	272	0.496871	-2.233E-02, 1.095E-02	ns	1.054	0.0758806		H6N5F1E1L0	0.000510504	14496	9.96863e-05	2.577E-04, 8.417E-04	ns	0.841732	0.248568	1.4291e-05	855	0.835817	-1.554E-04, 1.783E-04	ns
A2FGS	28.4827	6.53e-07	***		TA4L0	-0.00025312	2505.5	0.0682107	-5.512E-04, 7.516E-06	ns	1.2918	0.369383	0.000367341	258	0.0843677	-8.641E-05, 7.838E-04	ns	0.883849	0.178129		H7N6F0E1L3	-0.00057717	3457	0.0754919	-1.279E-03, 7.862E-05	ns	1.14793	0.199036	-9.14573e-05	300	0.843197	-1.362E-03, 1.089E-03	ns	1.07756	0.107771		H4N5F1E1L0	0.000201441	13589	0.00670542	6.923E-05, 3.349E-04	ns	0.857832	0.221233	-0.000139456	696	0.212	-4.240E-04, 8.930E-05	ns
A2FL	9.48723	0.00871	ns		H7N6F0E1L0	-6.39242e-05	2416.5	0.0340699	-2.066E-04, 4.346E-06	ns	1.29076	0.368216	0.000124512	245	0.168735	-5.528E-05, 2.781E-04	ns	0.89085	0.166746		H9N2F0E0L0	0.000476703	5459	0.00100519	1.847E-04, 7.506E-04	ns	0.871692	0.19811	0.00034778	381	0.238703	-2.587E-04, 1.047E-03	ns	0.971351	0.0419354		H6N5F1E2L1	-0.00396137	9595	0.0129655	-6.931E-03, -8.909E-04	ns	1.16381	0.218856	0.00281994	946	0.295818	-3.069E-03, 8.453E-03	ns
A2FS	83.683	6.74e-19	****		H5N4F1E1L0	-0.00538453	1918.5	0.000161006	-8.313E-03, -2.540E-03	ns	1.28775	0.364853	0.000951206	206	0.725586	-4.532E-03, 7.301E-03	ns	0.967174	0.0481528		H7N6F1E2L1	-8.431e-05	3689	0.234031	-2.008E-04, 3.608E-05	ns	1.14711	0.198003	0.000128987	364	0.375711	-1.542E-04, 4.174E-04	ns	0.877802	0.188032		H7N6F2E1L2	2.34486e-05	12453	0.217604	6.916E-06, 3.058E-05	ns	0.863534	0.211674	-3.33314e-05	751	0.458401	-8.680E-05, 3.893E-05	ns
A2FS0B	76.2739	2.74e-17	****		H6N5F1E1L0	-0.000666595	2005.5	0.000493127	-1.123E-03, -3.089E-04	ns	1.25577	0.328568	0.000104515	213	0.593757	-2.543E-04, 4.232E-04	ns	0.9688	0.0457287		H4N3F0E0L1	1.52145e-05	5390	0.00184344	8.313E-06, 8.712E-05	ns	0.873063	0.195843	-4.00762e-06	335	0.698747	-8.127E-05, 1.218E-04	ns	1.02533	0.0360911		A1F0GL	0.00559813	15737	3.6668e-08	3.671E-03, 7.641E-03	****	0.865228	0.208848	0.000475579	859	0.807161	-2.798E-03, 3.250E-03	ns
A2FS0G	179.735	9.36e-40	****		H7N6F0E1L2	-0.000649359	2206.5	0.00485046	-1.134E-03, -1.977E-04	ns	1.22802	0.29633	-0.000498566	147	0.244579	-1.445E-03, 3.521E-04	ns	1.14299	0.192807		TA1L	3.69891e-05	5390	0.00184344	8.285E-06, 8.709E-05	ns	0.873063	0.195843	-3.54366e-06	335	0.698747	-8.110E-05, 3.937E-05	ns	1.02533	0.0360911		A1F0L	0.00559813	15737	3.6668e-08	3.671E-03, 7.641E-03	****	0.865228	0.208848	0.000475579	859	0.807161	-2.798E-03, 3.250E-03	ns
A2FSB	88.3626	6.49e-20	****		H7N6F0E1L3	-0.000832289	2294.5	0.0115866	-1.481E-03, -2.131E-04	ns	1.22763	0.29588	-0.00105454	127	0.089359	-2.214E-03, 2.045E-04	ns	1.25454	0.327157		H5N3F0E1L0	0.000161278	4935	0.0497275	1.209E-05, 3.323E-04	ns	0.878547	0.186809	-1.19786e-05	309	0.9657	-4.182E-04, 4.095E-04	ns	1.0123	0.01764		A1	0.00164064	15668	6.0809e-08	1.049E-03, 2.246E-03	****	0.868139	0.204001	-0.000153691	807	0.821459	-1.249E-03, 8.394E-04	ns
A2FSG	50.8258	9.19e-12	****		H4N4F1E1L0	-0.000610381	1778.5	2.25031e-05	-8.483E-04, -3.428E-04	*	1.22046	0.287423	-2.86155e-05	189	0.948202	-4.077E-04, 4.583E-04	ns	1.01954	0.0279249		A2F0SB	-0.000956314	3096	0.0071128	-1.665E-03, -2.333E-04	ns	1.13817	0.18671	-7.2086e-05	306	0.92463	-1.948E-03, 1.177E-03	ns	1.04036	0.0570797		THyM	0.00102465	13704	0.00422609	3.634E-04, 1.755E-03	ns	0.871851	0.197847	0.000395165	910	0.475321	-8.174E-04, 1.293E-03	ns
A2G	105.718	1.11e-23	****		A2FE	0.0909792	4918.5	6.08069e-10	6.560E-02, 1.148E-01	****	0.819604	0.287001	0.0304869	241	0.204176	-2.466E-02, 8.015E-02	ns	0.943174	0.0844046		H7N6F0E2L1	-0.000313468	3229	0.0185346	-5.998E-04, -5.731E-05	ns	1.13803	0.186534	0.000188519	352	0.496871	-3.332E-04, 6.866E-04	ns	0.970321	0.0434667		TA4L0	3.80958e-05	11737	0.763234	-1.476E-04, 2.387E-04	ns	0.873176	0.195655	-0.000133527	749	0.447312	-5.362E-04, 2.273E-04	ns
A2GE	19.9929	4.56e-05	*		A2FS	0.0976206	4995.5	1.16292e-10	7.191E-02, 1.232E-01	****	0.820773	0.284945	0.0329458	240	0.213803	-2.615E-02, 7.780E-02	ns	0.951432	0.0718273		A2FS	0.0623195	6264	9.96674e-08	4.098E-02, 8.428E-02	****	0.880218	0.184067	0.0402324	404	0.115523	-1.368E-02, 9.399E-02	ns	0.919649	0.120845		A1GL	0.00444806	15633	7.83609e-08	2.864E-03, 6.069E-03	****	0.87356	0.195021	0.000149396	848	0.886472	-2.504E-03, 2.790E-03	ns
A2GL	11.6668	0.00293	ns		H7N6F1E1L2	-9.6851e-05	2695.5	0.233069	-2.682E-04, 6.542E-05	ns	1.21259	0.278095	-6.15604e-06	191	0.989634	-2.559E-04, 2.478E-04	ns	1.02434	0.0346953		A2FE	0.0556838	6096	9.48885e-07	3.522E-02, 7.691E-02	***	0.883297	0.179029	0.0425824	405	0.111599	-1.432E-02, 9.398E-02	ns	0.912359	0.132326		A1L	0.00444806	15633	7.83609e-08	2.864E-03, 6.069E-03	****	0.87356	0.195021	0.000149396	848	0.886472	-2.504E-03, 2.790E-03	ns
A2GS	17.2572	0.000179	ns		CF	-0.039718	1699.5	6.76657e-06	-5.779E-02, -2.257E-02	**	1.21116	0.276386	0.0111231	211	0.630343	-2.548E-02, 3.300E-02	ns	0.960939	0.0574836		H5N5F0E1L0	-0.000130065	3737	0.285293	-3.492E-04, 8.723E-05	ns	1.1296	0.175815	-1.22001e-05	301	0.856677	-5.201E-04, 4.294E-04	ns	0.976554	0.0342277		CB	0.0070486	13928	0.00162017	2.601E-03, 1.159E-02	ns	0.875512	0.191801	-0.00648006	599	0.03223	-1.285E-02, -3.697E-04	*
A2L	30.5933	2.27e-07	***		H7N2F0E0L0	-0.000101636	2532.5	0.0829311	-2.038E-04, 1.613E-05	ns	1.20999	0.274993	5.71286e-05	218	0.506706	-1.186E-04, 2.992E-04	ns	0.799249	0.323284		TA4L0	-0.000231589	3394	0.0527477	-4.401E-04, -7.773E-06	ns	1.12797	0.173728	0.000210794	357	0.44402	-2.901E-04, 7.038E-04	ns	1.0204	0.0291374		H4N3F1E1L0	0.00016108	14423	0.000146834	6.092E-05, 2.332E-04	ns	0.876026	0.190954	-3.22588e-05	789	0.695453	-1.951E-04, 1.154E-04	ns
A2L0F	34.2868	3.59e-08	****		H5N3F0E0L1	-3.80753e-05	2383.5	0.0258232	-5.572E-05, -3.011E-05	ns	1.20579	0.26998	6.00753e-06	202	0.804961	-4.453E-05, 4.455E-05	ns	1.0112	0.0160737		CF	-0.0234912	2809	0.000630366	-3.797E-02, -9.383E-03	ns	1.12783	0.173546	-0.00185482	301	0.856677	-3.506E-02, 2.504E-02	ns	1.02043	0.0291728		A3Fa	0.000300214	12164	0.391519	-3.455E-04, 9.481E-04	ns	0.876301	0.190502	-0.000207211	785	0.668426	-1.122E-03, 6.366E-04	ns
A2LF	17.1207	0.000192	ns		A2FL	0.0086125	4348.5	1.74728e-05	4.821E-03, 1.193E-02	*	0.833388	0.26294	-0.0014526	173	0.630343	-6.672E-03, 3.530E-03	ns	1.0569	0.0798437		H5N3F1E0L0	-2.9997e-05	3571	0.136536	7.192E-06, 1.611E-06	ns	1.12554	0.170612	-2.20858e-05	307	0.938303	-6.418E-05, 2.640E-05	ns	1.04034	0.0570548		H3N5F1E0L0	0.000297877	12458	0.215186	-1.765E-04, 7.930E-04	ns	0.876442	0.19027	-0.000458557	672	0.141793	-1.276E-03, 1.397E-04	ns
A2S	45.9871	1.03e-10	****		H5N4F2E0L0	-5.05365e-05	2396.5	0.0288392	-1.110E-04, -5.429E-06	ns	1.19943	0.262354	-4.96723e-05	157	0.368199	-1.649E-04, 5.849E-05	ns	1.15564	0.208696		H5N4F0E0L0	-0.0001506	3728	0.275144	-3.611E-04, 1.067E-04	ns	1.12266	0.16692	-0.000296917	245	0.252692	-9.436E-04, 2.311E-04	ns	1.15157	0.203598		H6N5F0E3L0	-0.00297943	9054	0.00142921	-4.846E-03, -1.164E-03	ns	1.1347	0.182309	-4.30844e-05	830	0.988976	-3.140E-03, 2.919E-03	ns
A2S0B	81.4516	2.06e-18	****		A2Fa	-5.75969e-05	2286.5	0.0107394	-1.410E-04, -2.005E-05	ns	1.19592	0.258126	-6.37807e-05	160	0.411595	-2.228E-04, 8.950E-05	ns	1.15775	0.211325		TA4E	-0.00242363	3402	0.0552729	-4.920E-03, 3.259E-05	ns	1.12033	0.163921	0.00109644	339	0.648524	-3.228E-03, 5.840E-03	ns	0.990151	0.0142789		H5N4F0E0L2	0.000232026	14646	4.37854e-05	9.383E-05, 3.225E-04	*	0.881326	0.182252	2.93617e-05	867	0.750653	-1.474E-04, 1.752E-04	ns
A2S0F	201.68	1.61e-44	****		H9N2F0E0L0	0.000699608	4243.5	7.94085e-05	3.804E-04, 1.033E-03	ns	0.837194	0.256366	0.000126925	215	0.558147	-3.636E-04, 9.873E-04	ns	0.874936	0.192751		TA4	-0.00240822	3401	0.0549519	-4.914E-03, 2.653E-05	ns	1.11854	0.161623	0.00111318	339	0.648524	-3.226E-03, 5.815E-03	ns	0.991325	0.01257		H7N2F0E0L0	6.42455e-05	12428	0.229987	-4.299E-05, 1.130E-04	ns	0.88341	0.178845	2.08036e-05	877	0.681889	-1.151E-04, 1.278E-04	ns
A2S0G	189.379	7.53e-42	****		H7N6F2E1L2	-2.7591e-05	2583.5	0.117695	-7.906E-05, 1.406E-05	ns	1.19064	0.251742	-6.93862e-06	186	0.886343	-9.752E-05, 1.288E-04	ns	0.672112	0.573226		CA4	-0.00247041	3407	0.0569018	-4.966E-03, 9.345E-05	ns	1.118	0.160926	0.00116045	341	0.623982	-3.284E-03, 5.937E-03	ns	0.991889	0.0117496		H5N4F0E1L0	0.00858595	14801	1.80101e-05	4.617E-03, 1.236E-02	*	0.886056	0.174531	-0.000605271	805	0.807161	-6.766E-03, 5.358E-03	ns
A2SB	43.1574	4.25e-10	****		H7N6F0E3L1	0.000219606	3882.5	0.00601349	6.240E-05, 4.216E-04	ns	0.848945	0.236257	4.70416e-05	206	0.725586	-2.913E-04, 5.412E-04	ns	0.891383	0.165883		TA4L	-0.00208504	3451	0.0730279	-4.540E-03, 1.969E-04	ns	1.1176	0.160405	0.0010802	339	0.648524	-3.095E-03, 5.409E-03	ns	0.988035	0.0173652		A2B	0.00831128	13844	0.00234274	2.957E-03, 1.395E-02	ns	0.8896	0.168772	-0.00723418	609	0.0404194	-1.662E-02, -4.299E-04	*
A2SF	5.95061	0.051	ns		H7N6F1E1L3	-0.000192695	2696.5	0.234373	-4.789E-04, 1.183E-04	ns	1.17029	0.226863	-0.000290905	154	0.327692	-7.371E-04, 3.025E-04	ns	1.10433	0.143167		A2FGL	0.00608992	5336	0.00290484	2.048E-03, 9.865E-03	ns	0.895988	0.158448	-0.00193481	275	0.530122	-9.348E-03, 5.038E-03	ns	1.07664	0.106533		H7N6F0E3L1	-0.000173313	9305	0.00420878	-2.992E-04, -3.766E-05	ns	1.12355	0.168064	0.000151024	959	0.243944	-9.785E-05, 3.059E-04	ns
A2SG	27.9125	8.69e-07	***		A3Fa	-0.000304584	2885.5	0.574547	-1.318E-03, 6.722E-04	ns	1.169	0.225274	-0.000163083	176	0.686892	-1.310E-03, 1.192E-03	ns	0.991682	0.0120507		H4N3F0E1L0	0.000833038	5791	3.63248e-05	4.644E-04, 1.228E-03	*	0.902697	0.147687	-9.65945e-05	302	0.8702	-8.374E-04, 6.731E-04	ns	1.01666	0.0238405		TA0	0.000358314	12480	0.204778	-1.693E-04, 9.530E-04	ns	0.891117	0.166314	0.000137536	868	0.743676	-7.440E-04, 9.357E-04	ns
A34E	26.5938	1.68e-06	**		H3N6F0E0L0	-2.43061e-05	2539.5	0.0871411	-7.102E-05, 1.703E-05	ns	1.16777	0.223755	-6.4462e-06	177	0.706147	-4.115E-05, 2.409E-05	ns	1.09073	0.12529		H5N4F0E1L1	0.00380346	5263	0.00522545	1.127E-03, 6.446E-03	ns	0.905046	0.143937	-0.000566141	300	0.843197	-6.137E-03, 5.664E-03	ns	1.00045	0.000644896		TM	0.000358314	12480	0.204778	-1.693E-04, 9.530E-04	ns	0.891117	0.166314	0.000137536	868	0.743676	-7.440E-04, 9.357E-04	ns
A34F	64.7065	8.9e-15	****		H5N4F0E2L0	0.0592354	5022.5	6.41295e-11	4.353E-02, 7.460E-02	****	0.861809	0.21456	-0.000349873	190	0.968908	-1.536E-02, 1.528E-02	ns	1.00091	0.00131669		CA1	0.00099781	5714	8.32907e-05	5.184E-04, 1.435E-03	ns	0.908707	0.138112	5.70823e-05	319	0.910979	-8.521E-04, 8.888E-04	ns	1.01161	0.0166488		CFa	0.000166384	12552	0.173278	-7.551E-05, 4.324E-04	ns	0.892857	0.163498	-0.000135038	765	0.540188	-5.068E-04, 2.268E-04	ns
A34L	79.2603	6.15e-18	****		A2FGE	0.0775322	4741.5	2.13877e-08	5.261E-02, 1.023E-01	****	0.865759	0.207962	0.0226188	222	0.442095	-3.665E-02, 7.005E-02	ns	0.968469	0.0462222		TA1	0.000960302	5705	9.15573e-05	5.058E-04, 1.454E-03	ns	0.909054	0.137563	4.77603e-05	320	0.897355	-8.407E-04, 8.884E-04	ns	1.01267	0.0181609		H5N5F1E1L0	0.00128424	13286	0.0205116	1.667E-04, 2.365E-03	ns	0.898463	0.15447	-8.99424e-05	819	0.908337	-1.930E-03, 1.412E-03	ns
A3E	35.6335	1.83e-08	****		A2FGS	0.0817316	4829.5	3.7995e-09	5.899E-02, 1.067E-01	****	0.867487	0.205085	0.0153514	218	0.506706	-3.887E-02, 6.554E-02	ns	0.977079	0.0334526		THy	0.000296643	4911	0.0572323	-1.286E-05, 6.145E-04	ns	0.910002	0.136058	8.76809e-06	314	0.979416	-7.836E-04, 7.509E-04	ns	0.999683	0.000456741		H5N4F1E1L0	0.0022875	13029	0.0474303	2.085E-05, 4.521E-03	ns	0.898817	0.153901	0.00100608	880	0.661734	-2.563E-03, 4.643E-03	ns
A3EF	60.9714	5.76e-14	****		H5N4F1E2L0	0.00554881	3967.5	0.00245049	2.074E-03, 9.079E-03	ns	0.868843	0.202833	0.00710414	250	0.13102	-2.437E-03, 1.416E-02	ns	0.878336	0.187155		H4N3F1E0L0	-5.46699e-06	3653	0.200126	-8.546E-05, 3.579E-06	ns	1.09854	0.135588	-7.86704e-06	307	0.938303	-1.045E-04, 9.924E-05	ns	0.985991	0.0203541		H7N6F0E1L0	1.26405e-05	11683	0.817338	-8.058E-05, 8.457E-05	ns	0.899755	0.152395	-3.76137e-05	781	0.641822	-1.733E-04, 1.073E-04	ns
A3F	60.9714	5.76e-14	****		A2EF	-0.0211456	2004.5	0.000487042	-3.330E-02, -9.999E-03	ns	1.14641	0.197124	0.00795325	232	0.302315	-9.027E-03, 2.513E-02	ns	0.932669	0.100562		TA1E	0.000901348	5689	0.000108199	4.764E-04, 1.381E-03	ns	0.910468	0.135319	4.16351e-05	318	0.92463	-7.988E-04, 8.067E-04	ns	1.01216	0.0174397		H5N5F0E1L0Ac1	0.000304212	14976	6.30339e-06	1.582E-04, 4.286E-04	**	0.902565	0.147897	-5.50396e-05	762	0.522068	-2.459E-04, 1.078E-04	ns
A3F0	60.9714	5.76e-14	****		A2SF	-0.0218607	1982.5	0.000369641	-3.410E-02, -1.049E-02	ns	1.14534	0.195777	0.00836159	228	0.354372	-9.178E-03, 2.417E-02	ns	0.935525	0.0961527		H5N4F1E2L0	0.00411295	5115	0.0156035	7.526E-04, 7.443E-03	ns	0.91083	0.134746	0.00753383	435	0.035112	5.924E-04, 1.321E-02	*	0.86767	0.204782		H5N4F1E0L1	0.000383098	13662	0.00501418	1.279E-04, 6.099E-04	ns	0.904863	0.144229	-0.000137123	734	0.369149	-6.107E-04, 2.169E-04	ns
A3F0E	50.6367	1.01e-11	****		H5N4F0E1L0	-0.00891102	2091.5	0.00138003	-1.424E-02, -3.370E-03	ns	1.13902	0.187796	0.000607797	197	0.906906	-8.622E-03, 9.510E-03	ns	0.999476	0.000755754		H6N3F0E1L0	0.000118629	4903	0.0599343	-1.305E-06, 2.314E-04	ns	0.914292	0.129273	0.000101262	363	0.385052	-8.443E-05, 2.966E-04	ns	0.918284	0.122988		A2SB	0.00600348	13490	0.00981419	1.434E-03, 1.032E-02	ns	0.907521	0.139996	-0.00346424	721	0.308768	-1.062E-02, 3.526E-03	ns
A3F0GE	50.6367	1.01e-11	****		CA4	-0.00213401	2590.5	0.123252	-4.616E-03, 5.686E-04	ns	1.13511	0.182832	-0.00200994	164	0.473812	-5.750E-03, 3.032E-03	ns	1.04873	0.0686367		H7N6F1E2L2	-5.25583e-05	3941	0.580965	-2.792E-04, 1.590E-04	ns	1.08978	0.124036	0.000267182	378	0.259897	-2.294E-04, 6.780E-04	ns	0.836217	0.25805		H6N5F0E2L1	-0.00952351	9874	0.0338655	-1.833E-02, -7.071E-04	ns	1.10159	0.139582	0.0111837	971	0.202056	-5.538E-03, 2.783E-02	ns
A3F0GL	2.72426	0.256	ns		TA4	-0.00208803	2588.5	0.121644	-4.577E-03, 5.684E-04	ns	1.13233	0.179298	-0.00205944	164	0.473812	-5.723E-03, 2.834E-03	ns	1.05069	0.0713332		TA2L	0.00467036	5328	0.00310269	1.616E-03, 7.952E-03	ns	0.918906	0.122011	0.000398644	320	0.897355	-5.870E-03, 6.255E-03	ns	1.00315	0.00454006		A2L0F	0.0225727	13773	0.003172	7.696E-03, 3.863E-02	ns	0.909031	0.137599	-0.0121359	701	0.229352	-3.099E-02, 7.085E-03	ns
A3F0GS	29.6814	3.59e-07	***		TA4E	-0.00201728	2596.5	0.128175	-4.539E-03, 5.934E-04	ns	1.13197	0.178833	-0.00204779	165	0.490114	-5.614E-03, 2.841E-03	ns	1.05033	0.0708472		A2EF	-0.0119372	3279	0.0258698	-2.200E-02, -1.435E-03	ns	1.08625	0.119362	0.00870166	358	0.433848	-1.271E-02, 2.791E-02	ns	0.969428	0.0447938		CA1	0.000642528	14635	4.65659e-05	3.314E-04, 9.606E-04	*	0.911726	0.133328	-0.000147021	756	0.486788	-7.902E-04, 3.769E-04	ns
A3F0L	2.72426	0.256	ns		A2FGL	0.00701544	3958.5	0.00270428	2.595E-03, 1.146E-02	ns	0.886083	0.174486	-0.00328322	149	0.266698	-8.979E-03, 2.688E-03	ns	1.08707	0.120444		H5N4F0E2L0	0.0346329	6052	1.66329e-06	2.198E-02, 4.825E-02	**	0.92263	0.116175	0.00176104	324	0.843197	-1.878E-02, 2.379E-02	ns	0.989423	0.0153407		H6N3F0E1L0	0.000103381	13383	0.0145627	-1.462E-06, 1.715E-04	ns	0.912872	0.131515	0.000107764	1034	0.0634526	-1.606E-05, 2.222E-04	ns
A3F0S	29.6814	3.59e-07	***		H7N6F0E2L1	-0.000276607	2473.5	0.0536184	-5.727E-04, -2.660E-08	ns	1.12277	0.167065	-0.000164275	166	0.506706	-6.734E-04, 3.102E-04	ns	1.05585	0.0784013		A1	0.00125209	5372	0.00214931	4.787E-04, 2.019E-03	ns	0.922756	0.115979	-0.00018792	298	0.816377	-1.909E-03, 1.594E-03	ns	1.01732	0.0247687		A2F	0.0210938	13745	0.00356688	6.379E-03, 3.608E-02	ns	0.913353	0.130755	-0.0121223	701	0.229352	-3.081E-02, 7.103E-03	ns
A3Fa	29.9659	3.11e-07	***		H7N6F0E3L0	1.42484e-05	3001.5	0.860255	-9.076E-05, 6.122E-05	ns	1.12036	0.163962	0.000110601	242	0.194859	-5.475E-05, 3.333E-04	ns	0.761136	0.393774		A2FS0G	0.0430195	5694	0.000102714	2.193E-02, 6.568E-02	ns	0.922802	0.115907	0.0669798	444	0.0237055	1.083E-02, 1.174E-01	*	0.898285	0.154755		TA1	0.000610559	14586	6.11145e-05	3.500E-04, 9.214E-04	ns	0.914235	0.129364	-0.000146235	753	0.469643	-7.898E-04, 3.576E-04	ns
A3FE	72.0675	2.24e-16	****		TA4L	-0.00163073	2666.5	0.197461	-4.039E-03, 8.024E-04	ns	1.11637	0.158809	-0.002047	157	0.368199	-5.898E-03, 2.357E-03	ns	1.06956	0.0970197		A2SF	-0.0121074	3261	0.0229818	-2.200E-02, -1.456E-03	ns	1.08328	0.115404	0.00846057	357	0.44402	-1.325E-02, 2.783E-02	ns	0.973169	0.0392384		TA1E	0.000584762	14459	0.000121436	2.973E-04, 8.483E-04	ns	0.91966	0.120827	-0.000173999	748	0.441825	-7.642E-04, 3.331E-04	ns
A3FGE	72.0675	2.24e-16	****		H6N5F2E2L1	-7.66685e-05	2858.5	0.515012	-2.561E-04, 1.364E-04	ns	1.11451	0.156413	-7.35932e-05	167	0.523579	-3.130E-04, 2.082E-04	ns	1.01436	0.0205708		A2S0G	0.0428205	5736	6.59528e-05	2.271E-02, 6.399E-02	ns	0.925056	0.112388	0.0596104	440	0.0283026	7.866E-03, 1.077E-01	*	0.907853	0.139469		TA3L	-0.0138423	9504	0.00923775	-2.374E-02, -3.350E-03	ns	1.08587	0.118856	0.0127669	981	0.171366	-6.283E-03, 3.269E-02	ns
A3FGL	89.326	4.01e-20	****		A1F0GL	-0.00464048	2091.5	0.00138003	-7.308E-03, -1.811E-03	ns	1.1131	0.154584	0.0020082	218	0.506706	-3.515E-03, 6.216E-03	ns	0.987884	0.0175864		H7N6F0E3L0	-4.96307e-05	3632	0.182084	-1.195E-04, 1.442E-05	ns	1.08058	0.111809	9.11936e-05	364	0.375711	-8.449E-05, 2.982E-04	ns	0.923968	0.114085		H7N6F1E2L1	-7.35554e-05	10372	0.140575	-1.546E-04, 2.571E-05	ns	1.0837	0.115962	-1.69928e-05	814	0.871942	-1.624E-04, 1.363E-04	ns
A3FGS	95.9103	1.49e-21	****		A1F0L	-0.00464048	2091.5	0.00138003	-7.308E-03, -1.811E-03	ns	1.1131	0.154584	0.0020082	218	0.506706	-3.515E-03, 6.216E-03	ns	0.987884	0.0175864		H5N3F0E0L1	1.82909e-05	4926	0.052439	-2.340E-05, 5.456E-05	ns	0.926394	0.110302	-4.56606e-06	290	0.711523	-1.121E-04, 5.946E-06	ns	1.17277	0.229921		A3L0F	0.00726649	12449	0.219553	-4.086E-03, 1.879E-02	ns	0.925167	0.112214	-0.000752643	818	0.90104	-1.475E-02, 1.531E-02	ns
A3FL	89.326	4.01e-20	****		H6N5F1E2L1	0.004332	3572.5	0.085921	-5.267E-04, 9.081E-03	ns	0.90016	0.151746	-0.00228161	174	0.64898	-9.568E-03, 7.450E-03	ns	1.01036	0.0148706		H5N5F1E1L1	4.57262e-05	4727	0.151104	-3.751E-05, 1.274E-04	ns	0.928329	0.107292	1.74617e-05	314	0.979416	-1.597E-04, 1.336E-04	ns	1.02159	0.0308158		H4N3F0E1L0	0.00041622	13813	0.00267677	1.658E-04, 6.655E-04	ns	0.927793	0.108125	-0.00023065	731	0.354602	-6.887E-04, 2.359E-04	ns
A3FS	95.9103	1.49e-21	****		A1EF	-0.0133737	2198.5	0.00446386	-2.383E-02, -4.052E-03	ns	1.10876	0.148944	0.00633379	216	0.540729	-1.284E-02, 2.291E-02	ns	0.967996	0.0469265		H8N2F0E0L0	0.000224301	5130	0.0140477	6.540E-05, 3.722E-04	ns	0.928493	0.107037	0.000296914	387	0.20004	-1.465E-04, 8.711E-04	ns	0.795243	0.330532		A2FE	-0.0334345	8739	0.000319965	-5.136E-02, -1.581E-02	ns	1.07771	0.107972	0.00916148	894	0.571072	-2.244E-02, 4.200E-02	ns
A3GE	35.6335	1.83e-08	****		A1L0F	-0.0133737	2198.5	0.00446386	-2.383E-02, -4.052E-03	ns	1.10876	0.148944	0.00633379	216	0.540729	-1.284E-02, 2.291E-02	ns	0.967996	0.0469265		A2FGS	0.0411891	5762	4.98637e-05	2.164E-02, 6.104E-02	*	0.929043	0.106182	0.0225253	360	0.413914	-3.483E-02, 7.063E-02	ns	0.967904	0.0470641		A2FGE	-0.0392047	8215	1.86537e-05	-5.690E-02, -2.174E-02	*	1.07664	0.106542	0.00435128	872	0.715983	-2.305E-02, 3.336E-02	ns
A3GL	18.4144	0.0001	ns		CFa	-0.000146517	2829.5	0.454833	-5.508E-04, 1.902E-04	ns	1.10744	0.147223	-6.77554e-05	182	0.804961	-5.085E-04, 6.366E-04	ns	0.854954	0.226082		A2FSB	-0.0180853	3287	0.0272509	-3.395E-02, -2.522E-03	ns	1.07518	0.104572	-0.021989	234	0.182519	-5.956E-02, 1.266E-02	ns	1.103	0.141426		H6N5F2E2L1	1.69735e-05	11721	0.779158	-1.004E-04, 1.242E-04	ns	0.929311	0.105766	-4.89017e-06	829	0.981628	-1.932E-04, 1.919E-04	ns
A3GS	58.71	1.78e-13	****		H6N5F0E1L1	-0.000948638	2344.5	0.0183536	-1.731E-03, -1.601E-04	ns	1.10471	0.143664	-0.00035087	176	0.686892	-2.007E-03, 1.075E-03	ns	1.04438	0.0626468		A2FGE	0.0369116	5609	0.000243626	1.688E-02, 5.732E-02	ns	0.932115	0.10142	0.0233416	364	0.375711	-3.180E-02, 7.744E-02	ns	0.959392	0.0598075		CF	0.0155538	13339	0.017041	2.795E-03, 2.799E-02	ns	0.931198	0.10284	-0.0100541	718	0.295818	-3.135E-02, 9.948E-03	ns
A3L	18.4144	0.0001	ns		H4N3F0E0L1	6.87492e-07	2643.5	0.172184	-6.461E-05, -1.214E-05	ns	1.10445	0.143323	1.3617e-05	213	0.593757	-3.739E-05, 7.100E-05	ns	0.952582	0.0700846		TA3L0	-0.00269683	3495	0.0927147	-5.781E-03, 5.180E-04	ns	1.07205	0.100373	0.00148399	343	0.59985	-4.649E-03, 8.295E-03	ns	1.01292	0.0185131		A2FS	-0.0344946	8753	0.000343124	-5.267E-02, -1.588E-02	ns	1.07243	0.100879	0.00924316	907	0.492577	-2.395E-02, 4.609E-02	ns
A3L0F	2.55971	0.278	ns		TA1L	-2.48266e-05	2643.5	0.172184	-6.460E-05, -1.198E-05	ns	1.10445	0.143323	1.3617e-05	213	0.593757	-3.739E-05, 7.100E-05	ns	0.952582	0.0700846		A2L	0.00229207	5033	0.0270749	2.978E-04, 4.282E-03	ns	0.933461	0.0993384	-5.03522e-05	311	0.993138	-4.024E-03, 4.313E-03	ns	1.00151	0.00217636		A2FGS	-0.0396634	8236	2.10833e-05	-5.784E-02, -2.194E-02	*	1.07096	0.0989027	0.00566	877	0.681889	-2.423E-02, 3.516E-02	ns
A3LF	64.0166	1.26e-14	****		A1F	-0.0123545	2243.5	0.00706218	-2.228E-02, -3.397E-03	ns	1.10431	0.143143	0.00572642	217	0.523579	-1.204E-02, 2.187E-02	ns	0.968612	0.0460099		H5N5F0E1L0Ac1	0.000245855	5399	0.001706	1.181E-04, 3.939E-04	ns	0.934025	0.0984668	3.70428e-05	331	0.750326	-2.733E-04, 3.222E-04	ns	1.03623	0.0513467		H5N4F0E2L0	-0.0244804	8078	8.24604e-06	-3.538E-02, -1.375E-02	**	1.07057	0.0983848	0.00165229	866	0.757651	-1.240E-02, 1.610E-02	ns
A3S	58.71	1.78e-13	****		A1SF	-0.0123545	2243.5	0.00706218	-2.228E-02, -3.397E-03	ns	1.10431	0.143143	0.00572642	217	0.523579	-1.204E-02, 2.187E-02	ns	0.968612	0.0460099		H3N3F0E0L0	2.26293e-05	3811	0.378244	-8.907E-06, -7.598E-06	ns	1.06998	0.0975814	-3.19058e-05	214	0.0935325	-1.049E-04, 6.454E-06	ns	1.26132	0.334929		H7N6F0E1L3	0.000246543	12266	0.322374	-2.472E-04, 7.518E-04	ns	0.935077	0.0968434	0.000911963	1036	0.0608714	-6.985E-05, 1.827E-03	ns
A3SF	60.9714	5.76e-14	****		TA0	-7.40504e-05	3010.5	0.883799	-1.008E-03, 7.922E-04	ns	1.10172	0.139756	0.000380851	213	0.593757	-1.102E-03, 2.849E-03	ns	0.823035	0.280974		H7N6F2E1L3	-5.02353e-06	3856	0.442965	-1.044E-04, 4.947E-05	ns	1.06914	0.0964503	-4.83969e-05	290	0.711523	-2.082E-04, 1.621E-04	ns	0.806914	0.309512		A3LF	-0.0113112	10826	0.377295	-3.656E-02, 1.509E-02	ns	1.06835	0.0953795	0.00275623	841	0.937595	-4.700E-02, 4.612E-02	ns
A4E	21.6693	1.97e-05	*		TM	-7.40504e-05	3010.5	0.883799	-1.008E-03, 7.922E-04	ns	1.10172	0.139756	0.000380851	213	0.593757	-1.102E-03, 2.849E-03	ns	0.823035	0.280974		H7N2F0E0L0	-5.57835e-05	3704	0.249296	-1.302E-04, 3.941E-05	ns	1.06892	0.0961486	9.98597e-05	358	0.433848	-1.230E-04, 3.473E-04	ns	0.831385	0.266411		H6N5F1E2L0	-0.00018406	10113	0.0701914	-4.263E-04, 2.723E-05	ns	1.06628	0.092583	1.98837e-07	827	0.966938	-4.386E-04, 4.154E-04	ns
A4EF	73.296	1.21e-16	****		TA3L0	-0.0012322	2850.5	0.498009	-5.284E-03, 2.405E-03	ns	1.10018	0.13774	0.0030506	239	0.223744	-2.248E-03, 8.779E-03	ns	0.961236	0.0570369		A2F0S0B	-0.0212088	2951	0.00222332	-3.383E-02, -7.817E-03	ns	1.06845	0.09552	-0.0184331	228	0.150933	-4.372E-02, 5.546E-03	ns	1.08576	0.118708		H7N6F1E2L2	-0.000141099	10128	0.0732684	-3.048E-04, 1.257E-05	ns	1.06543	0.0914336	0.000148506	930	0.369149	-1.494E-04, 3.775E-04	ns
A4F	74.6382	6.2e-17	****		A2E	0.0530776	5249.5	3.1504e-13	3.882E-02, 7.141E-02	****	0.910012	0.136043	0.00505279	208	0.686892	-2.184E-02, 2.611E-02	ns	0.995388	0.00666909		TU	-7.66065e-05	3753	0.303953	-1.760E-04, 3.219E-05	ns	1.06648	0.092854	-0.000120154	258	0.357454	-4.268E-04, 2.001E-04	ns	1.10688	0.146494		A4FE	-0.00437452	10581	0.229482	-1.175E-02, 3.038E-03	ns	1.06063	0.084922	-0.00639791	736	0.379051	-2.081E-02, 6.575E-03	ns
A4F0	74.6382	6.2e-17	****		THyM	-0.000463368	2802.5	0.402554	-1.565E-03, 5.788E-04	ns	1.09685	0.133367	0.000460976	201	0.82515	-1.845E-03, 3.451E-03	ns	0.872788	0.196297		H7N6F0E2L2	-0.000183894	3903	0.516861	-8.262E-04, 3.913E-04	ns	1.0608	0.0851509	2.08293e-05	312	1	-1.060E-03, 9.769E-04	ns	1.02022	0.0288776		A4Fa	0.00135734	11989	0.529252	-2.947E-03, 5.370E-03	ns	0.943559	0.0838155	-0.00690516	658	0.110021	-1.809E-02, 1.718E-03	ns
A4F0E	47.0318	6.13e-11	****		A2S	0.0546105	5276.5	1.61298e-13	4.004E-02, 7.248E-02	****	0.912517	0.132077	0.00359167	204	0.764974	-2.260E-02, 2.482E-02	ns	0.997474	0.00364953		H6N5F0E1L1	-0.000515127	3683	0.228114	-1.349E-03, 3.459E-04	ns	1.05845	0.0819544	-9.93896e-05	305	0.910979	-1.847E-03, 2.006E-03	ns	1.04027	0.0569572		TA3	-0.0119193	9992	0.0490538	-2.406E-02, -4.513E-05	ns	1.059	0.0827054	0.0095268	937	0.335776	-1.285E-02, 3.351E-02	ns
A4F0G	13.6665	0.00108	ns		H4N3F1E1L0	-8.99532e-05	2556.5	0.0980857	-1.894E-04, 1.926E-05	ns	1.09277	0.127995	8.66942e-05	229	0.34087	-1.188E-04, 3.001E-04	ns	0.945706	0.0805361		H3N6F0E0L0	2.43256e-06	4622	0.242088	-1.902E-05, 4.364E-05	ns	0.945316	0.0811308	-9.38379e-06	250	0.290132	-3.545E-05, 3.858E-05	ns	1.12412	0.16879		TA3E	-0.0119193	9992	0.0490538	-2.406E-02, -4.513E-05	ns	1.059	0.0827054	0.0095268	937	0.335776	-1.285E-02, 3.351E-02	ns
A4F0GE	32.5896	8.38e-08	****		A1GL	-0.00318389	2244.5	0.00713288	-5.606E-03, -8.880E-04	ns	1.09198	0.126948	0.00117837	211	0.630343	-3.439E-03, 4.947E-03	ns	0.994176	0.00842727		A2FG	0.0402414	6366	2.32904e-08	2.688E-02, 5.511E-02	****	0.94589	0.0802559	0.0281884	452	0.0164187	6.016E-03, 6.460E-02	*	0.944085	0.0830107		A2SF	0.00971569	13134	0.0340848	6.798E-04, 1.888E-02	ns	0.945813	0.080373	7.74812e-05	834	0.988976	-1.604E-02, 1.348E-02	ns
A4F0GL	36.8465	9.97e-09	****		A1L	-0.00318389	2244.5	0.00713288	-5.606E-03, -8.880E-04	ns	1.09198	0.126948	0.00117837	211	0.630343	-3.439E-03, 4.947E-03	ns	0.994176	0.00842727		H6N5F1E1L0	-0.000144473	3741	0.289884	-3.389E-04, 1.019E-04	ns	1.05702	0.0800008	9.79125e-05	341	0.623982	-3.044E-04, 4.444E-04	ns	0.995007	0.00722074		CA3	-0.0117088	10031	0.0551903	-2.392E-02, 3.069E-04	ns	1.05686	0.0797778	0.00953291	940	0.322087	-1.289E-02, 3.376E-02	ns
A4F0GS	107.746	4.01e-24	****		A4Fa	0.00069245	3121.5	0.826469	-5.722E-03, 6.732E-03	ns	0.916832	0.12527	0.00146058	204	0.764974	-9.297E-03, 1.447E-02	ns	0.701324	0.511848		H4N3F0E0L0	2.69814e-05	4743	0.139902	-1.870E-05, 7.480E-05	ns	0.947621	0.0776174	-3.00856e-05	275	0.530122	-1.067E-04, 3.036E-05	ns	1.10545	0.144632		A2F0GL	0.00206426	13341	0.0169208	3.999E-04, 3.703E-03	ns	0.946509	0.0793125	0.00183456	932	0.35941	-2.415E-03, 5.450E-03	ns
A4F0L	18.1187	0.000116	ns		THy	-0.000340414	2530.5	0.0817589	-7.258E-04, 3.702E-05	ns	1.088	0.121683	-6.70293e-05	186	0.886343	-7.618E-04, 6.140E-04	ns	0.969004	0.0454256		H5N4F1E1L1	0.000641097	4633	0.231059	-4.158E-04, 1.579E-03	ns	0.948006	0.0770321	-5.74344e-05	306	0.92463	-1.347E-03, 1.450E-03	ns	0.96815	0.0466972		H5N5F1E2L0	-0.00100508	10325	0.12483	-2.335E-03, 2.828E-04	ns	1.05649	0.0792739	-0.000780156	766	0.546298	-4.113E-03, 1.728E-03	ns
A4F0S	28.7743	5.65e-07	***		A2F0	0.0529176	4686.5	6.03737e-08	3.401E-02, 7.479E-02	****	0.919456	0.121147	-0.00541634	174	0.64898	-3.255E-02, 1.774E-02	ns	1.01236	0.0177154		A2FB	-0.012009	3440	0.0686816	-2.605E-02, 8.403E-04	ns	1.0546	0.076691	-0.0270125	211	0.0838713	-5.729E-02, 3.369E-03	ns	1.12094	0.164712		H7N6F0E2L2	-0.000263938	10662	0.27295	-6.820E-04, 1.784E-04	ns	1.05643	0.0791956	0.000608197	1040	0.0559696	-1.300E-05, 1.375E-03	ns
A4Fa	57.1253	3.94e-13	****		A2F0S0B	-0.0245158	2050.5	0.000853038	-3.734E-02, -1.025E-02	ns	1.08602	0.11905	-0.00863623	152	0.302315	-2.849E-02, 7.260E-03	ns	1.04054	0.0573348		A1F	-0.00583749	3559	0.128712	-1.391E-02, 1.704E-03	ns	1.05391	0.0757578	0.00673042	370	0.322648	-8.724E-03, 2.247E-02	ns	0.968713	0.0458588		A2EF	0.00907611	13052	0.0441814	3.078E-04, 1.821E-02	ns	0.947526	0.0777619	-0.000375669	827	0.966938	-1.611E-02, 1.409E-02	ns
A4FE	75.0145	5.14e-17	****		H5N4F0E1L1	0.00346588	3729.5	0.0251673	4.738E-04, 6.383E-03	ns	0.923521	0.114784	-0.00466348	165	0.490114	-9.264E-03, 3.719E-03	ns	1.03715	0.0526188		A1SF	-0.00583749	3559	0.128712	-1.391E-02, 1.704E-03	ns	1.05391	0.0757578	0.00673042	370	0.322648	-8.724E-03, 2.247E-02	ns	0.968713	0.0458588		A2F0L	0.0019961	13288	0.0203702	3.351E-04, 3.591E-03	ns	0.947865	0.0772459	0.00187899	933	0.354602	-2.324E-03, 5.440E-03	ns
A4FGE	28.2881	7.2e-07	***		H5N4F0E0L2	-0.000153128	2484.5	0.0583089	-2.964E-04, 5.375E-06	ns	1.08151	0.11305	-7.01694e-05	170	0.575825	-2.874E-04, 1.773E-04	ns	1.04049	0.057268		TA2E	0.0324933	5892	1.1576e-05	1.780E-02, 4.693E-02	*	0.948993	0.0755306	0.00203918	323	0.856677	-1.681E-02, 2.568E-02	ns	0.986218	0.0200209		A1EF	0.00752385	13102	0.0377621	4.366E-04, 1.470E-02	ns	0.948901	0.0756698	0.00164831	874	0.702273	-9.026E-03, 1.343E-02	ns
A4FGL	27.1677	1.26e-06	**		H7N6F2E1L3	-1.82728e-05	2930.5	0.68042	-1.122E-04, 9.226E-05	ns	1.07849	0.109014	-5.13166e-05	173	0.630343	-1.890E-04, 1.618E-04	ns	0.69984	0.514903		H6N5F0E3L0	-0.00101912	3836	0.413451	-3.290E-03, 1.336E-03	ns	1.05374	0.0755166	0.000766106	342	0.611863	-3.000E-03, 5.434E-03	ns	0.945883	0.0802668		A1L0F	0.00752385	13102	0.0377621	4.366E-04, 1.470E-02	ns	0.948901	0.0756698	0.00164831	874	0.702273	-9.026E-03, 1.343E-02	ns
A4FGS	114.036	1.73e-25	****		H6N5F0E3L0	0.00207819	3565.5	0.0902527	-3.022E-04, 4.409E-03	ns	0.928651	0.106792	0.00106877	216	0.540729	-2.440E-03, 5.316E-03	ns	0.96628	0.0494873		A2FS0B	-0.0106993	3514	0.102439	-2.374E-02, 3.340E-03	ns	1.05274	0.0741549	-0.033606	171	0.0156631	-6.114E-02, -7.955E-03	*	1.21016	0.275202		A3EF	-0.00771475	10992	0.504846	-2.889E-02, 1.401E-02	ns	1.0523	0.0735401	0.00349098	851	0.864694	-3.472E-02, 3.952E-02	ns
A4FL	81.7062	1.81e-18	****		H5N4F1E0L1	-0.000194667	2725.5	0.274465	-5.578E-04, 1.704E-04	ns	1.0768	0.106756	9.86944e-05	204	0.764974	-3.849E-04, 5.790E-04	ns	0.993784	0.00899511		A1EF	-0.00575046	3593	0.151826	-1.420E-02, 2.068E-03	ns	1.0521	0.0732747	0.00712785	369	0.331135	-8.995E-03, 2.360E-02	ns	0.968355	0.0463916		A3F	-0.00771475	10992	0.504846	-2.889E-02, 1.401E-02	ns	1.0523	0.0735401	0.00349098	851	0.864694	-3.472E-02, 3.952E-02	ns
A4FS	79.6991	4.94e-18	****		A2S0B	-0.0152115	2356.5	0.0204197	-2.755E-02, -2.499E-03	ns	1.07543	0.104916	-0.0119477	155	0.34087	-3.601E-02, 1.164E-02	ns	1.0697	0.0972005		A1L0F	-0.00575046	3593	0.151826	-1.420E-02, 2.068E-03	ns	1.0521	0.0732747	0.00712785	369	0.331135	-8.995E-03, 2.360E-02	ns	0.968355	0.0463916		A3SF	-0.00771475	10992	0.504846	-2.889E-02, 1.401E-02	ns	1.0523	0.0735401	0.00349098	851	0.864694	-3.472E-02, 3.952E-02	ns
A4G	52.7017	3.6e-12	****		TA2E	0.0444009	4636.5	1.50779e-07	2.835E-02, 6.005E-02	***	0.930352	0.104151	0.009166	233	0.290116	-1.320E-02, 2.643E-02	ns	0.989515	0.0152063		A2F0	0.031944	5979	4.11063e-06	1.898E-02, 4.470E-02	**	0.952041	0.0709045	0.00338578	326	0.816377	-2.236E-02, 3.235E-02	ns	0.99076	0.0133928		A34F	-0.00816846	10994	0.50651	-2.896E-02, 1.345E-02	ns	1.05219	0.0733986	0.0014884	844	0.915641	-3.733E-02, 3.752E-02	ns
A4GE	17.3194	0.000173	ns		A2FS0B	-0.0139313	2422.5	0.0357893	-2.621E-02, -8.383E-04	ns	1.07444	0.103588	-0.0130194	156	0.354372	-3.783E-02, 1.418E-02	ns	1.07278	0.101357		A2GL	0.0015066	4729	0.149667	-5.337E-04, 3.532E-03	ns	0.952288	0.0705303	-0.000448043	293	0.750326	-4.852E-03, 4.047E-03	ns	1.01878	0.0268473		A4FS	-0.00967365	10760	0.332659	-2.846E-02, 9.754E-03	ns	1.05194	0.0730576	-0.0120996	757	0.492577	-5.051E-02, 2.205E-02	ns
A4GL	81.2345	2.29e-18	****		A2FSB	-0.0184135	2437.5	0.0404144	-3.565E-02, -6.349E-04	ns	1.07128	0.0993391	-0.00209637	187	0.906906	-3.002E-02, 2.959E-02	ns	1.00946	0.0135811		A2S0B	-0.0107383	3534	0.113535	-2.341E-02, 2.402E-03	ns	1.04955	0.069771	-0.0328006	164	0.0111782	-5.958E-02, -8.015E-03	*	1.1961	0.258342		A4F	-0.0101769	10762	0.333959	-3.075E-02, 1.055E-02	ns	1.0516	0.0725859	-0.0138694	752	0.464003	-5.579E-02, 2.196E-02	ns
A4GS	157.796	5.43e-35	****		A2GE	0.0396075	5136.5	4.76336e-12	2.836E-02, 5.268E-02	****	0.933879	0.0986928	0.00083927	194	0.968908	-2.441E-02, 2.077E-02	ns	1.00031	0.000447206		H5N4F0E0L2	8.66797e-05	4564	0.306342	-7.540E-05, 2.056E-04	ns	0.953165	0.0692024	-3.982e-05	294	0.763408	-3.635E-04, 1.977E-04	ns	1.08134	0.112821		H5N5F1E1L1	3.50633e-06	11542	0.962119	-2.914E-05, 6.752E-05	ns	0.952132	0.0707669	3.04627e-05	861	0.792927	-9.103E-05, 9.407E-05	ns
A4L	85.5056	2.71e-19	****		A3L0F	-0.00288679	2943.5	0.712345	-2.032E-02, 1.220E-02	ns	1.06932	0.0966976	-0.00381491	177	0.706147	-2.080E-02, 2.269E-02	ns	0.993057	0.010051		H7N6F0E3L1	6.53375e-05	4460	0.447494	-1.071E-04, 2.435E-04	ns	0.953832	0.0681928	0.000207429	369	0.331135	-1.615E-04, 5.963E-04	ns	0.927863	0.108016		A2E	-0.0242873	7994	4.92404e-06	-3.584E-02, -1.384E-02	**	1.04963	0.0698808	0.00908451	1002	0.118463	-2.868E-03, 2.100E-02	ns
A4LF	61.6435	4.11e-14	****		A4FE	0.00625618	3402.5	0.249062	-5.070E-03, 1.682E-02	ns	0.935597	0.0960404	0.00806006	215	0.558147	-1.622E-02, 3.195E-02	ns	0.863154	0.212309		A1GL	0.00112616	4636	0.228114	-7.814E-04, 3.150E-03	ns	0.953912	0.0680724	0.000961	335	0.698747	-4.299E-03, 5.354E-03	ns	1.0068	0.00978314		A4EF	-0.00981258	10795	0.355888	-3.085E-02, 1.122E-02	ns	1.04947	0.0696653	-0.0154289	746	0.430968	-5.724E-02, 2.195E-02	ns
A4S	158.195	4.45e-35	****		H6N5F1E1L2	-0.00022101	2809.5	0.41575	-6.654E-04, 2.956E-04	ns	1.06792	0.0948042	-0.000383918	155	0.34087	-1.128E-03, 4.861E-04	ns	1.09427	0.129969		A1L	0.00112616	4636	0.228114	-7.814E-04, 3.150E-03	ns	0.953912	0.0680724	0.000961	335	0.698747	-4.299E-03, 5.354E-03	ns	1.0068	0.00978314		A4SF	-0.00981258	10795	0.355888	-3.085E-02, 1.122E-02	ns	1.04947	0.0696653	-0.0154289	746	0.430968	-5.724E-02, 2.195E-02	ns
A4SF	73.296	1.21e-16	****		A2GS	0.0395875	5198.5	1.09187e-12	2.891E-02, 5.268E-02	****	0.936594	0.0945036	-0.00235551	184	0.845451	-2.347E-02, 2.003E-02	ns	1.00241	0.00346972		A2S	0.0312906	6650	2.88787e-10	2.238E-02, 4.067E-02	****	0.954035	0.0678852	0.0110699	377	0.267243	-1.183E-02, 3.784E-02	ns	0.98137	0.0271303		H5N4F1E2L0	-0.00128216	10538	0.208519	-3.476E-03, 7.726E-04	ns	1.04833	0.0680864	0.000137684	841	0.937595	-4.435E-03, 5.352E-03	ns
CA	4.23041	0.121	ns		A2LF	-0.0121612	2714.5	0.258739	-3.268E-02, 8.412E-03	ns	1.06529	0.0912456	0.0107372	216	0.540729	-3.468E-02, 4.786E-02	ns	0.962649	0.0549188		TA3	-0.00981657	3696	0.24107	-2.639E-02, 6.186E-03	ns	1.04783	0.0674005	0.00253253	324	0.843197	-3.399E-02, 3.669E-02	ns	0.981559	0.0268526		TA2FG0S0	0.00072345	12097	0.441488	-1.067E-03, 2.483E-03	ns	0.953985	0.0679609	-0.00124498	717	0.291584	-4.037E-03, 1.143E-03	ns
CA1	9.56539	0.00837	ns		CF0	0.0397239	4410.5	6.76657e-06	2.257E-02, 5.779E-02	**	0.938792	0.0911226	-0.0111231	173	0.630343	-3.300E-02, 2.548E-02	ns	1.01219	0.0174809		TA3E	-0.00981657	3696	0.24107	-2.639E-02, 6.186E-03	ns	1.04783	0.0674005	0.00253253	324	0.843197	-3.399E-02, 3.669E-02	ns	0.981559	0.0268526		A1F	0.006457	12941	0.0617721	-3.117E-04, 1.335E-02	ns	0.954366	0.0673848	0.00136163	867	0.750653	-8.557E-03, 1.283E-02	ns
CA2	1.37269	0.503	ns		A1	-0.000417055	2789.5	0.378724	-1.416E-03, 4.731E-04	ns	1.06291	0.0880226	3.41938e-05	196	0.92753	-1.504E-03, 1.831E-03	ns	0.970761	0.0428119		H6N5F1E2L1	0.000495938	4249	0.821709	-4.352E-03, 5.118E-03	ns	1.04762	0.06711	0.00136253	333	0.72438	-7.391E-03, 1.043E-02	ns	0.947379	0.0779871		A1SF	0.006457	12941	0.0617721	-3.117E-04, 1.335E-02	ns	0.954366	0.0673848	0.00136163	867	0.750653	-8.557E-03, 1.283E-02	ns
CA3	11.5195	0.00315	ns		H6N5F1E2L0	0.000190185	3386.5	0.271558	-1.528E-04, 5.530E-04	ns	0.941152	0.0875001	0.000273713	230	0.327692	-2.692E-04, 9.300E-04	ns	0.884403	0.177224		CA3	-0.0098952	3702	0.247222	-2.660E-02, 6.199E-03	ns	1.04721	0.0665552	0.00311637	324	0.843197	-3.390E-02, 3.756E-02	ns	0.981383	0.0271111		A4FL	-0.00508779	10839	0.386504	-1.662E-02, 6.671E-03	ns	1.0466	0.0657135	-0.00538517	773	0.589997	-2.809E-02, 1.546E-02	ns
CA4	83.4632	7.52e-19	****		A2FG	0.0459779	4827.5	3.95534e-09	3.271E-02, 5.923E-02	****	0.942276	0.0857789	0.0219309	257	0.089359	-3.259E-03, 4.486E-02	ns	0.972461	0.040288		A2E	0.0284259	6501	3.07744e-09	1.946E-02, 3.790E-02	****	0.955175	0.0661624	0.012167	370	0.322648	-1.213E-02, 3.696E-02	ns	0.980291	0.0287178		H5N4F1E1L1	0.000399726	12369	0.261174	-3.014E-04, 1.111E-03	ns	0.956455	0.0642311	0.0001476	858	0.814302	-9.104E-04, 1.215E-03	ns
CB	24.6814	4.37e-06	**		TA2FS	-0.00641612	2553.5	0.0960782	-1.345E-02, 1.035E-03	ns	1.06039	0.0845932	0.00747049	244	0.177143	-3.013E-03, 1.942E-02	ns	0.928105	0.10764		H6N5F0E2L1	-0.00512162	3900	0.51196	-1.837E-02, 8.313E-03	ns	1.04605	0.064946	0.00327454	324	0.843197	-2.227E-02, 2.941E-02	ns	0.96662	0.0489796		A2S	-0.0231274	8185	1.5641e-05	-3.485E-02, -1.255E-02	*	1.0455	0.0641916	0.00933733	1012	0.0982564	-1.182E-03, 2.187E-02	ns
CB0	1.51605	0.469	ns		H7N6F2E2L2	-4.35011e-06	2926.5	0.670707	-7.899E-05, 4.977E-05	ns	0.943706	0.0835899	3.53375e-05	218	0.506706	-5.453E-05, 2.282E-04	ns	0.647049	0.628054		THyM	0.000583215	4715	0.159944	-1.973E-04, 1.443E-03	ns	0.95629	0.0644797	0.000497274	333	0.72438	-1.502E-03, 3.405E-03	ns	0.919919	0.120421		H4N4F1E1L0	0.00018793	12744	0.107052	-5.164E-05, 4.062E-04	ns	0.95726	0.0630172	-0.00023349	704	0.240236	-6.332E-04, 1.570E-04	ns
CE	57.2379	3.72e-13	****		A3LF	0.0198747	3364.5	0.304701	-2.162E-02, 5.631E-02	ns	0.943729	0.0835561	-0.00124832	190	0.968908	-6.831E-02, 6.707E-02	ns	0.95942	0.0597655		H4N3F1E1L0	6.81418e-05	4643	0.221346	-5.691E-05, 1.712E-04	ns	0.957299	0.0629587	4.36065e-05	354	0.475337	-1.746E-04, 2.482E-04	ns	0.984989	0.0218204		A2S0G	0.0236148	13727	0.00384383	7.516E-03, 3.986E-02	ns	0.957428	0.0627644	0.0269188	998	0.127406	-6.359E-03, 5.538E-02	ns
CF	70.2489	5.57e-16	****		H7N6F1E2L1	-1.34467e-05	2980.5	0.805833	-1.379E-04, 1.469E-04	ns	1.05851	0.0820407	0.000130754	231	0.31484	-1.405E-04, 5.011E-04	ns	0.742164	0.430189		H6N5F0E2L0	-0.000295863	3851	0.435476	-1.050E-03, 4.193E-04	ns	1.04338	0.0612654	0.00089429	390	0.182519	-4.962E-04, 2.149E-03	ns	0.959618	0.0594681		CL	-0.0112733	10036	0.0560214	-2.207E-02, 2.859E-04	ns	1.04417	0.0623543	0.0183581	1000	0.122871	-4.012E-03, 3.997E-02	ns
CF0	70.2489	5.57e-16	****		A2FB	-0.0129632	2485.5	0.0587517	-2.633E-02, 4.066E-04	ns	1.05637	0.0791129	-0.00425494	175	0.667833	-3.087E-02, 1.682E-02	ns	1.01781	0.0254681		H6N5F1E1L2	-2.0279e-05	4075	0.83157	-5.105E-04, 4.197E-04	ns	1.04186	0.0591627	0.000121644	333	0.72438	-6.399E-04, 8.992E-04	ns	0.952558	0.0701217		A2FS0G	0.0227338	13575	0.00708307	6.372E-03, 3.964E-02	ns	0.957816	0.0621788	0.0289783	1007	0.107986	-5.986E-03, 6.089E-02	ns
CFa	69.1883	9.46e-16	****		H8N2F0E0L0	0.000272638	3745.5	0.0219072	6.387E-05, 4.815E-04	ns	0.946781	0.0788973	0.000163292	226	0.382346	-2.761E-04, 8.203E-04	ns	0.789441	0.341097		TA3L	-0.00676623	3784	0.342366	-2.161E-02, 7.042E-03	ns	1.04112	0.0581354	0.00450358	332	0.737316	-2.480E-02, 3.230E-02	ns	0.97276	0.0398439		H6N5F0E1L1	0.000471873	12574	0.164415	-1.540E-04, 1.064E-03	ns	0.958128	0.0617098	0.000451639	911	0.469643	-8.455E-04, 1.732E-03	ns
CG	133.397	1.08e-29	****		H6N5F0E2L1	0.00352144	3208.5	0.611299	-8.502E-03, 1.564E-02	ns	0.949582	0.0746362	-0.00923372	162	0.442095	-2.980E-02, 1.375E-02	ns	1.05586	0.0784211		CF0	0.0235292	5510	0.000630366	9.383E-03, 3.797E-02	ns	0.962947	0.0544719	0.00188553	323	0.856677	-2.504E-02, 3.506E-02	ns	0.993625	0.00922663		A2GE	-0.0224903	7287	4.0657e-08	-3.141E-02, -1.426E-02	****	1.04287	0.0605609	0.00497999	937	0.335776	-5.337E-03, 1.401E-02	ns
CL	0.867996	0.648	ns		CE	0.0306103	4895.5	9.84359e-10	2.097E-02, 4.154E-02	****	0.950858	0.0726978	0.0016252	200	0.845451	-1.331E-02, 1.476E-02	ns	0.998751	0.00180264		A1F0GL	0.000843135	4461	0.445981	-1.436E-03, 3.240E-03	ns	0.963085	0.0542643	0.00169009	350	0.518914	-4.947E-03, 6.862E-03	ns	0.999692	0.000444122		A4LF	-0.00899834	10872	0.410489	-3.230E-02, 1.366E-02	ns	1.04279	0.0604437	-0.0214063	711	0.267034	-6.707E-02, 1.767E-02	ns
CS	61.3392	4.79e-14	****		MM	0.405295	5211.5	7.97509e-13	3.296E-01, 4.752E-01	****	0.951581	0.071602	-0.0316428	172	0.611932	-1.494E-01, 1.030E-01	ns	1.00094	0.00135197		A1F0L	0.000843135	4461	0.445981	-1.436E-03, 3.240E-03	ns	0.963085	0.0542643	0.00169009	350	0.518914	-4.947E-03, 6.862E-03	ns	0.999692	0.000444122		H9N2F0E0L0	-0.000243361	9651	0.015872	-4.607E-04, -3.415E-05	ns	1.04121	0.0582558	0.000169757	923	0.404511	-1.850E-04, 5.022E-04	ns
H3N3F0E0L0	28.2405	7.37e-07	***		TA2L	0.0031508	3624.5	0.0587517	-9.917E-05, 6.345E-03	ns	0.951733	0.0713713	-0.0029189	153	0.31484	-8.283E-03, 3.978E-03	ns	1.02837	0.0403546		H6N5F2E2L1	-7.14426e-06	4050	0.782557	-1.947E-04, 1.442E-04	ns	1.03573	0.0506464	-5.2311e-05	290	0.711523	-3.668E-04, 2.222E-04	ns	1.14251	0.192205		A2GS	-0.020958	7484	1.68022e-07	-2.952E-02, -1.263E-02	***	1.03864	0.054689	0.00632167	981	0.171366	-3.353E-03, 1.540E-02	ns
H3N3F1E0L0	74.6783	6.08e-17	****		CS	0.0305692	4926.5	5.13578e-10	2.062E-02, 4.112E-02	****	0.951948	0.0710459	0.00196003	201	0.82515	-1.266E-02, 1.404E-02	ns	0.998765	0.00178214		H6N5F1E1L1	-1.01045e-05	4115	0.911293	-3.779E-04, 3.353E-04	ns	1.03495	0.0495599	4.48696e-05	321	0.88376	-6.367E-04, 8.266E-04	ns	0.982163	0.0259656		H7N6F0E3L0	-4.54673e-05	10437	0.164811	-1.024E-04, 1.859E-05	ns	0.964496	0.0521522	-2.80607e-05	781	0.641822	-1.578E-04, 6.628E-05	ns
H3N4F0E0L0	64.1981	1.15e-14	****		H5N3F0E1L0	-0.000174625	2522.5	0.0772042	-3.697E-04, 2.326E-05	ns	1.04746	0.0668907	-1.73351e-05	185	0.865853	-3.986E-04, 3.531E-04	ns	0.949877	0.0741875		A2F0L	0.00018223	4222	0.875257	-2.075E-03, 2.646E-03	ns	0.966867	0.0486113	-0.00073464	292	0.737316	-6.459E-03, 5.387E-03	ns	1.01246	0.0178597		A2LF	0.00861052	12469	0.209935	-5.011E-03, 2.205E-02	ns	0.965465	0.0507036	-0.00703711	771	0.577348	-3.080E-02, 1.718E-02	ns
H3N4F1E0L0	154.186	3.3e-34	****		A34F	0.0152932	3353.5	0.322239	-1.634E-02, 4.501E-02	ns	0.955733	0.0653205	0.00130147	194	0.968908	-5.455E-02, 5.450E-02	ns	0.961996	0.0558977		A2F0GL	0.000136369	4206	0.907278	-2.163E-03, 2.611E-03	ns	0.96779	0.0472339	-0.000674553	291	0.72438	-6.529E-03, 5.391E-03	ns	1.01365	0.0195624		TA2L	0.00161535	12671	0.129369	-4.452E-04, 3.701E-03	ns	0.965508	0.0506392	0.00277277	967	0.215393	-1.898E-03, 6.987E-03	ns
H3N5F1E0L0	29.9705	3.1e-07	***		A3EF	0.0148143	3338.5	0.347197	-1.683E-02, 4.490E-02	ns	0.95636	0.0643745	-0.00282318	188	0.92753	-6.025E-02, 5.271E-02	ns	0.976266	0.0346545		H5N3F0E0L0	1.03523e-05	4111	0.903266	-3.662E-05, 4.800E-05	ns	1.03312	0.0470142	-5.80686e-05	284	0.636203	-6.779E-05, 5.570E-05	ns	1.05656	0.0793733		A2F0	-0.0210947	9265	0.00356688	-3.608E-02, -6.379E-03	ns	1.03544	0.0502424	0.012068	963	0.229352	-7.103E-03, 3.081E-02	ns
H3N6F0E0L0	9.5351	0.0085	ns		A3F	0.0148143	3338.5	0.347197	-1.683E-02, 4.490E-02	ns	0.95636	0.0643745	-0.00282318	188	0.92753	-6.025E-02, 5.271E-02	ns	0.976266	0.0346545		CB0	0.0207013	5113	0.015822	3.799E-03, 3.663E-02	ns	0.970425	0.0433114	0.00533931	331	0.750326	-2.587E-02, 3.249E-02	ns	0.993411	0.00953773		A2GL	0.0011746	12742	0.10762	-2.648E-04, 2.614E-03	ns	0.966188	0.049624	0.00196155	944	0.304411	-1.700E-03, 4.865E-03	ns
H4N3F0E0L0	47.1534	5.76e-11	****		A3SF	0.0148143	3338.5	0.347197	-1.683E-02, 4.490E-02	ns	0.95636	0.0643745	-0.00282318	188	0.92753	-6.025E-02, 5.271E-02	ns	0.976266	0.0346545		TA2FS	-0.00187692	3930	0.562031	-8.764E-03, 4.899E-03	ns	1.02859	0.0406655	0.00714481	372	0.306104	-6.855E-03, 2.097E-02	ns	0.962934	0.0544911		TA2FS	0.00420373	12648	0.137103	-1.304E-03, 9.486E-03	ns	0.970011	0.0439277	-0.00101273	804	0.800035	-1.126E-02, 9.780E-03	ns
H4N3F0E0L1	77.6396	1.38e-17	****		A4FS	0.0116407	3309.5	0.398831	-1.669E-02, 3.873E-02	ns	0.956466	0.0642144	0.00987288	206	0.725586	-4.607E-02, 7.156E-02	ns	0.900972	0.150446		A2LF	-0.00269727	4045	0.772851	-2.191E-02, 1.527E-02	ns	1.0285	0.040542	0.00133056	314	0.979416	-4.041E-02, 4.298E-02	ns	1.01247	0.0178778		H6N5F0E1L2	0.000389104	12193	0.371	-4.972E-04, 1.267E-03	ns	0.970475	0.0432366	0.00113383	964	0.225803	-7.829E-04, 3.269E-03	ns
H4N3F0E1L0	13.914	0.000952	ns		A2L	0.00146145	3471.5	0.167025	-6.132E-04, 3.613E-03	ns	0.957737	0.0622987	-0.00202259	158	0.382346	-5.848E-03, 2.690E-03	ns	1.03639	0.0515666		H7N6F2E1L2	1.43445e-05	3875	0.472087	-5.530E-05, 3.897E-05	ns	1.02816	0.0400674	-2.03561e-05	289	0.698747	-1.255E-04, 7.605E-05	ns	1.03047	0.043304		MM	-0.225855	6471	5.76201e-11	-2.883E-01, -1.630E-01	****	1.02847	0.0404965	0.0796781	1025	0.0762108	-7.026E-03, 1.753E-01	ns
H4N3F1E0L0	16.7572	0.00023	ns		TA3L	0.00609298	3301.5	0.41385	-8.112E-03, 2.041E-02	ns	0.958785	0.0607202	-0.00801116	162	0.442095	-2.983E-02, 1.232E-02	ns	1.05005	0.0704613		A2GS	0.0182014	6213	2.01231e-07	1.146E-02, 2.508E-02	***	0.97278	0.0398146	0.00358546	334	0.711523	-1.740E-02, 2.571E-02	ns	0.996236	0.00544053		H7N6F0E1L2	8.37263e-05	11761	0.739537	-3.070E-04, 4.235E-04	ns	0.973006	0.0394795	0.000616944	1030	0.0688866	-5.419E-05, 1.292E-03	ns
H4N3F1E1L0	75.1769	4.74e-17	****		A4F	0.0125428	3299.5	0.417656	-1.883E-02, 4.218E-02	ns	0.959532	0.0595976	0.0122992	207	0.706147	-4.861E-02, 8.088E-02	ns	0.895843	0.158682		H6N5F0E1L2	-0.000307135	3962	0.617917	-1.581E-03, 9.435E-04	ns	0.973438	0.0388387	-0.000422052	292	0.737316	-2.707E-03, 2.333E-03	ns	1.02608	0.0371467		A34E	-0.0149287	7640	4.93979e-07	-2.081E-02, -9.096E-03	***	1.02764	0.0393378	-0.00151648	770	0.571072	-8.797E-03, 6.391E-03	ns
H4N4F0E0L0	24.5564	4.65e-06	**		H5N5F1E2L0	0.000663834	3242.5	0.534496	-1.295E-03, 2.631E-03	ns	0.960007	0.0588825	0.00255676	262	0.0665552	-1.172E-04, 4.618E-03	ns	0.882084	0.181012		A2GE	0.0160823	5952	5.69669e-06	9.476E-03, 2.326E-02	**	0.973915	0.0381319	0.00394426	327	0.803046	-1.954E-02, 2.520E-02	ns	0.995028	0.00719106		A3F0E	-0.0147804	7471	1.53304e-07	-2.042E-02, -9.403E-03	***	1.02666	0.0379569	4.59654e-05	833	0.996325	-7.101E-03, 8.209E-03	ns
H4N4F1E0L0	73.279	1.22e-16	****		A4EF	0.0127644	3293.5	0.429198	-1.926E-02, 4.235E-02	ns	0.960139	0.0586852	0.012032	207	0.706147	-4.947E-02, 8.237E-02	ns	0.898317	0.154703		H5N4F1E0L1	0.000198584	4664	0.20191	-1.034E-04, 4.514E-04	ns	0.97436	0.037473	-0.000165392	290	0.711523	-8.060E-04, 4.870E-04	ns	1.05587	0.0784328		A3F0GE	-0.0147804	7471	1.53304e-07	-2.042E-02, -9.403E-03	***	1.02666	0.0379569	4.59654e-05	833	0.996325	-7.101E-03, 8.209E-03	ns
H4N4F1E1L0	20.9459	2.83e-05	*		A4SF	0.0127644	3293.5	0.429198	-1.926E-02, 4.235E-02	ns	0.960139	0.0586852	0.012032	207	0.706147	-4.947E-02, 8.237E-02	ns	0.898317	0.154703		CS	0.0175926	6233	1.53062e-07	1.160E-02, 2.438E-02	***	0.974545	0.0371992	0.00766339	373	0.298047	-7.592E-03, 2.335E-02	ns	0.985304	0.0213591		TA3L0	-0.00109446	10911	0.439946	-3.886E-03, 1.809E-03	ns	0.974432	0.0373665	-0.000966443	784	0.661734	-5.792E-03, 3.421E-03	ns
H4N5F0E0L0	56.3714	5.74e-13	****		A4F0GE	0.0149866	4301.5	3.49071e-05	7.865E-03, 2.223E-02	*	0.962325	0.0554038	0.0108359	240	0.213803	-5.088E-03, 3.214E-02	ns	0.960268	0.0584906		CE	0.0175835	6168	3.69068e-07	1.107E-02, 2.429E-02	***	0.974633	0.0370683	0.00801137	376	0.274731	-8.107E-03, 2.411E-02	ns	0.984724	0.022208		A2L	0.000778733	12375	0.257875	-5.925E-04, 2.087E-03	ns	0.974653	0.0370398	0.00218181	975	0.189331	-8.568E-04, 4.710E-03	ns
H4N5F1E0L0	6.72592	0.0346	ns		A2FS0G	0.0207042	3661.5	0.0441199	5.076E-04, 4.092E-02	ns	0.963444	0.053728	0.0365027	247	0.152799	-1.380E-02, 8.524E-02	ns	0.947039	0.0785044		A3Fa	9.09937e-05	4218	0.883246	-7.885E-04, 8.852E-04	ns	1.02439	0.034772	-0.000379681	285	0.648524	-1.750E-03, 9.397E-04	ns	1.18642	0.246613		CF0	-0.0155357	9671	0.017041	-2.798E-02, -2.794E-03	ns	1.02573	0.0366507	0.0100874	946	0.295818	-9.948E-03, 3.135E-02	ns
H4N5F1E1L0	5.68067	0.0584	ns		A4E	0.012702	4242.5	8.05168e-05	6.193E-03, 1.928E-02	ns	0.965941	0.0499933	0.00937144	242	0.194859	-3.047E-03, 2.556E-02	ns	0.968399	0.0463263		MM	0.167352	5817	2.7224e-05	8.858E-02, 2.429E-01	*	0.97867	0.0311055	0.056717	362	0.394533	-7.607E-02, 2.029E-01	ns	0.989224	0.0156307		A3E	-0.0141101	7424	1.09803e-07	-1.959E-02, -9.053E-03	***	1.02526	0.0359954	-0.000135611	823	0.937595	-6.333E-03, 6.213E-03	ns
H5N2F0E0L0	54.5029	1.46e-12	****		A2S0G	0.0202445	3673.5	0.040091	8.664E-04, 3.910E-02	ns	0.966188	0.0496237	0.0331076	246	0.160622	-1.702E-02, 7.835E-02	ns	0.953131	0.0692529		A2F0S0G	0.0171163	5582	0.0003176	7.504E-03, 2.575E-02	ns	0.979051	0.0305446	0.0271698	460	0.0111782	7.914E-03, 4.649E-02	*	0.963258	0.0540053		A3GE	-0.0141101	7424	1.09803e-07	-1.959E-02, -9.053E-03	***	1.02526	0.0359954	-0.000135611	823	0.937595	-6.333E-03, 6.213E-03	ns
H5N3F0E0L0	80.3518	3.56e-18	****		H5N5F0E1L0Ac1	-5.21607e-05	2885.5	0.574547	-2.618E-04, 1.295E-04	ns	1.03486	0.0494302	8.94137e-05	215	0.558147	-2.578E-04, 4.457E-04	ns	1.00376	0.00541143		A2G	0.0151646	6723	8.61117e-11	1.096E-02, 1.951E-02	****	0.980165	0.0289033	0.00760971	423	0.0573469	-7.424E-05, 1.730E-02	ns	0.98472	0.0222148		H7N6F1E1L3	-6.25987e-05	11014	0.523306	-2.740E-04, 1.493E-04	ns	1.0251	0.0357652	0.000322922	1033	0.0647767	-3.386E-05, 6.818E-04	ns
H5N3F0E0L1	103.231	3.83e-23	****		A4GE	0.0124214	4216.5	0.000115026	6.199E-03, 1.887E-02	ns	0.966812	0.0486928	0.0101505	250	0.13102	-3.724E-03, 2.470E-02	ns	0.96951	0.0446728		A4F0GE	0.0082276	5131	0.0139491	1.862E-03, 1.431E-02	ns	0.980301	0.0287029	0.00322192	335	0.698747	-9.750E-03, 2.238E-02	ns	0.983985	0.0232921		H6N5F1E1L2	0.000126356	12101	0.438406	-2.250E-04, 4.694E-04	ns	0.975598	0.0356414	0.000460504	1020	0.0841581	-7.429E-05, 9.798E-04	ns
H5N3F0E1L0	31.4812	1.46e-07	***		A34E	0.0181848	4387.5	9.66646e-06	1.018E-02, 2.587E-02	**	0.967213	0.0480951	0.00477162	234	0.278244	-5.735E-03, 1.687E-02	ns	0.990859	0.0132487		A4F0E	0.00419725	4402	0.540046	-9.725E-03, 1.742E-02	ns	0.981154	0.0274478	-0.000260689	310	0.979416	-2.132E-02, 2.811E-02	ns	0.990212	0.0141903		CE	-0.0131494	8962	0.000938309	-2.135E-02, -5.281E-03	ns	1.025	0.0356294	0.00581965	968	0.212	-2.869E-03, 1.553E-02	ns
H5N3F1E0L0	32.0979	1.07e-07	***		A4LF	0.0119323	3280.5	0.454833	-2.289E-02, 4.536E-02	ns	0.968193	0.0466334	0.0202342	212	0.611932	-5.138E-02, 9.421E-02	ns	0.881889	0.18133		TA0	0.00035488	4640	0.224229	-2.729E-04, 9.554E-04	ns	0.98176	0.0265578	0.000659264	362	0.394533	-9.666E-04, 2.860E-03	ns	0.878674	0.186599		A2S0B	0.00460552	12294	0.304879	-4.551E-03, 1.388E-02	ns	0.975933	0.0351454	-0.0208479	585	0.0231773	-4.099E-02, -2.679E-03	*
H5N4F0E0L0	144.357	4.5e-32	****		A4FL	0.00567502	3248.5	0.521466	-1.162E-02, 2.191E-02	ns	0.969767	0.0442902	0.00198586	199	0.865853	-2.998E-02, 3.966E-02	ns	0.92576	0.11129		TM	0.00035488	4640	0.224229	-2.729E-04, 9.554E-04	ns	0.98176	0.0265578	0.000659264	362	0.394533	-9.666E-04, 2.860E-03	ns	0.878674	0.186599		CS	-0.012685	9003	0.00113373	-2.071E-02, -4.811E-03	ns	1.02374	0.0338467	0.00539602	967	0.215393	-2.466E-03, 1.465E-02	ns
H5N4F0E0L2	132.355	1.82e-29	****		A2F0E	0.021154	4933.5	4.42775e-10	1.467E-02, 2.819E-02	****	0.969867	0.0441419	0.000263055	194	0.968908	-9.858E-03, 1.242E-02	ns	0.998148	0.00267369		A4GE	0.00654234	5096	0.0177904	1.108E-03, 1.225E-02	ns	0.982215	0.0258889	0.0034799	335	0.698747	-8.154E-03, 1.754E-02	ns	0.988708	0.0163833		A2F0E	-0.0157693	6400	3.09092e-11	-2.047E-02, -1.116E-02	****	1.02349	0.0335037	0.00249241	911	0.469643	-4.583E-03, 9.146E-03	ns
H5N4F0E1L0	127.327	2.25e-28	****		A3F0E	0.0165603	4302.5	3.44053e-05	8.513E-03, 2.391E-02	*	0.971027	0.0424162	0.00596314	221	0.457803	-4.569E-03, 1.766E-02	ns	0.989253	0.015588		A2E0F	-0.01761	2308	2.77601e-06	-2.403E-02, -1.086E-02	**	1.01697	0.0242831	0.00261928	335	0.698747	-1.010E-02, 1.767E-02	ns	0.99175	0.0119509		A3FE	-0.0121383	7972	4.29388e-06	-1.759E-02, -7.114E-03	**	1.02331	0.0332437	0.00335628	935	0.345107	-4.154E-03, 1.085E-02	ns
H5N4F0E1L1	31.1588	1.71e-07	***		A3F0GE	0.0165603	4302.5	3.44053e-05	8.513E-03, 2.391E-02	*	0.971027	0.0424162	0.00596314	221	0.457803	-4.569E-03, 1.766E-02	ns	0.989253	0.015588		A4E	0.00590308	4983	0.037175	2.927E-04, 1.148E-02	ns	0.983525	0.023967	0.00499867	351	0.50783	-7.693E-03, 2.075E-02	ns	0.984194	0.022986		A3FGE	-0.0121383	7972	4.29388e-06	-1.759E-02, -7.114E-03	**	1.02331	0.0332437	0.00335628	935	0.345107	-4.154E-03, 1.085E-02	ns
H5N4F0E2L0	15.5765	0.000415	ns		H6N5F1E1L1	4.94168e-05	3126.5	0.813556	-3.881E-04, 4.110E-04	ns	1.02952	0.0419721	-0.000115141	181	0.784898	-7.254E-04, 6.738E-04	ns	0.994924	0.00734166		CA2	0.0113415	4671	0.195716	-7.239E-03, 2.997E-02	ns	0.984447	0.0226146	-0.00253571	303	0.88376	-4.033E-02, 3.361E-02	ns	1.00534	0.00767997		A2F0GE	-0.0152842	6407	3.28789e-11	-1.986E-02, -1.092E-02	****	1.02215	0.0316097	0.00185153	888	0.609206	-5.380E-03, 8.322E-03	ns
H5N4F1E0L0	15.5656	0.000417	ns		A2F0GE	0.0200429	4891.5	1.06975e-09	1.383E-02, 2.688E-02	****	0.972014	0.0409511	0.000167332	193	0.989634	-1.006E-02, 1.199E-02	ns	0.998519	0.00213785		CL	-0.00532847	3881	0.481497	-2.151E-02, 1.080E-02	ns	1.01542	0.0220758	0.00566609	336	0.686057	-2.320E-02, 3.493E-02	ns	0.981342	0.0271727		A3FGS	-0.0155367	8831	0.000503549	-2.410E-02, -6.624E-03	ns	1.02169	0.0309567	0.00973636	1018	0.0875192	-1.131E-03, 2.129E-02	ns
H5N4F1E0L1	125.468	5.69e-28	****		A2F0S	0.0191243	5022.5	6.41295e-11	1.364E-02, 2.507E-02	****	0.97223	0.040631	-0.000627247	188	0.92753	-8.992E-03, 7.797E-03	ns	0.999781	0.000316406		TA2	0.0108892	4647	0.217544	-7.059E-03, 2.843E-02	ns	0.984851	0.0220227	-0.00528905	294	0.763408	-4.105E-02, 3.028E-02	ns	1.00647	0.00929724		A3FS	-0.0155367	8831	0.000503549	-2.410E-02, -6.624E-03	ns	1.02169	0.0309567	0.00973636	1018	0.0875192	-1.131E-03, 2.129E-02	ns
H5N4F1E1L0	20.5012	3.53e-05	*		A2G	0.0206144	5026.5	5.86775e-11	1.435E-02, 2.692E-02	****	0.972423	0.0403439	0.00312445	229	0.34087	-2.979E-03, 1.132E-02	ns	0.995048	0.00716166		A4FL	-3.07631e-05	4157	0.99596	-1.736E-02, 1.694E-02	ns	1.01496	0.0214233	-0.00205523	305	0.910979	-3.677E-02, 3.520E-02	ns	0.975855	0.0352614		A3GS	-0.0117105	8674	0.000230364	-1.822E-02, -5.373E-03	ns	1.02075	0.029633	0.00755507	1088	0.0186027	1.425E-03, 1.453E-02	*
H5N4F1E1L1	16.9974	0.000204	ns		CL	0.00491926	3228.5	0.565525	-9.445E-03, 2.054E-02	ns	0.972467	0.0402785	-0.0149557	147	0.244579	-3.399E-02, 1.128E-02	ns	1.04484	0.0632819		H5N5F1E2L0	-0.000259735	4052	0.786449	-2.261E-03, 1.655E-03	ns	1.01423	0.0203914	0.00140524	354	0.475337	-3.106E-03, 5.004E-03	ns	1.13209	0.178994		A3S	-0.0117105	8674	0.000230364	-1.822E-02, -5.373E-03	ns	1.02075	0.029633	0.00755507	1088	0.0186027	1.425E-03, 1.453E-02	*
H5N4F1E2L0	1.87535	0.392	ns		H4N3F0E1L0	0.00040615	3559.5	0.0941038	-6.656E-05, 8.313E-04	ns	0.972951	0.0395613	0.000213308	214	0.575825	-4.496E-04, 7.708E-04	ns	0.976052	0.0349705		H5N4F2E0L0	9.17649e-06	4345	0.639484	-1.324E-05, 3.281E-05	ns	0.986374	0.0197934	-8.82904e-05	224	0.132312	-1.935E-04, 1.325E-05	ns	1.247	0.318467		A2FS0B	0.00346742	12061	0.469779	-5.648E-03, 1.243E-02	ns	0.979805	0.0294329	-0.0221574	590	0.0261185	-4.296E-02, -2.442E-03	*
H5N4F2E0L0	126.959	2.7e-28	****		A3E	0.0148763	4273.5	5.21382e-05	8.038E-03, 2.284E-02	ns	0.972957	0.039552	0.00308713	219	0.490114	-4.740E-03, 1.336E-02	ns	0.992325	0.0111151		A2S0F	-0.0134975	2530	3.71333e-05	-1.902E-02, -7.106E-03	*	1.01234	0.0176995	0.00513524	351	0.50783	-8.427E-03, 2.002E-02	ns	0.989117	0.0157871		H5N4F0E1L1	0.000383078	11854	0.650202	-1.414E-03, 2.178E-03	ns	0.979995	0.0291534	0.00275583	951	0.275054	-1.964E-03, 6.638E-03	ns
H5N5F0E0L0	86.6688	1.51e-19	****		A3GE	0.0148763	4273.5	5.21382e-05	8.038E-03, 2.284E-02	ns	0.972957	0.039552	0.00308713	219	0.490114	-4.740E-03, 1.336E-02	ns	0.992325	0.0111151		A3F0GL	0.000488456	4205	0.909285	-6.959E-03, 8.403E-03	ns	0.988441	0.0167729	-0.00442134	276	0.541452	-1.982E-02, 1.414E-02	ns	0.994451	0.00802808		TA2E	-0.0118144	9849	0.0312244	-2.188E-02, -1.148E-03	ns	1.02004	0.0286207	-0.00252113	796	0.743676	-1.864E-02, 1.361E-02	ns
H5N5F0E1L0	153.746	4.12e-34	****		CB0	0.0182536	3699.5	0.0324216	2.006E-03, 3.423E-02	ns	0.973539	0.0386891	0.0048852	214	0.575825	-1.856E-02, 2.754E-02	ns	0.99237	0.0110498		A3F0L	0.000488456	4205	0.909285	-6.959E-03, 8.403E-03	ns	0.988441	0.0167729	-0.00442134	276	0.541452	-1.982E-02, 1.414E-02	ns	0.994451	0.00802808		A2F0S	-0.0129466	6786	8.25763e-10	-1.726E-02, -8.853E-03	****	1.01976	0.0282268	0.0037769	989	0.14944	-1.630E-03, 1.012E-02	ns
H5N5F0E1L0Ac1	53.0589	3.01e-12	****		A4F0E	0.00841732	3409.5	0.239642	-5.366E-03, 2.135E-02	ns	0.974115	0.0378363	0.00123597	196	0.92753	-2.321E-02, 2.272E-02	ns	0.999958	6.02068e-05		CFa	-3.06964e-06	4172	0.975761	-3.053E-04, 3.331E-04	ns	0.988782	0.0162752	-0.000173989	278	0.564468	-7.964E-04, 4.631E-04	ns	1.05512	0.0774109		H8N2F0E0L0	-7.20361e-05	10661	0.272381	-2.234E-04, 8.918E-05	ns	0.980684	0.0281396	9.49417e-05	930	0.369149	-1.371E-04, 3.239E-04	ns
H5N5F0E2L0	109.049	2.09e-24	****		A2F0GS	0.0179277	4976.5	1.75954e-10	1.276E-02, 2.369E-02	****	0.974391	0.0374278	-0.00052813	183	0.82515	-9.255E-03, 7.162E-03	ns	1.00015	0.000218962		A3L0F	0.00407363	4413	0.521785	-8.650E-03, 1.683E-02	ns	0.989302	0.0155165	-0.0019719	298	0.816377	-2.094E-02, 2.156E-02	ns	1.00103	0.00148107		A3F0GS	-0.00951271	9027	0.00126493	-1.575E-02, -3.776E-03	ns	1.01947	0.0278189	0.00743071	1070	0.0286987	7.893E-04, 1.526E-02	*
H5N5F1E0L0	95.5093	1.82e-21	****		H5N5F1E1L1	2.82871e-05	3448.5	0.191747	-2.324E-05, 1.352E-04	ns	0.975001	0.0365251	-2.05076e-05	178	0.725586	-1.239E-04, 8.744E-05	ns	0.988769	0.0162948		A4FGE	0.00506658	5137	0.0133698	1.100E-03, 9.236E-03	ns	0.98957	0.0151257	0.00478837	371	0.314305	-5.155E-03, 1.447E-02	ns	0.988443	0.0167707		A3F0S	-0.00951271	9027	0.00126493	-1.575E-02, -3.776E-03	ns	1.01947	0.0278189	0.00743071	1070	0.0286987	7.893E-04, 1.526E-02	*
H5N5F1E1L0	50.0594	1.35e-11	****		A3GS	0.0132969	3948.5	0.00301429	4.373E-03, 2.305E-02	ns	0.975375	0.0359712	-0.00147326	180	0.764974	-1.166E-02, 7.061E-03	ns	1.00335	0.00482861		A4LF	0.00209153	4201	0.917319	-3.459E-02, 3.539E-02	ns	1.00962	0.0138103	-0.00225799	306	0.92463	-7.531E-02, 6.822E-02	ns	0.990832	0.0132877		A4F0L	0.00640471	12281	0.312922	-6.916E-03, 1.960E-02	ns	0.980914	0.0278009	0.0234055	1027	0.0732083	-2.394E-03, 4.627E-02	ns
H5N5F1E1L1	12.4398	0.00199	ns		A3S	0.0132969	3948.5	0.00301429	4.373E-03, 2.305E-02	ns	0.975375	0.0359712	-0.00147326	180	0.764974	-1.166E-02, 7.061E-03	ns	1.00335	0.00482861		H5N4F0E1L0	-0.000136026	4121	0.923349	-4.283E-03, 3.898E-03	ns	1.00924	0.013265	-0.000305275	307	0.938303	-8.614E-03, 8.033E-03	ns	1.00011	0.000164198		A4F0GE	-0.00698386	9350	0.00505483	-1.195E-02, -2.129E-03	ns	1.01868	0.026701	-0.00621073	688	0.186244	-1.647E-02, 2.477E-03	ns
H5N5F1E2L0	58.3	2.19e-13	****		A3F0GS	0.0110262	3837.5	0.00938864	2.689E-03, 2.057E-02	ns	0.975424	0.0358993	-0.00218539	173	0.630343	-1.286E-02, 7.075E-03	ns	1.00306	0.00440438		A4F0S	0.00121689	4185	0.949528	-2.995E-02, 3.228E-02	ns	0.99097	0.0130862	-0.00154656	309	0.9657	-6.026E-02, 6.599E-02	ns	1.00119	0.00171962		A3FGL	-0.00334155	10324	0.124511	-8.011E-03, 9.273E-04	ns	1.01865	0.0266544	0.00758884	1113	0.00977547	1.940E-03, 1.273E-02	**
H6N2F0E0L0	34.8609	2.69e-08	****		A3F0S	0.0110262	3837.5	0.00938864	2.689E-03, 2.057E-02	ns	0.975424	0.0358993	-0.00218539	173	0.630343	-1.286E-02, 7.075E-03	ns	1.00306	0.00440438		TA2L0	0.00697256	4469	0.433986	-9.938E-03, 2.403E-02	ns	0.991012	0.0130257	-0.00780483	284	0.636203	-4.104E-02, 3.150E-02	ns	1.00676	0.0097219		A3FL	-0.00334155	10324	0.124511	-8.011E-03, 9.273E-04	ns	1.01865	0.0266544	0.00758884	1113	0.00977547	1.940E-03, 1.273E-02	**
H6N3F0E1L0	10.621	0.00494	ns		H6N5F0E2L0	-0.000111311	2954.5	0.739761	-8.514E-04, 6.010E-04	ns	1.02432	0.0346606	0.00101182	245	0.168735	-4.079E-04, 2.227E-03	ns	0.938894	0.090966		A4F	0.000943652	4178	0.963648	-2.986E-02, 3.212E-02	ns	1.00904	0.0129883	-0.000698348	312	1	-6.569E-02, 6.572E-02	ns	0.973957	0.0380696		H6N5F0E2L0	-0.000157619	11023	0.530957	-6.961E-04, 3.543E-04	ns	1.01861	0.0266048	-2.01664e-05	825	0.952258	-1.133E-03, 9.894E-04	ns
H6N5F0E1L0	132.173	1.99e-29	****		A3FE	0.0129599	4047.5	0.000983778	5.300E-03, 2.061E-02	ns	0.977416	0.0329554	-0.00114172	177	0.706147	-1.069E-02, 9.790E-03	ns	0.997545	0.00354686		A3GL	0.000712507	4252	0.815805	-4.992E-03, 6.638E-03	ns	0.991289	0.0126217	-0.00214603	281	0.59985	-1.287E-02, 1.004E-02	ns	0.997386	0.00377544		A2F0GS	-0.0124304	6803	9.48918e-10	-1.642E-02, -8.577E-03	****	1.01841	0.0263242	0.00320472	969	0.208647	-1.646E-03, 9.230E-03	ns
H6N5F0E1L1	144.173	4.94e-32	****		A3FGE	0.0129599	4047.5	0.000983778	5.300E-03, 2.061E-02	ns	0.977416	0.0329554	-0.00114172	177	0.706147	-1.069E-02, 9.790E-03	ns	0.997545	0.00354686		A3L	0.000712507	4252	0.815805	-4.992E-03, 6.638E-03	ns	0.991289	0.0126217	-0.00214603	281	0.59985	-1.287E-02, 1.004E-02	ns	0.997386	0.00377544		A4E	-0.00662771	9292	0.0039895	-1.111E-02, -2.142E-03	ns	1.0182	0.0260263	-0.00480424	693	0.202056	-1.219E-02, 2.477E-03	ns
H6N5F0E1L2	3.81285	0.149	ns		H7N6F1E2L2	6.53517e-05	3211.5	0.604329	-1.648E-04, 2.698E-04	ns	1.02286	0.0326027	0.000136396	218	0.506706	-2.750E-04, 5.287E-04	ns	0.871942	0.197695		CG	0.00587268	6577	9.36662e-10	3.943E-03, 8.025E-03	****	0.991324	0.0125715	0.0034479	440	0.0283026	3.198E-04, 7.688E-03	*	0.991559	0.0122288		A2F0S0B	0.00331999	11976	0.540384	-6.915E-03, 1.401E-02	ns	0.983823	0.0235299	-0.00923297	724	0.322087	-2.629E-02, 9.703E-03	ns
H6N5F0E2L0	127.519	2.04e-28	****		A2F0GL	-0.00178549	2645.5	0.174281	-4.350E-03, 6.518E-04	ns	1.02248	0.0320786	-0.00281706	163	0.457803	-8.363E-03, 3.878E-03	ns	1.03359	0.0476627		A2F0S	0.00583142	5437	0.00122341	2.429E-03, 9.625E-03	ns	0.991439	0.0124042	0.00321103	354	0.475337	-5.140E-03, 1.306E-02	ns	0.996114	0.00561661		A2FL	-0.000994366	10845	0.3908	-3.408E-03, 1.352E-03	ns	1.01631	0.0233445	0.00226122	966	0.218824	-1.914E-03, 6.088E-03	ns
H6N5F0E2L1	29.8608	3.28e-07	***		A3FGS	0.0168525	3843.5	0.00885768	3.951E-03, 2.911E-02	ns	0.979731	0.0295421	-0.00822192	157	0.368199	-2.435E-02, 8.298E-03	ns	1.00431	0.00619887		A1F0	0.00582292	4760	0.128712	-1.704E-03, 1.391E-02	ns	0.991473	0.012355	-0.00667317	254	0.322648	-2.247E-02, 8.724E-03	ns	1.00495	0.00711924		A4GE	-0.0058131	9527	0.0100763	-1.024E-02, -1.450E-03	ns	1.01593	0.0228039	-0.00605639	666	0.127406	-1.382E-02, 1.523E-03	ns
H6N5F0E3L0	7.96563	0.0186	ns		A3FS	0.0168525	3843.5	0.00885768	3.951E-03, 2.911E-02	ns	0.979731	0.0295421	-0.00822192	157	0.368199	-2.435E-02, 8.298E-03	ns	1.00431	0.00619887		A3LF	0.00710935	4313	0.698463	-3.158E-02, 4.651E-02	ns	1.00823	0.0118234	0.00530697	318	0.92463	-6.781E-02, 7.390E-02	ns	0.996825	0.00458767		CA4	-0.000270013	11286	0.776165	-2.201E-03, 1.592E-03	ns	0.98493	0.0219062	0.00278046	1021	0.0825171	-3.738E-04, 5.936E-03	ns
H6N5F1E1L0	51.0939	8.04e-12	****		A4FGE	0.00798379	4102.5	0.000505512	3.464E-03, 1.262E-02	ns	0.98015	0.0289262	0.0105765	280	0.0196402	2.251E-03, 1.869E-02	*	0.970816	0.0427304		A4F0GS	0.00561097	4597	0.268517	-4.523E-03, 1.565E-02	ns	0.992228	0.0112563	-0.00210825	300	0.843197	-1.674E-02, 1.403E-02	ns	0.996276	0.00538331		A4F0	0.010158	12248	0.333959	-1.056E-02, 3.075E-02	ns	0.985311	0.0213491	0.0138837	912	0.464003	-2.198E-02, 5.577E-02	ns
H6N5F1E1L1	9.3653	0.00925	ns		A2F0L	-0.00166825	2668.5	0.199781	-4.224E-03, 7.432E-04	ns	1.02005	0.0286345	-0.0027811	163	0.457803	-8.357E-03, 3.887E-03	ns	1.03321	0.0471356		A4FE	0.0015331	4267	0.786449	-9.901E-03, 1.260E-02	ns	0.992323	0.0111184	0.000200327	312	1	-2.228E-02, 2.684E-02	ns	0.964122	0.0527119		H3N4F1E0L0	0.000419555	11966	0.549026	-9.041E-04, 1.732E-03	ns	0.985335	0.0213142	-0.000764033	733	0.364259	-2.712E-03, 9.733E-04	ns
H6N5F1E1L2	46.7955	6.89e-11	****		A3GL	0.00144	3170.5	0.702465	-5.187E-03, 8.428E-03	ns	0.98082	0.02794	-0.0121739	128	0.0945781	-2.129E-02, 2.902E-03	ns	1.02847	0.0405044		A2F0GS	0.00519317	5312	0.00353569	1.789E-03, 8.718E-03	ns	0.992333	0.0111036	0.00240687	347	0.552901	-5.859E-03, 1.119E-02	ns	0.997222	0.00401309		A3F0	0.00770754	12018	0.504846	-1.401E-02, 2.890E-02	ns	0.985713	0.0207604	-0.00345923	813	0.864694	-3.950E-02, 3.474E-02	ns
H6N5F1E2L0	4.86842	0.0877	ns		A3L	0.00144	3170.5	0.702465	-5.187E-03, 8.428E-03	ns	0.98082	0.02794	-0.0121739	128	0.0945781	-2.129E-02, 2.902E-03	ns	1.02847	0.0405044		A4EF	0.00152766	4192	0.935423	-2.981E-02, 3.285E-02	ns	1.00764	0.0109802	-0.00166216	309	0.9657	-6.637E-02, 6.577E-02	ns	0.980179	0.0288832		CA2	0.0103521	12692	0.122608	-2.562E-03, 2.399E-02	ns	0.986156	0.0201126	-0.0111822	733	0.364259	-3.698E-02, 1.172E-02	ns
H6N5F1E2L1	60.58	7e-14	****		A4F0L	-0.00992355	2728.5	0.278864	-3.056E-02, 9.569E-03	ns	1.01921	0.0274553	-0.0250062	148	0.255477	-6.879E-02, 1.327E-02	ns	1.08897	0.122962		A4SF	0.00152766	4192	0.935423	-2.981E-02, 3.285E-02	ns	1.00764	0.0109802	-0.00166216	309	0.9657	-6.637E-02, 6.577E-02	ns	0.980179	0.0288832		H7N6F0E2L1	-3.47796e-05	11198	0.690019	-2.273E-04, 1.428E-04	ns	1.01359	0.0194689	0.000339695	1020	0.0841581	-5.457E-05, 7.308E-04	ns
H6N5F2E2L1	23.3544	8.49e-06	**		A1F0	0.0123622	3866.5	0.00706218	3.397E-03, 2.228E-02	ns	0.983502	0.0239996	-0.00572642	167	0.523579	-2.187E-02, 1.204E-02	ns	1.00496	0.00714227		A2F0E	0.00534821	5063	0.0222311	7.576E-04, 1.014E-02	ns	0.992653	0.0106382	0.00294401	343	0.59985	-7.805E-03, 1.448E-02	ns	0.995317	0.00677268		A2F0S0G	0.0107944	13805	0.00276976	3.965E-03, 1.736E-02	ns	0.987206	0.0185771	0.0088722	1014	0.0945662	-1.477E-03, 2.124E-02	ns
H7N2F0E0L0	9.00597	0.0111	ns		A3FGL	0.00348689	3366.5	0.301581	-3.088E-03, 1.028E-02	ns	0.984106	0.0231137	-0.00647014	130	0.105725	-1.494E-02, 1.296E-03	ns	1.01709	0.024448		CA	-0.0161834	3584	0.14542	-3.647E-02, 5.811E-03	ns	1.00732	0.0105155	0.00497555	318	0.92463	-3.494E-02, 4.251E-02	ns	0.99802	0.00285991		TA4	-0.000291825	11266	0.756298	-2.226E-03, 1.561E-03	ns	0.987823	0.0176751	0.00271103	1020	0.0841581	-3.492E-04, 5.827E-03	ns
H7N6F0E1L0	95.6718	1.68e-21	****		A3FL	0.00348689	3366.5	0.301581	-3.088E-03, 1.028E-02	ns	0.984106	0.0231137	-0.00647014	130	0.105725	-1.494E-02, 1.296E-03	ns	1.01709	0.024448		A4GS	0.00496024	4624	0.240055	-3.435E-03, 1.376E-02	ns	0.993394	0.00956264	-0.00168381	299	0.829762	-1.455E-02, 1.305E-02	ns	0.99774	0.00326396		TA2	0.00853452	12518	0.18767	-4.166E-03, 2.158E-02	ns	0.988488	0.016704	-0.0112711	730	0.349834	-3.660E-02, 1.132E-02	ns
H7N6F0E1L2	1.83174	0.4	ns		A2GL	0.00029553	3133.5	0.795564	-1.970E-03, 2.515E-03	ns	0.985613	0.0209063	-0.00230827	156	0.354372	-6.432E-03, 2.351E-03	ns	1.04156	0.0587497		A2F0GE	0.00480662	4972	0.039784	2.197E-04, 9.572E-03	ns	0.993546	0.00934138	0.00209785	332	0.737316	-8.529E-03, 1.322E-02	ns	0.99642	0.00517405		A2FGL	-0.00102428	10957	0.4762	-4.045E-03, 1.960E-03	ns	1.01118	0.0160375	0.00165716	915	0.447312	-3.705E-03, 5.987E-03	ns
H7N6F0E1L3	35.0661	2.43e-08	****		A3F0GL	-0.000583073	3006.5	0.873321	-9.273E-03, 8.417E-03	ns	0.985931	0.0204407	-0.014945	142	0.194859	-2.781E-02, 4.859E-03	ns	1.03646	0.0516579		A3EF	0.00785127	4350	0.63046	-2.582E-02, 3.824E-02	ns	1.00637	0.00916564	0.00834901	321	0.88376	-5.671E-02, 5.861E-02	ns	0.987201	0.0185844		A3GL	-0.000459583	11351	0.841684	-5.264E-03, 4.202E-03	ns	1.01067	0.0153183	0.00849289	1100	0.0137423	1.550E-03, 1.502E-02	*
H7N6F0E2L0	20.0172	4.5e-05	*		A3F0L	-0.000583073	3006.5	0.873321	-9.273E-03, 8.417E-03	ns	0.985931	0.0204407	-0.014945	142	0.194859	-2.781E-02, 4.859E-03	ns	1.03646	0.0516579		A3F	0.00785127	4350	0.63046	-2.582E-02, 3.824E-02	ns	1.00637	0.00916564	0.00834901	321	0.88376	-5.671E-02, 5.861E-02	ns	0.987201	0.0185844		A3L	-0.000459583	11351	0.841684	-5.264E-03, 4.202E-03	ns	1.01067	0.0153183	0.00849289	1100	0.0137423	1.550E-03, 1.502E-02	*
H7N6F0E2L1	0.371922	0.83	ns		A3F0	-0.0148065	2771.5	0.347197	-4.492E-02, 1.686E-02	ns	1.01262	0.0180982	0.00282318	196	0.92753	-5.271E-02, 6.025E-02	ns	1.00647	0.00929974		A3SF	0.00785127	4350	0.63046	-2.582E-02, 3.824E-02	ns	1.00637	0.00916564	0.00834901	321	0.88376	-5.671E-02, 5.861E-02	ns	0.987201	0.0185844		TA4E	-0.000329309	11219	0.710262	-2.269E-03, 1.517E-03	ns	0.989718	0.0149111	0.00271267	1022	0.0809022	-3.816E-04, 5.836E-03	ns
H7N6F0E2L2	44.944	1.74e-10	****		A4S	0.00764385	3547.5	0.102201	-1.560E-03, 1.840E-02	ns	0.987696	0.0178605	-0.0120734	144	0.213803	-2.336E-02, 6.719E-03	ns	1.00776	0.0111472		A4FGL	-0.00252425	3836	0.413451	-8.951E-03, 3.724E-03	ns	1.00631	0.00907673	-0.0070509	258	0.357454	-1.958E-02, 6.789E-03	ns	1.00759	0.0109146		A4FGE	-0.00270001	10142	0.076239	-5.720E-03, 2.830E-04	ns	1.00961	0.0138005	-0.00522284	649	0.0927632	-1.161E-02, 9.655E-04	ns
H7N6F0E3L0	6.54815	0.0379	ns		A4F0	-0.0125508	2810.5	0.417656	-4.218E-02, 1.883E-02	ns	1.01215	0.017426	-0.0122992	177	0.706147	-8.088E-02, 4.861E-02	ns	1.03448	0.0489096		A4FS	0.00107068	4184	0.951544	-2.725E-02, 2.928E-02	ns	1.00615	0.00884324	0.00032335	313	0.993138	-5.811E-02, 5.941E-02	ns	0.97121	0.0421455		TA2L0	0.00700504	12362	0.26506	-5.357E-03, 1.912E-02	ns	0.990531	0.0137264	-0.0149819	693	0.202056	-3.955E-02, 9.262E-03	ns
H7N6F0E3L1	83.2752	8.26e-19	****		A4F0GS	0.00725467	3468.5	0.170107	-3.360E-03, 1.893E-02	ns	0.988104	0.0172652	-0.013225	124	0.0750436	-2.695E-02, 1.993E-03	ns	1.01266	0.0181463		A34E	0.00259714	4577	0.291039	-2.593E-03, 8.199E-03	ns	0.993948	0.00875731	0.00429349	362	0.394533	-6.842E-03, 1.704E-02	ns	0.988031	0.0173723		H7N6F2E1L3	-1.45177e-05	11120	0.616845	-5.009E-05, 5.593E-05	ns	0.99133	0.0125633	2.89831e-06	865	0.764668	-8.594E-05, 9.845E-05	ns
H7N6F1E1L2	73.0851	1.35e-16	****		A4GS	0.00749049	3521.5	0.121644	-2.083E-03, 1.738E-02	ns	0.98862	0.0165113	-0.0106901	140	0.177143	-2.311E-02, 5.626E-03	ns	1.0089	0.0127842		A3F0GS	0.00115432	4296	0.730582	-5.242E-03, 7.675E-03	ns	0.994415	0.00808042	0.00578741	369	0.331135	-6.760E-03, 1.609E-02	ns	0.988087	0.0172904		A2S0F	-0.00613438	9287	0.00390797	-1.011E-02, -2.139E-03	ns	1.00839	0.0120562	0.00208557	884	0.63524	-7.097E-03, 1.102E-02	ns
H7N6F1E1L3	115.483	8.38e-26	****		A4F0GL	-0.0071346	2770.5	0.345496	-2.175E-02, 6.601E-03	ns	1.0113	0.0162151	-0.0334281	104	0.0196402	-5.489E-02, -7.464E-03	*	1.06129	0.0858252		A3F0S	0.00115432	4296	0.730582	-5.242E-03, 7.675E-03	ns	0.994415	0.00808042	0.00578741	369	0.331135	-6.760E-03, 1.609E-02	ns	0.988087	0.0172904		A4F0GL	0.00475116	12268	0.321103	-5.064E-03, 1.503E-02	ns	0.991752	0.0119494	0.0190104	1067	0.0307751	1.433E-03, 3.473E-02	*
H7N6F1E2L1	72.0325	2.28e-16	****		A4FGL	-0.00524603	2591.5	0.124062	-1.224E-02, 1.506E-03	ns	1.01109	0.0159111	-0.0176497	94	0.00884535	-2.883E-02, -5.088E-03	**	1.027	0.0384392		A34F	0.00707733	4347	0.635868	-2.644E-02, 3.801E-02	ns	1.00561	0.00807803	0.00759352	324	0.843197	-5.365E-02, 6.101E-02	ns	0.980987	0.0276935		A1F0	-0.00647042	10069	0.0617721	-1.335E-02, 3.108E-04	ns	1.0081	0.0116446	-0.00133141	797	0.750653	-1.283E-02, 8.557E-03	ns
H7N6F1E2L2	133.476	1.04e-29	****		TA3	0.00191494	3119.5	0.831648	-1.409E-02, 1.839E-02	ns	0.989448	0.0153049	-0.00525511	181	0.784898	-3.372E-02, 1.887E-02	ns	1.03059	0.0434706		A4S	0.00370842	4472	0.429537	-5.126E-03, 1.294E-02	ns	0.99471	0.00765206	0.000712742	318	0.92463	-1.374E-02, 1.789E-02	ns	0.993223	0.00981069		A2G	-0.00500593	9877	0.0341949	-9.891E-03, -3.499E-04	ns	1.00796	0.0114406	0.00396724	956	0.255307	-2.709E-03, 1.047E-02	ns
H7N6F2E1L2	92.7382	7.28e-21	****		TA3E	0.00191494	3119.5	0.831648	-1.409E-02, 1.839E-02	ns	0.989448	0.0153049	-0.00525511	181	0.784898	-3.372E-02, 1.887E-02	ns	1.03059	0.0434706		A3GS	0.00109808	4299	0.724877	-5.083E-03, 7.445E-03	ns	0.995616	0.00633815	0.00614014	374	0.290132	-5.669E-03, 1.631E-02	ns	0.989781	0.0148188		A2E0F	-0.00516115	9733	0.0211585	-9.711E-03, -6.990E-04	ns	1.00744	0.0106876	-0.000683605	820	0.915641	-9.453E-03, 8.270E-03	ns
H7N6F2E1L3	106.976	5.89e-24	****		TA1E	0.000320164	3432.5	0.210468	-2.067E-04, 8.036E-04	ns	0.990005	0.0144923	0.000185948	220	0.473812	-4.101E-04, 9.846E-04	ns	0.97174	0.0413582		A3S	0.00109808	4299	0.724877	-5.083E-03, 7.445E-03	ns	0.995616	0.00633815	0.00614014	374	0.290132	-5.669E-03, 1.631E-02	ns	0.989781	0.0148188		A4F0E	-0.00375266	10907	0.43687	-1.329E-02, 5.687E-03	ns	1.00723	0.0103885	0.00248419	856	0.828631	-1.628E-02, 1.779E-02	ns
H7N6F2E2L2	89.8794	3.04e-20	****		CG	0.00686107	4884.5	1.23689e-09	4.690E-03, 9.219E-03	****	0.990239	0.0141512	0.00265034	249	0.138003	-6.900E-04, 5.259E-03	ns	0.996968	0.00438133		A4L	-0.00225949	4016	0.717295	-1.351E-02, 9.877E-03	ns	1.00393	0.00566419	-0.00512089	275	0.530122	-2.575E-02, 1.740E-02	ns	1.0008	0.00115099		A4S	-0.00427973	10481	0.18292	-1.085E-02, 2.119E-03	ns	1.0071	0.0102084	0.0101243	1063	0.0337434	8.115E-04, 1.956E-02	*
H8N2F0E0L0	0.17097	0.918	ns		A2E0F	-0.0125185	2001.5	0.000469203	-1.874E-02, -5.690E-03	ns	1.00947	0.0135955	0.00291738	213	0.593757	-8.303E-03, 1.806E-02	ns	0.992875	0.0103161		A2FSG	0.00320482	5967	4.75481e-06	1.818E-03, 4.658E-03	**	0.996306	0.00533868	0.00347664	485	0.00300633	9.864E-04, 6.347E-03	**	0.995011	0.00721576		A4F0S	0.00237732	11686	0.814307	-1.732E-02, 2.229E-02	ns	0.993049	0.0100633	0.0262055	972	0.198818	-1.169E-02, 6.071E-02	ns
H9N2F0E0L0	9.74672	0.00765	ns		CA3	0.00153348	3113.5	0.847226	-1.458E-02, 1.816E-02	ns	0.990877	0.0132225	-0.00497145	181	0.784898	-3.360E-02, 1.898E-02	ns	1.02951	0.0419575		H6N5F1E2L0	-1.02817e-05	4141	0.963648	-3.029E-04, 3.331E-04	ns	1.00353	0.00508285	0.000294407	362	0.394533	-4.327E-04, 9.534E-04	ns	0.960805	0.057685		A1F0E	-0.00560065	7273	3.6668e-08	-7.642E-03, -3.670E-03	****	1.0069	0.00991904	-0.000473985	805	0.807161	-3.295E-03, 2.792E-03	ns
MM	33.6999	4.81e-08	****		H5N4F1E1L1	0.000207251	3168.5	0.707399	-8.715E-04, 1.211E-03	ns	0.991166	0.012801	-0.000134974	185	0.865853	-1.706E-03, 1.302E-03	ns	1.00433	0.00623791		A3F0E	0.00149271	4347	0.635868	-4.228E-03, 7.089E-03	ns	0.996914	0.00445929	0.00576758	369	0.331135	-6.298E-03, 1.965E-02	ns	0.985456	0.0211362		A1F0GE	-0.00560065	7273	3.6668e-08	-7.642E-03, -3.670E-03	****	1.0069	0.00991904	-0.000473985	805	0.807161	-3.295E-03, 2.792E-03	ns
TA0	12.7269	0.00172	ns		A2F0S0G	0.00634386	3455.5	0.183954	-3.039E-03, 1.493E-02	ns	0.991739	0.0119675	0.0174204	257	0.089359	-1.361E-03, 3.682E-02	ns	0.979618	0.0297092		A3F0GE	0.00149271	4347	0.635868	-4.228E-03, 7.089E-03	ns	0.996914	0.00445929	0.00576758	369	0.331135	-6.298E-03, 1.965E-02	ns	0.985456	0.0211362		A1E	-0.00446525	7377	7.83609e-08	-6.069E-03, -2.864E-03	****	1.00544	0.00782363	-0.000111591	816	0.886472	-2.790E-03, 2.504E-03	ns
TA1	9.46821	0.00879	ns		A4GL	-0.00387167	2859.5	0.517159	-1.638E-02, 8.192E-03	ns	1.00661	0.00949774	-0.0274667	104	0.0196402	-4.288E-02, -5.718E-03	*	1.04195	0.0592805		A4F0GL	-0.00271524	4018	0.721083	-1.689E-02, 1.119E-02	ns	1.00296	0.00426576	-0.0119461	260	0.375711	-3.851E-02, 1.612E-02	ns	1.00769	0.0110462		A1GE	-0.00446525	7377	7.83609e-08	-6.069E-03, -2.864E-03	****	1.00544	0.00782363	-0.000111591	816	0.886472	-2.790E-03, 2.504E-03	ns
TA1E	10.4378	0.00541	ns		A34L	-7.78421e-05	3052.5	0.994699	-8.317E-03, 7.749E-03	ns	0.993646	0.00919633	-0.013927	125	0.079598	-2.367E-02, 1.309E-03	ns	1.02976	0.0423077		A4F0	-0.000913683	4141	0.963648	-3.213E-02, 2.986E-02	ns	0.997284	0.00392313	-0.000366061	312	1	-6.567E-02, 6.571E-02	ns	1.00862	0.0123853		H6N5F1E1L1	-5.08889e-05	11191	0.683319	-3.065E-04, 2.175E-04	ns	1.00527	0.00758778	0.000167745	919	0.425598	-2.619E-04, 5.568E-04	ns
TA1L	77.6396	1.38e-17	****		TA1	0.000312496	3402.5	0.249062	-2.522E-04, 8.170E-04	ns	0.994333	0.00819912	0.00019816	218	0.506706	-4.645E-04, 1.031E-03	ns	0.971003	0.0424517		A4GL	-0.00135861	4064	0.809912	-1.263E-02, 1.073E-02	ns	1.00261	0.00376332	-0.00745751	268	0.454326	-2.706E-02, 1.478E-02	ns	1.00532	0.00765064		CA	-0.0117761	10325	0.12483	-2.723E-02, 3.141E-03	ns	1.00525	0.00754745	0.0134561	949	0.283237	-1.236E-02, 4.300E-02	ns
TA2	0.994118	0.608	ns		A4L	-0.00351199	2863.5	0.525791	-1.609E-02, 7.960E-03	ns	1.00564	0.00810899	-0.0262341	109	0.028305	-4.255E-02, -4.917E-03	*	1.04078	0.0576603		A34L	-0.000303697	4135	0.951544	-7.117E-03, 6.994E-03	ns	0.997406	0.00374743	-0.00198436	292	0.737316	-1.315E-02, 1.112E-02	ns	0.99505	0.00715835		H7N6F1E1L2	-5.41527e-05	11075	0.576242	-1.096E-04, 6.624E-05	ns	0.995155	0.00700692	0.000126392	975	0.189331	-6.934E-05, 2.685E-04	ns
TA2E	46.8435	6.73e-11	****		A1F0E	0.0046388	4018.5	0.00138003	1.810E-03, 7.307E-03	ns	0.994826	0.00748456	-0.0020082	166	0.506706	-6.216E-03, 3.515E-03	ns	1.00056	0.000806063		A3E	0.000689805	4257	0.805989	-4.388E-03, 5.550E-03	ns	0.997538	0.00355656	0.00338077	354	0.475337	-5.890E-03, 1.561E-02	ns	0.986442	0.0196933		A4GS	-0.00237065	10920	0.446912	-8.444E-03, 3.805E-03	ns	1.00483	0.00694868	0.00889499	1039	0.0571631	-2.524E-04, 1.772E-02	ns
TA2FG0S0	135.085	4.64e-30	****		A1F0GE	0.0046388	4018.5	0.00138003	1.810E-03, 7.307E-03	ns	0.994826	0.00748456	-0.0020082	166	0.506706	-6.216E-03, 3.515E-03	ns	1.00056	0.000806063		A3GE	0.000689805	4257	0.805989	-4.388E-03, 5.550E-03	ns	0.997538	0.00355656	0.00338077	354	0.475337	-5.890E-03, 1.561E-02	ns	0.986442	0.0196933		A4FGL	0.00263901	12371	0.260072	-2.048E-03, 7.165E-03	ns	0.995274	0.00683436	0.00928036	1067	0.0307751	9.963E-04, 1.917E-02	*
TA2FG1S0	55.1528	1.06e-12	****		A2FSG	0.00438307	4762.5	1.42681e-08	3.011E-03, 5.734E-03	****	0.995221	0.00691076	0.00219641	262	0.0665552	-2.362E-04, 4.866E-03	ns	0.997169	0.00409062		A3FGL	0.000461502	4236	0.847404	-4.664E-03, 5.217E-03	ns	1.00246	0.00354064	0.000467613	322	0.8702	-7.857E-03, 8.991E-03	ns	0.996924	0.00444413		A4F0GS	-0.00207936	11092	0.591433	-9.271E-03, 5.075E-03	ns	1.00417	0.00600891	0.0113494	1042	0.0536447	-3.986E-04, 2.221E-02	ns
TA2FG2S0	19.0503	7.3e-05	ns		H7N6F0E2L2	7.02721e-05	3108.5	0.860255	-5.106E-04, 6.104E-04	ns	1.00414	0.00595529	-0.000812557	130	0.105725	-1.517E-03, 1.445E-04	ns	1.16124	0.215671		A3FL	0.000461502	4236	0.847404	-4.664E-03, 5.217E-03	ns	1.00246	0.00354064	0.000467613	322	0.8702	-7.857E-03, 8.991E-03	ns	0.996924	0.00444413		A4GL	0.00303297	12044	0.48348	-5.620E-03, 1.169E-02	ns	0.996033	0.00573443	0.0160732	1091	0.0172643	3.509E-03, 2.904E-02	*
TA2FS	1.72992	0.421	ns		A2S0F	-0.00724849	2355.5	0.0202401	-1.299E-02, -1.278E-03	ns	1.00392	0.00564329	0.00213476	211	0.630343	-1.172E-02, 1.721E-02	ns	0.992651	0.0106418		A3F0	-0.00790739	3969	0.63046	-3.822E-02, 2.578E-02	ns	0.998156	0.00266223	-0.00844377	303	0.88376	-5.858E-02, 5.674E-02	ns	1.00349	0.00502244		A2FG	-0.00403622	10979	0.494101	-1.576E-02, 7.802E-03	ns	1.00384	0.00552303	0.0108987	953	0.267034	-9.582E-03, 3.318E-02	ns
TA2FS0	68.8845	1.1e-15	****		TA2	0.00189632	3117.5	0.836834	-1.604E-02, 1.997E-02	ns	0.99632	0.00531869	0.00506562	215	0.558147	-1.850E-02, 3.044E-02	ns	0.99233	0.0111074		A1E	-0.00117348	3683	0.228114	-3.150E-03, 7.814E-04	ns	1.00181	0.00260685	-0.0010174	289	0.698747	-5.354E-03, 4.299E-03	ns	0.999731	0.000387865		A34L	0.000310326	11591	0.911413	-5.617E-03, 5.971E-03	ns	1.00378	0.00544889	0.00996532	1131	0.00596919	2.836E-03, 1.721E-02	**
TA2L	29.6764	3.6e-07	***		A1E	0.00318305	3865.5	0.00713288	8.880E-04, 5.606E-03	ns	0.996391	0.00521678	-0.00117837	173	0.630343	-4.947E-03, 3.439E-03	ns	1.00023	0.000331925		A1GE	-0.00117348	3683	0.228114	-3.150E-03, 7.814E-04	ns	1.00181	0.00260685	-0.0010174	289	0.698747	-5.354E-03, 4.299E-03	ns	0.999731	0.000387865		A2FSB	-0.000644338	11434	0.926907	-1.382E-02, 1.258E-02	ns	1.00363	0.00523265	-0.0240011	667	0.129721	-5.146E-02, 9.591E-03	ns
TA2L0	2.12787	0.345	ns		A1GE	0.00318305	3865.5	0.00713288	8.880E-04, 5.606E-03	ns	0.996391	0.00521678	-0.00117837	173	0.630343	-4.947E-03, 3.439E-03	ns	1.00023	0.000331925		A4F0G	-0.00160518	3426	0.0634598	-3.306E-03, 9.167E-05	ns	1.00171	0.00246893	0.00177403	370	0.322648	-1.597E-03, 6.078E-03	ns	0.99326	0.00975698		CB0	0.00243492	11833	0.669994	-8.898E-03, 1.386E-02	ns	0.996801	0.00462233	-0.000106622	831	0.996325	-2.429E-02, 2.047E-02	ns
TA3	11.2674	0.00358	ns		CA1	0.000306079	3390.5	0.265808	-2.712E-04, 8.223E-04	ns	0.996689	0.004784	0.000200925	218	0.506706	-4.803E-04, 1.066E-03	ns	0.968932	0.0455324		A1F0E	-0.000868262	3858	0.445981	-3.240E-03, 1.436E-03	ns	1.00169	0.00243449	-0.00167776	274	0.518914	-6.862E-03, 4.947E-03	ns	1.00001	2.04829e-05		A4F0G	-0.00165543	9564	0.0115681	-2.931E-03, -3.849E-04	ns	1.00258	0.00371621	0.00203046	1019	0.0858254	-2.613E-04, 4.913E-03	ns
TA3E	11.2674	0.00358	ns		H6N5F0E1L2	-0.000669095	2705.5	0.246345	-1.852E-03, 5.141E-04	ns	1.00305	0.00439787	-0.00108967	143	0.204176	-4.245E-03, 6.095E-04	ns	1.10828	0.148317		A1F0GE	-0.000868262	3858	0.445981	-3.240E-03, 1.436E-03	ns	1.00169	0.00243449	-0.00167776	274	0.518914	-6.862E-03, 4.947E-03	ns	1.00001	2.04829e-05		A3F0GL	0.00120286	11819	0.683319	-4.557E-03, 6.991E-03	ns	1.00255	0.00366788	0.00767297	1014	0.0945662	-1.137E-03, 1.698E-02	ns
TA3L	6.7476	0.0343	ns		A2F0G	0.00125079	4919.5	5.95389e-10	8.372E-04, 1.781E-03	****	0.997683	0.00334593	0.000263169	243	0.18585	-2.096E-04, 7.850E-04	ns	0.999629	0.000535745		A4G	-0.00135511	3280	0.0260391	-2.496E-03, -1.773E-04	ns	1.0013	0.0018795	0.00137806	381	0.238703	-1.100E-03, 4.365E-03	ns	0.995421	0.00662168		A3F0L	0.00120286	11819	0.683319	-4.557E-03, 6.991E-03	ns	1.00255	0.00366788	0.00767297	1014	0.0945662	-1.137E-03, 1.698E-02	ns
TA3L0	29.8721	3.26e-07	***		A4F0S	-0.00191228	3013.5	0.891671	-3.242E-02, 2.862E-02	ns	0.997907	0.00302291	-0.0185631	165	0.490114	-8.640E-02, 4.166E-02	ns	1.04642	0.0654588		A3FGS	0.0016852	4292	0.73821	-8.369E-03, 1.151E-02	ns	1.00098	0.00141458	0.00298635	333	0.72438	-1.468E-02, 2.080E-02	ns	0.994698	0.0076688		TC	-0.00142825	8864	0.000590544	-2.275E-03, -6.158E-04	ns	1.00232	0.00334626	-0.000268226	790	0.702273	-1.326E-03, 1.011E-03	ns
TA4	83.6748	6.76e-19	****		CA	-0.00263306	2968.5	0.775134	-2.436E-02, 1.758E-02	ns	1.00206	0.00296809	-0.0115625	167	0.523579	-3.838E-02, 1.993E-02	ns	1.00399	0.00574639		A3FS	0.0016852	4292	0.73821	-8.369E-03, 1.151E-02	ns	1.00098	0.00141458	0.00298635	333	0.72438	-1.468E-02, 2.080E-02	ns	0.994698	0.0076688		A4G	-0.00140775	9149	0.00217621	-2.308E-03, -4.911E-04	ns	1.00227	0.00326526	0.00122456	1005	0.112085	-4.190E-04, 3.047E-03	ns
TA4E	83.4148	7.7e-19	****		TC	0.00082009	3485.5	0.153197	-3.088E-04, 2.107E-03	ns	0.998137	0.00269004	-0.000447465	180	0.764974	-3.705E-03, 2.028E-03	ns	1.00167	0.0024038		A2SG	0.000788859	6233	1.53062e-07	4.926E-04, 1.041E-03	***	0.999059	0.00135891	0.000494882	419	0.0669729	-4.332E-05, 1.042E-03	ns	0.999267	0.00105793		A4L	0.00205666	11893	0.6141	-6.600E-03, 1.069E-02	ns	0.998307	0.00244479	0.017686	1095	0.0156114	3.516E-03, 3.180E-02	*
TA4L	91.1695	1.6e-20	****		CA2	0.000449935	3066.5	0.970853	-1.786E-02, 1.930E-02	ns	0.998267	0.00250198	0.00666649	214	0.575825	-1.869E-02, 3.518E-02	ns	0.990521	0.0137405		A2F0G	0.000598206	6101	8.89579e-07	3.806E-04, 9.044E-04	***	0.999085	0.00132132	0.000701254	464	0.00916388	2.351E-04, 1.339E-03	**	0.998884	0.00161151		A2FB	0.000567084	11580	0.922772	-1.013E-02, 1.103E-02	ns	0.998323	0.00242188	-0.0238572	633	0.0674935	-4.482E-02, 1.687E-03	ns
TA4L0	19.66	5.38e-05	ns		H6N3F0E1L0	-6.83809e-06	3142.5	0.772591	-1.120E-04, 1.261E-04	ns	1.00156	0.00224185	-6.00682e-06	186	0.886343	-2.199E-04, 2.089E-04	ns	0.982589	0.0253394		TC	-0.000536078	3693	0.238035	-1.515E-03, 3.550E-04	ns	1.00045	0.000656222	-0.000347094	296	0.789771	-3.304E-03, 1.893E-03	ns	1.00088	0.00126847		A2F0G	-0.000599631	8504	9.44725e-05	-9.405E-04, -2.982E-04	ns	1.0014	0.00202462	0.000451672	1078	0.0237414	6.251E-05, 8.442E-04	*
TC	14.4128	0.000742	ns		A2SG	0.0012089	4870.5	1.65096e-09	8.183E-04, 1.559E-03	****	0.998582	0.00204706	0.000244876	225	0.396813	-2.763E-04, 6.922E-04	ns	0.999743	0.000371336		A4F0L	-0.00423302	3979	0.648562	-2.356E-02, 1.527E-02	ns	0.99976	0.000345619	-0.00354561	304	0.897355	-4.750E-02, 4.179E-02	ns	1.01125	0.0161387		TA4L	-0.000450571	11133	0.628805	-2.255E-03, 1.341E-03	ns	1.00111	0.00159542	0.00276365	1034	0.0634526	-1.200E-04, 5.927E-03	ns
THy	30.548	2.33e-07	***		A4G	4.76881e-05	3077.5	0.941745	-1.256E-03, 1.378E-03	ns	0.99904	0.00138576	4.58116e-05	192	1	-2.378E-03, 2.395E-03	ns	0.998838	0.00167686		A3FE	0.00135434	4327	0.672409	-5.012E-03, 7.191E-03	ns	1.0002	0.000288294	0.00200955	339	0.648524	-7.378E-03, 1.551E-02	ns	0.993521	0.00937719		CG	-0.000832906	10845	0.3908	-2.702E-03, 1.008E-03	ns	1.0011	0.00157973	0.00137615	954	0.263084	-1.106E-03, 4.154E-03	ns
THyM	20.4463	3.63e-05	*		A4FGS	0.00111994	3181.5	0.675557	-4.646E-03, 7.225E-03	ns	0.999109	0.00128559	-0.00452622	150	0.278244	-1.275E-02, 3.523E-03	ns	1.0049	0.00705576		A3FGE	0.00135434	4327	0.672409	-5.012E-03, 7.191E-03	ns	1.0002	0.000288294	0.00200955	339	0.648524	-7.378E-03, 1.551E-02	ns	0.993521	0.00937719		A2FSG	-0.00104942	10119	0.0714092	-2.159E-03, 7.948E-05	ns	1.00109	0.00157208	0.00151632	982	0.168501	-6.844E-04, 3.479E-03	ns
TM	12.7269	0.00172	ns		A4F0G	3.67298e-05	3070.5	0.960261	-1.841E-03, 1.942E-03	ns	0.999136	0.00124728	-0.00086403	169	0.558147	-3.302E-03, 1.966E-03	ns	0.998356	0.0023744		A4FGS	0.000765536	4272	0.776729	-4.411E-03, 6.101E-03	ns	0.999829	0.00024667	0.000598907	322	0.8702	-7.502E-03, 8.041E-03	ns	1.00006	8.85845e-05		A4FGS	-0.000135697	11437	0.930009	-3.527E-03, 3.213E-03	ns	1.00072	0.00103892	0.00494518	1038	0.0583777	-1.292E-04, 1.092E-02	ns
TU	30.3355	2.59e-07	***		TA2L0	8.62521e-05	3057.5	0.994699	-1.649E-02, 1.679E-02	ns	1.00049	0.000700643	0.00960712	221	0.457803	-1.397E-02, 3.172E-02	ns	0.989108	0.0158002		A2Fa	-9.22432e-06	4230	0.85932	-4.103E-05, 3.543E-05	ns	1.00014	0.000206313	-0.000133998	225	0.136792	-2.865E-04, 3.909E-05	ns	1.24009	0.31044		A2SG	-0.000420628	9382	0.00574698	-6.909E-04, -1.158E-04	ns	1.00048	0.000688151	0.000260106	984	0.162877	-1.087E-04, 6.881E-04	ns
[truncated: 40 more columns]
