# Supplementary material for: Total serum N-glycans mark visceral leishmaniasis in human infections with Leishmania infantum
Source: iScience. 2023 Jun 5;26(7):107021. doi: 10.1016/j.isci.2023.107021 (PMC10362369; doi:10.1016/j.isci.2023.107021)
Supplement: Table S4. Receiver Operating Characteristics analysis, related to Figures 4 and S5 — Receiver Operating Characteristics (ROC) analysis was performed in a group-by-group comparison for the comparisons NC-ASYMP, EC-ASYMP, EC-VL and ASYMP-VL on the discovery set and for the severity groups Uncomplicated (U-VL) - Complicated (C-VL) on the total set, because the validation set would only contain two complicated cases. Feature selection was achieved using the SES algorithm of the MXM R-package [S1] applied to Log10-normalized and scaled data on the significant and validated glycans and traits from the Wilcoxon tests. This algorithm could in theory output multiple sets of covariates for a single comparison. For each of these sets of covariates a general logistic model was calculated and the one with the lowest p-value for a Chi-square test was used in a 10-fold cross validation procedure on the discovery set. In each iteration of the cross-validation cycle the SES algorithm was applied again with the same selection procedure for covariates. From this cross-validation procedure, the Area Under the Curve (AUC) was calculated. As an independent validation the resulting models were applied to the validation set and a ROC curve was created. [file mmc5.xlsx]

## Sheet: Table S4-ROC analysis
		Discovery		Validation
Model	Parameter	Beta	AUC	Beta	AUC	Chisq	P>Chisq
NC - ASYMP	H3N5F1E0L0	1.486	0.8	1.528	0.745	45.8	1.331e-11
EC - ASYMP	H4N3F0E0L0	-0.571427	0.68	-0.547275	0.435697	47.3403	5.25039e-11
	H5N3F0E0L1	-0.407606		-0.40575
EC - VL	A2S0G	-2.09397	0.92	-2.04431	0.99256	227.384	4.82736e-48
	H5N4F0E0L0	-1.00466		-0.957273
	H5N4F0E0L2	-0.851434		-0.831329
	H7N6F2E1L2	0.665097		0.67895
ASYMP - VL	A2S0G	-1.2087	0.88	-1.17683	0.967949	218.868	3.28461e-46
	H6N5F0E2L0	-0.940788		-0.972489
	H7N6F0E3L1	0.630978		0.653551
	H7N6F2E1L2	0.752795		0.791165
U_VL - C_VL	H6N5F1E1L0	-0.7818	0.6	NA	NA	16.5154	4.82557e-05
Alternative models
Model	Parameter	Beta	AUC	Beta	AUC	Chisq	P>Chisq
NC - ASYMP Extended	H3N5F1E0L0	1.47855	0.79	1.52069	0.763	46.9	1.604e-09
	TA2FG0S0	-0.00500776		-0.00516546
	H4N5F1E1L0	0.310771		0.323934
	H4N5F1E0L0	-0.293407		-0.292321
EC - ASYMP	A2S0G	-0.33044	0.66	-0.331047	0.518029	37.1571	1.67193e-07
	H5N4F0E0L0	-0.414123		-0.393591
	H5N4F0E0L2	-0.361321		-0.364591
	H7N6F2E1L2	-0.0679604		-0.0715424
EC - ASYMP	A2S0G	-0.372227	0.59	-0.37291	0.527043	17.0683	0.00187476
	H6N5F0E2L0	0.0343968		0.0367105
	H7N6F0E3L1	0.289642		0.308831
	H7N6F2E1L2	-0.171416		-0.180451
EC - VL	A2S0G	-1.93066	0.9	-1.88487	0.99256	204.882	3.35059e-43
	H6N5F0E2L0	-0.690581		-0.701547
	H7N6F0E3L1	0.786214		0.796916
	H7N6F2E1L2	0.45296		0.462394
ASYMP - VL	A2S0G	-1.33779	0.87	-1.30252	0.950549	194.921	4.64124e-41
	H5N4F0E0L0	-0.468375		-0.464198
	H5N4F0E0L2	-0.430964		-0.435512
	H7N6F2E1L2	0.911755		0.958229
Model	Parameter	Beta	AUC	Chisq	P>Chisq
U_VL - C_VL	A3S	0.723811	0.61	13.1015	0.000295061
U_VL - C_VL	A3GS	0.723811	0.56	13.1015	0.000295061
