# Supplementary material for: Total serum N-glycans mark visceral leishmaniasis in human infections with Leishmania infantum
Source: iScience. 2023 Jun 5;26(7):107021. doi: 10.1016/j.isci.2023.107021 (PMC10362369; doi:10.1016/j.isci.2023.107021)
Supplement: Table S5. Final curated and normalized data, extracted from the MassyTools output, related to STAR Methods — Data were extracted from the spectra by MassyTools. Curation scripts, as described in the text, were applied and the resulting data were normalized to the sum. [file mmc6.xlsx]

## Sheet: Table S5-Curated Data
xy_filename	Pseudochromatogram_per_plate	MALDI_plate_positions	MALDI_plate	Plate_Well	Well	Row	Column	Sample_plate	ID_Sample	Group_letter	Severity	Severity_Category	Severity_Group	SampleType	SampleSet	Group	Group_sort	Sex	Sex_value	Age	Age_groups	H3N3F0E0L0	H3N3F1E0L0	H3N4F0E0L0	H3N4F1E0L0	H3N5F1E0L0	H3N6F0E0L0	H4N3F0E0L0	H4N3F0E0L1	H4N3F0E1L0	H4N3F1E0L0	H4N3F1E1L0	H4N4F0E0L0	H4N4F1E0L0	H4N4F1E1L0	H4N5F0E0L0	H4N5F1E0L0	H4N5F1E1L0	H5N2F0E0L0	H5N3F0E0L0	H5N3F0E0L1	H5N3F0E1L0	H5N3F1E0L0	H5N4F0E0L0	H5N4F0E0L2	H5N4F0E1L0	H5N4F0E1L1	H5N4F0E2L0	H5N4F1E0L0
2020_05_19_Plate1_A_01.xy	01_1	01_A01	1	01_A01	A01	A	01	01	S001	Visceral Leishmaniasis	1	C_VL	Visceral Leishmaniasis C-VL	3	Discovery	4	1	M	2	14	12_17	0.0002966	0.000672552	0.000467762	0.0357329	0.00885311	0.00027688	0.000488776	0.000335458	0.00738214	0.000797757	0.00173292	0.00142232	0.0438123	0.00372068	0.0011505	0.00905136	0.00238215	0.00241144	0.00037696	0.000405044	0.00292127	0.000265285	0.00256134	0.00222078	0.0644219	0.0462045	0.424617	0.0214339
2020_05_19_Plate1_A_02.xy	01_2	01_A02	1	02_A01	A01	A	01	02	S030	Visceral Leishmaniasis	0	U_VL	Visceral Leishmaniasis U-VL	3	Discovery	4	1	M	2	41	41_50	0.00012867	0.000177908	0.000183954	0.00609876	0.00221515	0.000175795	0.000275468	0.000287785	0.00633467	0.00035117	0.00169148	0.000920216	0.00934727	0.00137739	0.000605575	0.00415552	0.00144895	0.00126497	0.000285976	0.000295319	0.00140475	0.000173104	0.00193817	0.00161924	0.0496214	0.0436459	0.436994	0.00594464
2020_05_19_Plate1_A_03.xy	01_3	01_A03	1	01_A02	A02	A	02	01	S020	Visceral Leishmaniasis	0	U_VL	Visceral Leishmaniasis U-VL	3	Discovery	4	1	F	1	15	12_17	0.000596137	0.0015038	0.0013897	0.106443	0.0507435	0.000214445	0.000676999	0.000429086	0.00633475	0.00104264	0.00115503	0.00223907	0.0763558	0.00402705	0.00229506	0.0331031	0.00422595	0.00182589	0.000437788	0.000492029	0.00301533	0.000366271	0.00407965	0.00294761	0.0771659	0.0491938	0.274681	0.0307147
2020_05_19_Plate1_A_04.xy	01_4	01_A04	1	02_A02	A02	A	02	02	S038	Visceral Leishmaniasis	1	C_VL	Visceral Leishmaniasis C-VL	3	Discovery	4	1	M	2	12	12_17	0.000165771	0.000190723	0.000191893	0.0107993	0.00493196	0.000143167	0.000273327	0.000279506	0.00746757	0.000248935	0.000704316	0.000788719	0.0130679	0.00205525	0.000632044	0.0042445	0.00091064	0.000514109	0.000171002	0.000343499	0.00253094	0.000108005	0.00147981	0.00225534	0.0942949	0.0612537	0.506349	0.00747053
2020_05_19_Plate1_A_05.xy	01_5	01_A05	1	01_A03	A03	A	03	01	A003	Asymptomatic			Asymptomatic	3	Discovery	3	2	F	1	48	41_50	0.000254435	0.000560204	0.000933388	0.0283143	0.00994722	0.000159497	0.000507004	0.000201507	0.00669114	0.00067208	0.00119644	0.00246324	0.0495941	0.00480869	0.00188236	0.0163714	0.00267219	0.00133365	0.000334678	0.000326527	0.0019823	0.000163834	0.00366087	0.0015162	0.0606528	0.0346462	0.476702	0.024806
2020_05_19_Plate1_A_06.xy	01_6	01_A06	1	02_A03	A03	A	03	02	A029	Asymptomatic			Asymptomatic	3	Discovery	3	2	F	1	58	51_60	0.000307582	0.000353511	0.000190715	0.0065524	0.00220489	0.000153937	0.000438064	0.000530881	0.00903136	0.000353288	0.000768281	0.00129086	0.0160085	0.00214534	0.000622345	0.0048468	0.0011367	0.000909425	6.87881e-05	0.000249948	0.00134715	5.94592e-05	0.00238173	0.00381956	0.0608144	0.0560517	0.438068	0.0107824
2020_05_19_Plate1_A_07.xy	01_7	01_A07	1	01_A04	A04	A	04	01	A020	Asymptomatic			Asymptomatic	3	Discovery	3	2	M	2	53	51_60	0.000181591	0.000230538	0.000294787	0.00737632	0.0027642	0.000186958	0.00044178	0.000405923	0.00728458	0.000457904	0.00107228	0.00156225	0.0204108	0.00241799	0.000870037	0.00609758	0.0013071	0.00186119	0.000317636	0.000391576	0.00236631	0.000125107	0.0036252	0.00242027	0.0906124	0.0532666	0.487266	0.0139587
2020_05_19_Plate1_A_08.xy	01_8	01_A08	1	02_A04	A04	A	04	02	A037	Asymptomatic			Asymptomatic	3	Discovery	3	2	F	1	23	18_30	0.000189153	0.000261789	0.000454387	0.00666146	0.00312043	0.000179258	0.000403923	0.000288795	0.00694644	0.000529121	0.00107476	0.00360748	0.030499	0.00377943	0.0023032	0.011381	0.00135716	0.000976335	0.000356341	0.000379772	0.00204501	0.000116255	0.00664885	0.00193562	0.0936304	0.0488025	0.470996	0.0275778
2020_05_19_Plate1_A_09.xy	01_9	01_A09	1	01_A05	A05	A	05	01	EC005	Healthy from Endemic area			Healthy from Endemic area	3	Discovery	2	2	F	1	26	18_30	0.000332211	0.000731168	0.000467125	0.016155	0.00839393	0.000270468	0.000802261	0.000344921	0.00697958	0.00131086	0.0016935	0.00304557	0.0627129	0.00444281	0.00201592	0.0231366	0.00207522	0.00158903	0.000631046	0.000361128	0.00288844	0.000289346	0.00447986	0.00212444	0.0859383	0.0410761	0.343957	0.0611391
2020_05_19_Plate1_A_10.xy	01_10	01_A10	1	02_A05	A05	A	05	02	EC022	Healthy from Endemic area			Healthy from Endemic area	3	Discovery	2	2	F	1	10	06_12	0.000145959	0.000240217	0.00030985	0.0102641	0.00334639	0.000179888	0.000294735	0.000199927	0.005863	0.000350324	0.00111776	0.00137608	0.0226885	0.00304163	0.00110738	0.00699222	0.00193231	0.000537751	0.000201777	0.000201812	0.00152443	0.000125887	0.00189388	0.00143653	0.0809584	0.0377886	0.417505	0.0118579
2020_05_19_Plate1_A_11.xy	01_11	01_A11	1	01_A06	A06	A	06	01	NC003	Non Endemic Area			Non Endemic Area	3	Discovery	1	2	F	1	34	31_40	0.000232455	0.000348627	0.000363216	0.0068767	0.00273744	0.000162731	0.000528068	0.000331285	0.00788681	0.000532366	0.00107834	0.00191521	0.0243694	0.00318714	0.00095438	0.00751058	0.00100587	0.00107098	0.000327756	0.000379648	0.00278586	0.000171214	0.00351145	0.00207787	0.0900499	0.0519344	0.474176	0.0175326
2020_05_19_Plate1_A_12.xy	01_12	01_A12	1	02_A06	A06	A	06	02	NC009	Non Endemic Area			Non Endemic Area	3	Discovery	1	2	F	1	24	18_30	0.000140203	0.000178988	0.000119516	0.00331066	0.00148159	0.000185237	0.000311078	0.000328375	0.00757903	0.000383072	0.00112967	0.000952087	0.0139706	0.00234328	0.000888724	0.00506179	0.00146422	0.000833241	0.000261749	0.00030696	0.00193803	0.000137614	0.00211897	0.00194399	0.0852619	0.0543469	0.503678	0.0130984
2020_05_19_Plate1_A_13.xy	01_13	01_A13	1	01_A07	A07	A	07	01	S013	Visceral Leishmaniasis	1	C_VL	Visceral Leishmaniasis C-VL	3	Discovery	4	1	M	2	18	18_30	0.000183924	0.000243161	0.000203364	0.00749657	0.00310787	0.000128525	0.000376804	0.000316976	0.00781813	0.000336783	0.000795929	0.00110275	0.0150867	0.0019033	0.000535114	0.0048151	0.000896132	0.000696878	0.000206168	0.000370856	0.00227683	0.000111681	0.00247138	0.00199152	0.0960112	0.0605691	0.511938	0.0114128
2020_05_19_Plate1_A_14.xy	01_14	01_A14	1	02_A07	A07	A	07	02	S042	Visceral Leishmaniasis	0	U_VL	Visceral Leishmaniasis U-VL	3	Discovery	4	1	M	2	7	06_11	0.000166894	0.000278119	0.000247601	0.00771775	0.0033943	0.000222681	0.000334873	0.000291879	0.00743168	0.000423353	0.0012349	0.00120986	0.0220478	0.00346211	0.000925584	0.0059653	0.00100403	0.000481228	0.000181731	0.000328658	0.00193535	9.43361e-05	0.00177536	0.0017869	0.069161	0.0517648	0.466044	0.0142794
2020_05_19_Plate1_A_15.xy_manually.xy	01_15	01_A15	1	01_A08	A08	A	08	01	S027	Visceral Leishmaniasis			Visceral Leishmaniasis	3	Discovery	4	1	NA	NA	NA	NA	0.000117994	0.000157242	0.000165201	0.00602184	0.001881	0.000114303	0.000308473	0.000356382	0.00651725	0.000292551	0.000825822	0.000838508	0.0114585	0.00130464	0.000449673	0.00310176	0.000968173	0.000661119	0.000154448	0.000269849	0.00209574	9.31938e-05	0.00212383	0.00177668	0.0563401	0.0468925	0.425766	0.0100234
2020_05_19_Plate1_A_16.xy	01_16	01_A16	1	02_A08	A08	A	08	02	S056	Visceral Leishmaniasis	1	C_VL	Visceral Leishmaniasis C-VL	3	Discovery	4	1	F	1	48	41_50	0.000324566	0.000926719	0.000710405	0.0709556	0.0140245	0.000240494	0.000359947	0.000153507	0.00517852	0.000883548	0.00226884	0.00176533	0.0908228	0.00716399	0.000878963	0.0183053	0.00312864	0.000789732	0.000235026	0.000221603	0.00223916	0.000321938	0.00146079	0.000888978	0.0360723	0.0311031	0.303532	0.0363551
2020_05_19_Plate1_A_17.xy	01_17	01_A17	1	01_A09	A09	A	09	01	A015	Asymptomatic			Asymptomatic	3	Discovery	3	2	F	1	28	18_30	0.000190643	0.000291008	0.00018815	0.00771766	0.00193259	0.000235172	0.00043577	0.000437	0.00645705	0.000445015	0.00123413	0.00102663	0.0166099	0.00227074	0.000514639	0.00338232	0.000803635	0.00110944	0.000244818	0.000309225	0.00160977	0.000153442	0.00214696	0.00273908	0.0771064	0.0724978	0.379765	0.0138586
2020_05_19_Plate1_A_18.xy	01_18	01_A18	1	02_A09	A09	A	09	02	A043	Asymptomatic			Asymptomatic	3	Discovery	3	2	F	1	37	31_40	0.000129988	0.000171884	0.000137377	0.00311816	0.00109537	0.000186594	0.000281674	0.000254346	0.00600594	0.000360526	0.00104452	0.00117795	0.013771	0.00251938	0.000852944	0.00420097	0.00139495	0.000617927	0.000221636	0.000264734	0.00163409	0.000100323	0.00247876	0.00158002	0.0805441	0.0405541	0.384843	0.0130648
2020_05_19_Plate1_A_19.xy	01_19	01_A19	1	01_A10	A10	A	10	01	A028	Asymptomatic			Asymptomatic	3	Discovery	3	2	NA	NA	NA	NA	0.000188953	0.000377721	0.000253069	0.0142104	0.00353824	0.000206645	0.000390564	0.000326536	0.00872862	0.000600479	0.00145824	0.00152592	0.0408249	0.00333865	0.00091455	0.00701766	0.00134541	0.00165591	0.000331336	0.000402964	0.00313414	0.00016499	0.00281354	0.00165008	0.0788969	0.0431648	0.487326	0.0238719
2020_05_19_Plate1_A_22.xy	01_22	01_A22	1	02_A11	A11	A	11	02	EC036	Healthy from Endemic area			Healthy from Endemic area	3	Discovery	2	2	M	2	11	06_12	0.000306274	0.000656532	0.00075648	0.0232168	0.00758906	0.00034652	0.000572914	0.000413248	0.00765726	0.00107275	0.00150945	0.00349229	0.0677569	0.00588011	0.00245206	0.0162282	0.00200055	0.00108699	0.000365304	0.00042323	0.00228209	0.000143363	0.00466964	0.00223724	0.0834962	0.0426784	0.342205	0.0480887
2020_05_19_Plate1_A_23.xy	01_23	01_A23	1	01_A12	A12	A	12	01	Visucon01_4	Visucon				2	Discovery	11	3	NA	NA	NA	NA	0.000176854	0.000230756	0.000279144	0.00854056	0.00305444	0.000148453	0.000382355	0.000235837	0.00655702	0.000371021	0.000969608	0.00135312	0.0220349	0.00324564	0.00119963	0.0070045	0.00154057	0.0007726	0.00024337	0.000277737	0.00200776	0.0001178	0.00278718	0.00148554	0.10916	0.0386577	0.443507	0.0134424
2020_05_19_Plate1_A_24.xy	01_24	01_A24	1	02_A12	A12	A	12	02	Visucon02_4	Visucon				2	Discovery	11	3	NA	NA	NA	NA	0.000179936	0.00019992	0.000196958	0.00554398	0.00221388	0.000130346	0.00035379	0.000248633	0.00738155	0.000283496	0.000805182	0.00098908	0.0136541	0.00267246	0.000701584	0.00435132	0.00122106	0.000562346	0.000168415	0.000271406	0.00166309	7.48922e-05	0.00215007	0.00157609	0.0975984	0.0430366	0.444161	0.00757491
2020_05_19_Plate1_B_01.xy	01_25	01_B01	1	03_A01	A01	A	01	03	S059	Visceral Leishmaniasis	1	C_VL	Visceral Leishmaniasis C-VL	3	Discovery	4	1	M	2	56	51_60	0.000325319	0.000828351	0.000670686	0.0633846	0.0102768	0.00031304	0.000425092	0.00024252	0.00662866	0.000878054	0.00281243	0.00195715	0.0726495	0.00603219	0.000993017	0.0111583	0.00273014	0.000838918	0.000304309	0.000341239	0.00190359	0.000278282	0.00461212	0.000869341	0.0824086	0.0227861	0.314273	0.0281119
2020_05_19_Plate1_B_03.xy	01_27	01_B03	1	03_A02	A02	A	02	03	S067	Visceral Leishmaniasis	1	C_VL	Visceral Leishmaniasis C-VL	3	Discovery	4	1	M	2	34	31_40	0.000304263	0.00100769	0.000773305	0.0919687	0.013252	0.000316757	0.000352953	0.000228288	0.00505537	0.00097238	0.00479664	0.00161731	0.0836629	0.0070477	0.00128815	0.0156338	0.00626575	0.000886953	0.000265595	0.000259913	0.00134508	0.000495574	0.0030822	0.000871519	0.0611861	0.030304	0.280368	0.0250514
2020_05_19_Plate1_B_04.xy	01_28	01_B04	1	04_A02	A02	A	02	04	S096	Visceral Leishmaniasis			Visceral Leishmaniasis	3	Discovery	4	1	M	2	28	18_30	0.000219204	0.000724416	0.000606479	0.0527514	0.0054527	0.000372995	0.00027104	0.000173622	0.00661134	0.000797064	0.00417518	0.00172194	0.0718708	0.00866609	0.00138383	0.0116349	0.00482092	0.000811279	0.000235698	0.00020243	0.00238234	0.000332957	0.001664	0.000800674	0.0392457	0.0167104	0.348042	0.0262544
2020_05_19_Plate1_B_05.xy	01_29	01_B05	1	03_A03	A03	A	03	03	A057	Asymptomatic			Asymptomatic	3	Discovery	3	2	F	1	30	18_30	0.000168483	0.000264663	0.000235695	0.00699476	0.00157039	0.000163811	0.000377384	0.000293857	0.00664638	0.000430499	0.000931661	0.00164421	0.0229569	0.00201054	0.000736403	0.00359232	0.000907566	0.000599274	0.000252619	0.000316627	0.00186958	0.000107843	0.0035401	0.00166865	0.0937192	0.045124	0.410624	0.0195627
2020_05_19_Plate1_B_07.xy	01_31	01_B07	1	03_A04	A04	A	04	03	A065	Asymptomatic			Asymptomatic	3	Discovery	3	2	F	1	53	51_60	0.000179226	0.00023417	0.000539614	0.0109386	0.00399154	0.000143834	0.000319246	0.000288071	0.00731287	0.000337245	0.000778061	0.00211573	0.0215107	0.00310552	0.00118029	0.00580785	0.00133719	0.000659225	0.000194557	0.000326365	0.00172322	9.91365e-05	0.0031157	0.001945	0.0901912	0.050459	0.440075	0.0105419
2020_05_19_Plate1_B_09.xy	01_33	01_B09	1	03_A05	A05	A	05	03	EC041	Healthy from Endemic area			Healthy from Endemic area	3	Discovery	2	2	F	1	34	31_40	0.000410536	0.000726267	0.00113168	0.0236708	0.00721058	0.000388368	0.000870515	0.000503043	0.00837099	0.00119239	0.00146747	0.00499953	0.068857	0.00412111	0.00267088	0.01741	0.00268207	0.00185395	0.000693616	0.000478998	0.00220399	0.000300831	0.00743639	0.00267563	0.0962479	0.0406995	0.320723	0.0440238
2020_05_19_Plate1_B_10.xy	01_34	01_B10	1	04_A05	A05	A	05	04	EC060	Healthy from Endemic area			Healthy from Endemic area	3	Discovery	2	2	F	1	58	51_60	0.000126911	0.000147836	0.000124438	0.00455814	0.00213523	0.000129595	0.000272793	0.000279993	0.00770474	0.000234808	0.000813397	0.000742043	0.0109939	0.00182483	0.000514231	0.00327006	0.00114593	0.000429408	0.000148432	0.000253423	0.00194279	0.000116656	0.00134568	0.00179974	0.0873968	0.0583056	0.517304	0.00646867
2020_05_19_Plate1_B_11.xy	01_35	01_B11	1	03_A06	A06	A	06	03	NC017	Non Endemic Area			Non Endemic Area	3	Discovery	1	2	F	1	55	51_60	0.00017671	0.000218669	0.000181338	0.0056049	0.0019898	0.000173504	0.000378238	0.000367213	0.00697603	0.000396467	0.00110332	0.00138839	0.0183184	0.00289717	0.00078895	0.00525647	0.00102044	0.000821852	0.000248126	0.000323329	0.00237038	0.000116841	0.00297131	0.00197965	0.105334	0.0573458	0.402393	0.0145359
2020_05_19_Plate1_B_13.xy	01_37	01_B13	1	03_A07	A07	A	07	03	S071	Visceral Leishmaniasis	1	C_VL	Visceral Leishmaniasis C-VL	3	Discovery	4	1	M	2	26	18_30	0.000195475	0.000537738	0.000481592	0.0256209	0.00553505	0.000172652	0.000332205	0.000212124	0.00634335	0.000695785	0.00142888	0.00163735	0.0610473	0.00529285	0.00107586	0.0112755	0.00146213	0.000708912	0.00020029	0.000229982	0.00171339	0.000126121	0.00151435	0.00129987	0.0370874	0.0450172	0.442544	0.0322443
2020_05_19_Plate1_B_14.xy	01_38	01_B14	1	04_A07	A07	A	07	04	S100	Visceral Leishmaniasis			Visceral Leishmaniasis	3	Discovery	4	1	M	2	58	51_60	0.000139902	0.000271103	0.000371107	0.017037	0.00294536	0.000183254	0.000218265	0.000200688	0.00706743	0.000294408	0.00125533	0.00102092	0.0234352	0.00288494	0.00043768	0.00280544	0.00110268	0.000431717	0.000106242	0.000185496	0.00113765	6.73104e-05	0.00120026	0.0010744	0.0541386	0.0338892	0.461755	0.00724757
2020_05_19_Plate1_B_15.xy	01_39	01_B15	1	03_A08	A08	A	08	03	S085	Visceral Leishmaniasis	1	C_VL	Visceral Leishmaniasis C-VL	3	Discovery	4	1	F	1	24	18_30	0.000170571	0.00044297	0.000454818	0.022515	0.00301467	0.000195812	0.000274636	0.000266568	0.00644931	0.000612389	0.00148728	0.00197248	0.0459229	0.0041805	0.000594673	0.00457558	0.0011867	0.000702568	0.000215814	0.000254914	0.00199602	0.00010543	0.00209205	0.00124316	0.0383081	0.0404033	0.406388	0.0310107
2020_05_19_Plate1_B_17.xy	01_41	01_B17	1	03_A09	A09	A	09	03	A071	Asymptomatic			Asymptomatic	3	Discovery	3	2	F	1	24	18_30	0.000158093	0.000326061	0.00024468	0.0118956	0.003095	0.000210509	0.000312249	0.000283759	0.00677464	0.000538066	0.00158402	0.001483	0.0366335	0.00587137	0.00109639	0.00954778	0.00199731	0.00084276	0.000314427	0.000279163	0.00196565	0.000179723	0.00215524	0.00155505	0.0725966	0.0468954	0.407608	0.0249988
2020_05_19_Plate1_B_22.xy	01_46	01_B22	1	04_A11	A11	A	11	04	EC074	Healthy from Endemic area			Healthy from Endemic area	3	Discovery	2	2	M	2	41	41_50	0.000202868	0.0003674	0.000338348	0.00968356	0.00441487	0.000200821	0.000451775	0.000426421	0.00718369	0.000587321	0.00110186	0.00193172	0.0332157	0.00393908	0.00193778	0.0110069	0.00142864	0.000883192	0.000262746	0.000390105	0.00157334	0.00012681	0.00409739	0.00232985	0.0773716	0.0528606	0.37396	0.0220733
2020_05_19_Plate1_B_23.xy	01_47	01_B23	1	03_A12	A12	A	12	03	Visucon03_4	Visucon				2	Discovery	11	3	NA	NA	NA	NA	0.000152167	0.000187483	0.00020486	0.00643413	0.00239576	0.000186745	0.000320894	0.000272657	0.00733757	0.000302648	0.0009089	0.00110233	0.0158948	0.00269113	0.00105468	0.00507064	0.00146724	0.000633725	0.00019567	0.000276797	0.00201107	9.62957e-05	0.00205844	0.00154861	0.0907402	0.0443047	0.454627	0.00934804
2020_05_19_Plate1_B_24.xy	01_48	01_B24	1	04_A12	A12	A	12	04	Visucon04_4	Visucon				2	Discovery	11	3	NA	NA	NA	NA	0.000159219	0.000190231	0.000201974	0.005571	0.00222521	0.000179307	0.000355487	0.000294651	0.00783808	0.000306199	0.000947592	0.00107761	0.0137642	0.00243635	0.00080962	0.00447127	0.00137386	0.000658418	0.000189051	0.000302235	0.0020068	0.00010828	0.0022859	0.00179203	0.0968449	0.0449454	0.469917	0.00797484
2020_05_19_Plate1_C_01.xy	01_49	01_C01	1	01_B01	B01	B	01	01	S002	Visceral Leishmaniasis	1	C_VL	Visceral Leishmaniasis C-VL	3	Discovery	4	1	M	2	13	12_17	0.000190249	0.000262906	0.000267526	0.00967047	0.0031094	0.000167783	0.000418664	0.000309413	0.00864872	0.000405589	0.000986708	0.00127294	0.0217894	0.00251922	0.000638297	0.00490746	0.00118965	0.00121561	0.000246551	0.000339637	0.00352747	0.000128607	0.00321224	0.00161499	0.1116	0.0400298	0.513927	0.0141908
2020_05_19_Plate1_C_02.xy	01_50	01_C02	1	02_B01	B01	B	01	02	S031	Visceral Leishmaniasis	0	U_VL	Visceral Leishmaniasis U-VL	3	Discovery	4	1	M	2	13	12_17	0.000184135	0.000357287	0.000245465	0.0171593	0.00568352	0.000152135	0.000325577	0.000400673	0.00724505	0.000422304	0.000875457	0.00100261	0.0221755	0.00197867	0.000617728	0.00501746	0.00115647	0.00105884	0.000187541	0.000417158	0.00260451	0.000151568	0.00198354	0.00242045	0.0729388	0.0630418	0.431616	0.0149502
2020_05_19_Plate1_C_03.xy	01_51	01_C03	1	01_B02	B02	B	02	01	Visucon01_1	Visucon				2	Discovery	11	3	NA	NA	NA	NA	0.000201355	0.000248361	0.000306133	0.00887891	0.00343196	0.000206516	0.000464681	0.000274766	0.00774338	0.000425635	0.00114384	0.00136246	0.0215444	0.00297559	0.0012106	0.0072344	0.00159764	0.000963331	0.000295217	0.000362263	0.00238265	0.000137242	0.00317163	0.00163092	0.110684	0.0384209	0.47428	0.0123249
2020_05_19_Plate1_C_04.xy	01_52	01_C04	1	02_B02	B02	B	02	02	Visucon02_1	Visucon				2	Discovery	11	3	NA	NA	NA	NA	0.000150893	0.00017373	0.000180711	0.00537167	0.0020125	0.000180887	0.000312813	0.000252391	0.00714277	0.000270253	0.000914064	0.00088282	0.0135954	0.00238778	0.000740643	0.00457167	0.00122039	0.000555563	0.00017127	0.000262576	0.00178393	7.43485e-05	0.00173756	0.00156938	0.0841327	0.0398376	0.474886	0.00792008
2020_05_19_Plate1_C_05.xy	01_53	01_C05	1	01_B03	B03	B	03	01	A004	Asymptomatic			Asymptomatic	3	Discovery	3	2	F	1	40	31_40	0.000160328	0.000243676	0.000255996	0.00656378	0.00290437	0.000190515	0.000309678	0.000265535	0.0061377	0.000512336	0.00111776	0.00237842	0.0237238	0.00296012	0.00121965	0.00676131	0.00118279	0.000978503	0.00028518	0.000269892	0.00166801	0.000135852	0.0055919	0.00157084	0.0892977	0.0487083	0.399159	0.0269894
2020_05_19_Plate1_C_07.xy	01_55	01_C07	1	01_B04	B04	B	04	01	A021	Asymptomatic			Asymptomatic	3	Discovery	3	2	M	2	80	71_80	0.000249284	0.000455448	0.000915671	0.0314603	0.0138196	0.000221928	0.000376421	0.000285332	0.00692434	0.000537985	0.00135008	0.00239254	0.0443404	0.00644219	0.00222292	0.017119	0.00351683	0.00133991	0.000380185	0.000487246	0.00270466	0.000221267	0.0031236	0.00221241	0.058426	0.0356135	0.444118	0.0150105
2020_05_19_Plate1_C_08.xy	01_56	01_C08	1	02_B04	B04	B	04	02	A047	Asymptomatic			Asymptomatic	3	Discovery	3	2	M	2	14	12_17	0.000250402	0.000559058	0.000267454	0.00621596	0.00213571	0.000183861	0.000354824	0.000347508	0.00850449	0.000596719	0.00132909	0.00103518	0.0184152	0.00247289	0.000437104	0.00521903	0.000949992	0.000865968	0.000214988	0.000278183	0.00195329	0.000161484	0.00198067	0.00220679	0.0426704	0.0472941	0.444385	0.0191302
2020_05_19_Plate1_C_09.xy	01_57	01_C09	1	01_B05	B05	B	05	01	EC006	Healthy from Endemic area			Healthy from Endemic area	3	Discovery	2	2	F	1	54	51_60	0.000204898	0.000303746	0.000393689	0.00624848	0.00259322	0.000228275	0.000435632	0.000301733	0.00647401	0.000652637	0.00145339	0.00423821	0.0284595	0.00315734	0.00267559	0.00849049	0.00156872	0.00131126	0.000481441	0.000360914	0.00211142	0.000190838	0.0101105	0.00157138	0.0941754	0.0340701	0.388084	0.0378722
2020_05_19_Plate1_C_10.xy	01_58	01_C10	1	02_B05	B05	B	05	02	EC023	Healthy from Endemic area			Healthy from Endemic area	3	Discovery	2	2	F	1	48	41_50	0.000124785	0.000154471	0.00014718	0.00436445	0.00163639	0.000170633	0.000253309	0.000213082	0.00599474	0.000263441	0.000952922	0.00100904	0.014522	0.00250624	0.000701591	0.00391952	0.00129171	0.000452552	0.000154533	0.000251099	0.00160457	7.06573e-05	0.00189945	0.00124643	0.107089	0.0388236	0.435574	0.00958713
2020_05_19_Plate1_C_11.xy	01_59	01_C11	1	01_B06	B06	B	06	01	NC004	Non Endemic Area			Non Endemic Area	3	Discovery	1	2	F	1	50	41_50	0.000174128	0.000280394	0.000233247	0.00660342	0.00224119	0.000232801	0.000455773	0.000299103	0.00759011	0.000617781	0.00132391	0.00158428	0.025154	0.00259969	0.000888678	0.00665545	0.00106597	0.00138926	0.000468699	0.000385906	0.00274967	0.000240455	0.00318325	0.00190934	0.0815232	0.0426324	0.500549	0.0220964
2020_05_19_Plate1_C_12.xy	01_60	01_C12	1	02_B06	B06	B	06	02	NC010	Non Endemic Area			Non Endemic Area	3	Discovery	1	2	F	1	25	18_30	0.000126447	0.000187901	0.000162996	0.00270492	0.00138867	0.000158294	0.000286856	0.000316174	0.00629537	0.000408095	0.00103524	0.00130875	0.0135114	0.00209829	0.000820247	0.00543706	0.000952341	0.000781483	0.000262229	0.000273399	0.0017262	0.000111441	0.00256358	0.00200771	0.0616169	0.0528957	0.462501	0.0169276
2020_05_19_Plate1_C_13.xy	01_61	01_C13	1	01_B07	B07	B	07	01	S014	Visceral Leishmaniasis			Visceral Leishmaniasis	3	Discovery	4	1	M	2	14	12_17	0.000567488	0.00147579	0.00201872	0.0554655	0.0194054	0.000206531	0.000624844	0.000759532	0.00904163	0.000681934	0.00159702	0.00264953	0.0390702	0.00407709	0.00152823	0.0106997	0.00340502	0.00292608	0.000439368	0.000526307	0.00388482	0.000232899	0.00522741	0.00335413	0.0613967	0.0528464	0.326743	0.0189648
2020_05_19_Plate1_C_14.xy	01_62	01_C14	1	02_B07	B07	B	07	02	S043	Visceral Leishmaniasis	1	C_VL	Visceral Leishmaniasis C-VL	3	Discovery	4	1	M	2	15	12_17	0.000191321	0.000525096	0.000613255	0.0341168	0.00331441	0.000259842	0.000270175	0.000195997	0.00662963	0.000544405	0.0035472	0.00148766	0.0513863	0.00604144	0.00078131	0.00525719	0.00234292	0.000599597	0.000150083	0.000148488	0.00117503	0.000153239	0.00123323	0.000864756	0.0425657	0.0292663	0.430872	0.0145426
2020_05_19_Plate1_C_16.xy	01_64	01_C16	1	02_B08	B08	B	08	02	S057	Visceral Leishmaniasis	1	C_VL	Visceral Leishmaniasis C-VL	3	Discovery	4	1	F	1	28	18_30	9.82817e-05	0.000264182	0.000173699	0.0134375	0.00205504	0.000137089	0.000159383	0.000194128	0.0051519	0.000382973	0.00147366	0.000805035	0.0332131	0.00299752	0.000352424	0.00459355	0.000900911	0.000391126	0.000113175	0.000138675	0.00117068	8.69121e-05	0.000916003	0.001054	0.0323205	0.041403	0.389011	0.0179332
2020_05_19_Plate1_C_17.xy	01_65	01_C17	1	01_B09	B09	B	09	01	A016	Asymptomatic			Asymptomatic	3	Discovery	3	2	F	1	16	12_17	0.000190266	0.000435792	0.000309866	0.0137217	0.00355333	0.000208192	0.000488059	0.000278701	0.00697115	0.000856448	0.00158488	0.0023276	0.0422021	0.00309395	0.00118764	0.00860191	0.0015987	0.00169429	0.000437554	0.000337547	0.00216289	0.000243366	0.00398901	0.00156385	0.0702843	0.0356407	0.435819	0.0450158
2020_05_19_Plate1_C_18.xy	01_66	01_C18	1	02_B09	B09	B	09	02	A044	Asymptomatic			Asymptomatic	3	Discovery	3	2	F	1	68	61_70	0.000145766	0.000246257	0.000373056	0.0105216	0.00451904	0.00020333	0.000285974	0.000204069	0.00631413	0.000386623	0.00117144	0.0013687	0.0210666	0.00309499	0.00119237	0.00696567	0.00165038	0.000752548	0.000210493	0.000404783	0.0020014	0.000116289	0.00209957	0.00201821	0.0664092	0.0298317	0.414574	0.0127159
2020_05_19_Plate1_C_19.xy	01_67	01_C19	1	01_B10	B10	B	10	01	EC008	Healthy from Endemic area			Healthy from Endemic area	3	Discovery	2	2	NA	NA	NA	NA	0.000223984	0.000416855	0.000434673	0.0125527	0.00397694	0.000241426	0.000506795	0.0002808	0.00659071	0.000674576	0.00144843	0.00216798	0.0363678	0.00387271	0.00151638	0.0101482	0.00208512	0.00116035	0.000413049	0.000320879	0.00209531	0.000238753	0.00358839	0.00156001	0.0713059	0.033228	0.391332	0.0266214
2020_05_19_Plate1_C_20.xy	01_68	01_C20	1	02_B10	B10	B	10	02	EC027	Healthy from Endemic area			Healthy from Endemic area	3	Discovery	2	2	F	1	64	61_70	0.000220554	0.000490485	0.00046723	0.01676	0.0061042	0.000265018	0.000456345	0.000336008	0.00674367	0.000705574	0.00193817	0.00228231	0.03379	0.00456608	0.00179167	0.0129584	0.00276126	0.00133445	0.000394568	0.000276716	0.00191004	0.000268533	0.00406693	0.0014671	0.0639779	0.0402644	0.368561	0.0243551
2020_05_19_Plate1_C_22.xy	01_70	01_C22	1	02_B11	B11	B	11	02	EC037	Healthy from Endemic area			Healthy from Endemic area	3	Discovery	2	2	M	2	42	41_50	0.000422982	0.000972875	0.000799791	0.0286608	0.0173224	0.000448527	0.000849649	0.000497244	0.00684984	0.00179482	0.00216288	0.0051814	0.0835118	0.00555595	0.00397108	0.0363121	0.00430643	0.0031511	0.00123375	0.00073342	0.00263854	0.000742042	0.0091274	0.002745	0.0896328	0.0298769	0.239031	0.0794344
2020_05_19_Plate1_C_24.xy	01_72	01_C24	1	02_B12	B12	B	12	02	Serum02_1	Pool Serum				1	Discovery	10	3	NA	NA	NA	NA	0.000300806	0.000676176	0.000589123	0.0174159	0.00254626	0.000233332	0.000552866	0.000392765	0.00888898	0.000697407	0.00195961	0.00160093	0.0358784	0.00422086	0.000768863	0.00579878	0.00146435	0.00124621	0.000272169	0.000337446	0.00192713	0.000187282	0.00240965	0.00200872	0.0575023	0.0434809	0.440634	0.0168516
2020_05_19_Plate1_D_01.xy	01_73	01_D01	1	03_B01	B01	B	01	03	S060	Visceral Leishmaniasis	1	C_VL	Visceral Leishmaniasis C-VL	3	Discovery	4	1	M	2	5	00_05	0.000195483	0.000669841	0.000643488	0.0811703	0.0141313	0.000154136	0.000169873	0.00022539	0.00521753	0.00039758	0.00142448	0.000889697	0.0454996	0.00312329	0.000413843	0.00657516	0.00170047	0.000533695	0.000141032	0.000133351	0.00119009	0.000328688	0.00103605	0.00128084	0.0484386	0.0448549	0.376861	0.0178211
2020_05_19_Plate1_D_02.xy	01_74	01_D02	1	04_B01	B01	B	01	04	S089	Visceral Leishmaniasis	0	U_VL	Visceral Leishmaniasis U-VL	3	Discovery	4	1	M	2	13	12_17	0.000143908	0.000331502	0.000349876	0.0198683	0.00119794	0.00018409	0.000214602	0.000276535	0.00868764	0.000358342	0.00186601	0.000963446	0.0292943	0.0025642	0.000320104	0.00150145	0.000766205	0.000429695	7.83501e-05	0.00014438	0.000748273	0.000106545	0.00105682	0.00124113	0.050198	0.0496727	0.520209	0.00983149
2020_05_19_Plate1_D_03.xy	01_75	01_D03	1	03_B02	B02	B	02	03	Visucon03_1	Visucon				2	Discovery	11	3	NA	NA	NA	NA	0.000236725	0.000283808	0.000281926	0.00792471	0.00279932	0.000303361	0.000480348	0.000390399	0.0099182	0.000465792	0.00140518	0.00137219	0.0177341	0.00308328	0.00107329	0.00593203	0.00167666	0.000886602	0.000312802	0.000454897	0.00266363	0.0001372	0.00249429	0.00187738	0.0906221	0.0399265	0.478133	0.0105638
2020_05_19_Plate1_D_04.xy	01_76	01_D04	1	04_B02	B02	B	02	04	Visucon04_1	Visucon				2	Discovery	11	3	NA	NA	NA	NA	0.000169135	0.000215737	0.000230225	0.00639255	0.00235087	0.000182263	0.000382002	0.000282721	0.00765882	0.000349394	0.00107086	0.0010791	0.0166473	0.00262992	0.00101866	0.00521936	0.00149921	0.000744588	0.000202222	0.000288978	0.00204704	0.000116371	0.00201867	0.00163057	0.089186	0.040729	0.456122	0.0100282
2020_05_19_Plate1_D_05.xy	01_77	01_D05	1	03_B03	B03	B	03	03	A058	Asymptomatic			Asymptomatic	3	Discovery	3	2	F	1	68	61_70	0.000163548	0.000287424	0.0004128	0.0122169	0.00474841	0.000181569	0.000310406	0.000289791	0.00633705	0.000414027	0.00101918	0.00164488	0.0293951	0.00449226	0.00119056	0.00936473	0.0016639	0.000976825	0.00026093	0.000337712	0.00206544	0.000157119	0.00221817	0.00209337	0.0567832	0.0461529	0.419194	0.0145986
2020_05_19_Plate1_D_06.xy	01_78	01_D06	1	04_B03	B03	B	03	04	A086	Asymptomatic			Asymptomatic	3	Discovery	3	2	F	1	42	41_50	0.00012519	0.000138826	0.000193031	0.00295133	0.00149662	0.000148246	0.000278244	0.000244734	0.00573955	0.000298392	0.000924668	0.00166497	0.0117146	0.00198977	0.000887011	0.00418989	0.00076385	0.000539664	0.000183801	0.000282978	0.00170009	7.34845e-05	0.00334784	0.00153709	0.0752345	0.0367564	0.397895	0.0135602
2020_05_19_Plate1_D_07.xy	01_79	01_D07	1	03_B04	B04	B	04	03	A075	Asymptomatic			Asymptomatic	3	Discovery	3	2	M	2	63	61_70	0.000195069	0.000364868	0.000445089	0.0125363	0.00525594	0.00024484	0.000440533	0.000437018	0.00703463	0.000594485	0.00168381	0.00171461	0.0288794	0.00475664	0.0013592	0.00903416	0.00220695	0.00150527	0.000312714	0.000367647	0.00241874	0.000160353	0.00269093	0.00214061	0.0563779	0.0505701	0.422136	0.01727
2020_05_19_Plate1_D_08.xy	01_80	01_D08	1	04_B04	B04	B	04	04	A103	Asymptomatic			Asymptomatic	3	Discovery	3	2	M	2	28	18_30	0.000166786	0.00030492	0.000250581	0.00988771	0.00277188	0.00015422	0.000357764	0.000316865	0.00702806	0.000564448	0.00130158	0.0013187	0.0349198	0.00308064	0.000906706	0.00772704	0.00159935	0.000757257	0.000203815	0.000262654	0.00145566	0.00012148	0.00241208	0.00199663	0.0721125	0.0437307	0.465016	0.0229467
2020_05_19_Plate1_D_09.xy_manually.xy	01_81	01_D09	1	03_B05	B05	B	05	03	EC042	Healthy from Endemic area			Healthy from Endemic area	3	Discovery	2	2	F	1	6	06_11	0.000349085	0.000732092	0.00065102	0.0220317	0.00645438	0.000318669	0.000749451	0.000509326	0.00842523	0.00102744	0.00189761	0.00248397	0.0463693	0.00383388	0.00139789	0.0122967	0.003123	0.00211822	0.000539149	0.000509749	0.00356649	0.000277117	0.00335331	0.00247381	0.0713854	0.0499756	0.411681	0.0292815
2020_05_19_Plate1_D_10.xy	01_82	01_D10	1	04_B05	B05	B	05	04	EC061	Healthy from Endemic area			Healthy from Endemic area	3	Discovery	2	2	F	1	62	61_70	0.000158909	0.000197344	0.000244542	0.00828302	0.00341058	0.000184484	0.000322094	0.000354412	0.00716047	0.000237059	0.00109406	0.00088085	0.0132081	0.00206453	0.000699108	0.00500543	0.00164402	0.000691627	0.000198649	0.000268722	0.00202152	0.000106482	0.00176439	0.00159696	0.104163	0.0403508	0.475057	0.00708648
2020_05_19_Plate1_D_11.xy_manually.xy	01_83	01_D11	1	03_B06	B06	B	06	03	NC018	Non Endemic Area			Non Endemic Area	3	Discovery	1	2	F	1	20	18_30	0.000349085	0.000732092	0.00065102	0.0220317	0.00645438	0.000318669	0.000749451	0.000509326	0.00842523	0.00102744	0.00189761	0.00248397	0.0463693	0.00383388	0.00139789	0.0122967	0.003123	0.00211822	0.000539149	0.000509749	0.00356649	0.000277117	0.00335331	0.00247381	0.0713854	0.0499756	0.411681	0.0292815
2020_05_19_Plate1_D_12.xy	01_84	01_D12	1	04_B06	B06	B	06	04	NC026	Non Endemic Area			Non Endemic Area	3	Discovery	1	2	M	2	25	18_30	0.000130658	0.000184102	0.000163749	0.00328789	0.00156089	0.000158266	0.000276829	0.000279976	0.00571684	0.000346514	0.000901383	0.00122784	0.0178958	0.00321034	0.000718353	0.00533313	0.000877377	0.000467632	0.000158114	0.000240901	0.00117281	7.2057e-05	0.00224953	0.00180348	0.0744595	0.0507571	0.404864	0.0152477
2020_05_19_Plate1_D_13.xy	01_85	01_D13	1	03_B07	B07	B	07	03	S072	Visceral Leishmaniasis	0	U_VL	Visceral Leishmaniasis U-VL	3	Discovery	4	1	M	2	62	61_70	0.000196017	0.000670402	0.00051753	0.031814	0.0027128	0.000335396	0.000360367	0.000312257	0.00832319	0.000770896	0.00418093	0.00171234	0.0722942	0.00855776	0.0008588	0.00695942	0.00214147	0.00072316	0.000192642	0.000226515	0.00165783	0.000152082	0.0014637	0.000935281	0.0410091	0.0283261	0.333721	0.0291635
2020_05_19_Plate1_D_14.xy	01_86	01_D14	1	04_B07	B07	B	07	04	S101	Visceral Leishmaniasis	0	U_VL	Visceral Leishmaniasis U-VL	3	Discovery	4	1	M	2	23	18_30	0.000158667	0.00025845	0.000230001	0.0158093	0.00428499	0.00015156	0.000290964	0.000310531	0.00665033	0.0002964	0.00111736	0.000795092	0.019984	0.00182006	0.000611039	0.00428567	0.00102947	0.000747051	0.000181575	0.000307858	0.0023403	0.000129183	0.00152037	0.00226963	0.0627627	0.0573563	0.43782	0.00962567
2020_05_19_Plate1_D_15.xy	01_87	01_D15	1	03_B08	B08	B	08	03	S086	Visceral Leishmaniasis	1	C_VL	Visceral Leishmaniasis C-VL	3	Discovery	4	1	F	1	3	00_05	0.000122379	0.000258579	0.000249669	0.0133844	0.00202897	0.000149036	0.000222051	0.000204654	0.00599118	0.000366609	0.0011354	0.000913468	0.0310575	0.00293893	0.000428688	0.00361428	0.000925138	0.000614671	0.000132491	0.00016072	0.00122449	8.70938e-05	0.000936507	0.00114893	0.0337029	0.0355395	0.522512	0.0147958
2020_05_19_Plate1_D_16.xy	01_88	01_D16	1	04_B08	B08	B	08	04	S115	Visceral Leishmaniasis			Visceral Leishmaniasis	3	Discovery	4	1	F	1	13	12_17	0.000336128	0.00102317	0.000976266	0.109431	0.0370242	0.000285228	0.000236996	0.000156033	0.00440831	0.000754114	0.00347196	0.00176378	0.0693079	0.00656993	0.00144993	0.0284169	0.0109974	0.000776993	0.000241452	0.000177493	0.00146458	0.000462745	0.00210837	0.00104564	0.0431425	0.0286155	0.279773	0.0236456
2020_05_19_Plate1_D_17.xy	01_89	01_D17	1	03_B09	B09	B	09	03	A072	Asymptomatic			Asymptomatic	3	Discovery	3	2	F	1	58	51_60	0.000132786	0.000161576	0.000390368	0.00807306	0.00385224	0.000123698	0.000235547	0.000226424	0.00575932	0.000209775	0.000741121	0.00119592	0.0130345	0.00186125	0.00102773	0.0060047	0.0014305	0.000570647	0.000175564	0.000244792	0.00158045	8.3184e-05	0.00159019	0.00146472	0.0641469	0.0437331	0.419872	0.00564686
2020_05_19_Plate1_D_18.xy	01_90	01_D18	1	04_B09	B09	B	09	04	A100	Asymptomatic			Asymptomatic	3	Discovery	3	2	F	1	36	31_40	0.000136971	0.000301207	0.000180115	0.0068711	0.00328361	0.000266032	0.000303027	0.000295279	0.00645308	0.000657156	0.00158197	0.00155444	0.0249181	0.00393182	0.00102741	0.00884568	0.00132859	0.00117128	0.000325787	0.000287386	0.00204716	0.000177448	0.00290562	0.00178722	0.0513533	0.0392392	0.411821	0.03334
2020_05_19_Plate1_D_19.xy	01_91	01_D19	1	03_B10	B10	B	10	03	EC046	Healthy from Endemic area			Healthy from Endemic area	3	Discovery	2	2	F	1	54	51_60	0.000161545	0.000261106	0.000271187	0.00694798	0.00311222	0.00015236	0.000343288	0.000460592	0.0064854	0.000432821	0.00102803	0.001604	0.0200612	0.00237195	0.00105365	0.00697461	0.00129188	0.00117624	0.000222628	0.000274218	0.00187558	0.00010455	0.00291953	0.00294192	0.0641983	0.0913178	0.368668	0.0180865
2020_05_19_Plate1_D_20.xy	01_92	01_D20	1	04_B10	B10	B	10	04	EC065	Healthy from Endemic area			Healthy from Endemic area	3	Discovery	2	2	F	1	66	61_70	0.000202872	0.000344581	0.000342286	0.0162786	0.00827355	0.000196463	0.000400032	0.000306195	0.00686112	0.00043257	0.00114001	0.00127888	0.0290366	0.00400537	0.00141245	0.0129248	0.00257718	0.0010945	0.000231424	0.000315599	0.0019637	0.000119134	0.00223787	0.00197749	0.0669619	0.0392263	0.414152	0.0133729
2020_05_19_Plate1_D_21.xy_manually.xy	01_93	01_D21	1	03_B11	B11	B	11	03	EC056	Healthy from Endemic area			Healthy from Endemic area	3	Discovery	2	2	M	2	17	12_17	0.000218985	0.000295042	0.000346039	0.0064456	0.00245094	0.000187812	0.000510047	0.000344321	0.00742579	0.000502478	0.00119445	0.00180371	0.02086	0.00270949	0.00114668	0.00686873	0.00137473	0.00121122	0.000343002	0.00042835	0.00244757	0.000132804	0.00341952	0.00261452	0.095317	0.0472264	0.428956	0.0180498
2020_05_19_Plate1_D_22.xy	01_94	01_D22	1	04_B11	B11	B	11	04	EC075	Healthy from Endemic area			Healthy from Endemic area	3	Discovery	2	2	M	2	78	71_80	0.000159634	0.000347422	0.000372025	0.0192169	0.00577206	0.000213846	0.000310316	0.000241164	0.00540406	0.000391078	0.00131577	0.00118242	0.0282539	0.00443137	0.00131132	0.00973612	0.00327163	0.00101023	0.000248631	0.000232695	0.00169037	0.000168839	0.00167214	0.00136247	0.0489655	0.0335553	0.325257	0.0104781
2020_05_19_Plate1_D_23.xy	01_95	01_D23	1	03_B12	B12	B	12	03	Serum03_1	Pool Serum				1	Discovery	10	3	NA	NA	NA	NA	0.000158147	0.000349173	0.000356888	0.0154631	0.00231245	0.000238009	0.000281153	0.000268834	0.00786392	0.000478497	0.00142418	0.00162262	0.0356907	0.00406046	0.000875823	0.00563717	0.00136175	0.000754863	0.000212748	0.000243971	0.00181411	0.000136592	0.00215328	0.00136675	0.0598724	0.0395199	0.421487	0.0191175
2020_05_19_Plate1_D_24.xy	01_96	01_D24	1	04_B12	B12	B	12	04	Serum04_1	Pool Serum				1	Discovery	10	3	NA	NA	NA	NA	0.000145674	0.000310906	0.000308604	0.0137067	0.00202367	0.000178593	0.000232142	0.00028067	0.0075597	0.000402667	0.00144813	0.00130322	0.0295178	0.0034751	0.000640751	0.00473362	0.00118029	0.000728387	0.000177791	0.000227799	0.00151258	0.000121314	0.00178152	0.00154934	0.0584468	0.0411504	0.44929	0.0157892
2020_05_19_Plate1_E_01.xy	01_97	01_E01	1	01_C01	C01	C	01	01	S003	Visceral Leishmaniasis	0	U_VL	Visceral Leishmaniasis U-VL	3	Discovery	4	1	M	2	20	18_30	0.000240839	0.000440271	0.000751274	0.0292467	0.0106336	0.000151866	0.000377749	0.000338869	0.00729916	0.000438035	0.000947177	0.001776	0.0404312	0.00289135	0.00149232	0.011888	0.00153472	0.00220913	0.00018668	0.000322974	0.0027868	8.89674e-05	0.00237777	0.00167001	0.0606881	0.0398885	0.452924	0.0191498
2020_05_19_Plate1_E_02.xy	01_98	01_E02	1	02_C01	C01	C	01	02	S032	Visceral Leishmaniasis	0	U_VL	Visceral Leishmaniasis U-VL	3	Discovery	4	1	M	2	15	12_17	0.000168469	0.000219963	0.000172633	0.00788902	0.00266358	0.000186737	0.0003732	0.000388272	0.00754799	0.000402662	0.00106036	0.00113552	0.018505	0.00184412	0.000649907	0.00396822	0.00125898	0.00114406	0.000281028	0.000379754	0.0030768	0.000137519	0.00264818	0.00214064	0.0823107	0.0530254	0.425695	0.0135386
2020_05_19_Plate1_E_03.xy	01_99	01_E03	1	01_C02	C02	C	02	01	S021	Visceral Leishmaniasis	1	C_VL	Visceral Leishmaniasis C-VL	3	Discovery	4	1	F	1	12	12_17	0.000125604	0.000321877	0.00026012	0.0201076	0.00248834	0.000147679	0.000199575	0.000197919	0.00769587	0.000359344	0.000853065	0.00101143	0.0396442	0.00239411	0.000516299	0.00381531	0.000927691	0.00142359	0.000116034	0.000214634	0.00175898	8.28661e-05	0.00114048	0.00087104	0.0425605	0.0345942	0.490319	0.0153252
2020_05_19_Plate1_E_04.xy	01_100	01_E04	1	02_C02	C02	C	02	02	S048	Visceral Leishmaniasis	0	U_VL	Visceral Leishmaniasis U-VL	3	Discovery	4	1	F	1	18	18_30	0.000267652	0.000355267	0.000386993	0.0173668	0.0072773	0.000246601	0.000486002	0.000380133	0.00736344	0.000527115	0.00106236	0.00160278	0.0365728	0.00338207	0.00137131	0.0110825	0.00188212	0.000930718	0.000310853	0.000387096	0.00226229	0.000144262	0.00247024	0.00208906	0.0816651	0.0472463	0.392494	0.0225588
2020_05_19_Plate1_E_05.xy	01_101	01_E05	1	01_C03	C03	C	03	01	A005	Asymptomatic			Asymptomatic	3	Discovery	3	2	F	1	64	61_70	0.000211836	0.000286435	0.000445577	0.0117391	0.00798041	0.000245605	0.000369631	0.000273685	0.00682005	0.000423122	0.00125702	0.00156231	0.0196026	0.00342539	0.00165378	0.0120838	0.00256552	0.00143488	0.000396825	0.000446407	0.00248561	0.000182855	0.00279082	0.00178966	0.083044	0.0369621	0.394724	0.0102211
2020_05_19_Plate1_E_07.xy	01_103	01_E07	1	01_C04	C04	C	04	01	A022	Asymptomatic			Asymptomatic	3	Discovery	3	2	M	2	27	18_30	0.000185807	0.000302009	0.000390267	0.0183387	0.00457701	0.000194496	0.000293455	0.000222657	0.00699976	0.000342791	0.00107487	0.00136133	0.0291347	0.00453173	0.000976989	0.00594461	0.00202476	0.000836454	0.000185458	0.000254887	0.00191004	0.000128879	0.00183206	0.00133772	0.0700875	0.0392162	0.470097	0.0101354
2020_05_19_Plate1_E_08.xy	01_104	01_E08	1	02_C04	C04	C	04	02	A048	Asymptomatic			Asymptomatic	3	Discovery	3	2	M	2	49	41_50	0.000104077	0.000161877	0.000164933	0.00806187	0.00290664	0.00015259	0.00016898	0.000144856	0.00563934	0.000255121	0.000901292	0.000822948	0.0132105	0.002918	0.000588291	0.0034882	0.00118248	0.000332621	0.000126835	0.000157073	0.00130967	6.79533e-05	0.00140359	0.000966157	0.0679971	0.0267281	0.434413	0.00945294
2020_05_19_Plate1_E_09.xy	01_105	01_E09	1	01_C05	C05	C	05	01	EC007	Healthy from Endemic area			Healthy from Endemic area	3	Discovery	2	2	F	1	38	31_40	0.000314081	0.000539529	0.000433663	0.0144265	0.00488022	0.000264869	0.000704404	0.000447161	0.00740133	0.001051	0.00156422	0.00335211	0.0610823	0.0031126	0.00247735	0.0159006	0.00204451	0.0018938	0.000506806	0.000477218	0.00258704	0.000223987	0.00654244	0.00201911	0.125404	0.0397876	0.31305	0.0538313
2020_05_19_Plate1_E_10.xy	01_106	01_E10	1	02_C05	C05	C	05	02	EC024	Healthy from Endemic area			Healthy from Endemic area	3	Discovery	2	2	F	1	10	06_11	0.000163929	0.000245555	0.000310732	0.0068085	0.00258922	0.000236588	0.000350334	0.000319088	0.00778631	0.000412617	0.00115641	0.00186775	0.0219159	0.00319111	0.00101713	0.00625455	0.00140274	0.000507937	0.000233525	0.000368699	0.00211876	0.000110053	0.00262867	0.00172647	0.0988369	0.0409057	0.429234	0.0157487
2020_05_19_Plate1_E_11.xy	01_107	01_E11	1	01_C06	C06	C	06	01	S008	Visceral Leishmaniasis	0	U_VL	Visceral Leishmaniasis U-VL	3	Discovery	4	1	M	2	25	18_30	0.000341875	0.000910305	0.00142416	0.0810934	0.0155289	0.000242461	0.000367494	0.000178294	0.00551066	0.000975512	0.00188091	0.00305246	0.0997869	0.00673999	0.00143099	0.0154203	0.0025789	0.000619417	0.00028986	0.000225902	0.00189188	0.000325817	0.00291698	0.000875739	0.0444926	0.0287085	0.34053	0.0578978
2020_05_19_Plate1_E_13.xy	01_109	01_E13	1	01_C07	C07	C	07	01	S015	Visceral Leishmaniasis	1	C_VL	Visceral Leishmaniasis C-VL	3	Discovery	4	1	M	2	12	12_17	0.000157953	0.000307975	0.000212117	0.0144199	0.00475027	0.000220789	0.000299994	0.000310759	0.00665398	0.000490126	0.0011436	0.00128239	0.0304931	0.00272625	0.000965283	0.00736291	0.00137439	0.00117776	0.000267968	0.000347542	0.00292727	0.000149178	0.00223659	0.00178397	0.0658384	0.0433976	0.432737	0.0218084
2020_05_19_Plate1_E_14.xy	01_110	01_E14	1	02_C07	C07	C	07	02	S044	Visceral Leishmaniasis			Visceral Leishmaniasis	3	Discovery	4	1	M	2	40	31_40	0.000804431	0.00198756	0.00224678	0.181366	0.0468329	0.000272808	0.000429772	0.000142261	0.00355576	0.000952965	0.00200269	0.00203951	0.0932749	0.00843084	0.001853	0.0319817	0.015326	0.000713663	0.000234606	0.000200707	0.00132039	0.000431757	0.00141792	0.000690893	0.0235203	0.0204158	0.211562	0.0173238
2020_05_19_Plate1_E_15.xy	01_111	01_E15	1	01_C08	C08	C	08	01	S029	Visceral Leishmaniasis			Visceral Leishmaniasis	3	Discovery	4	1	NA	NA	NA	NA	0.000153494	0.000261828	0.000221913	0.0104182	0.0041641	0.000168218	0.000318417	0.000262049	0.00637972	0.000447868	0.0010704	0.00123131	0.0220526	0.00256464	0.000979663	0.00714797	0.00161267	0.00109535	0.000356486	0.000322806	0.0028242	0.000235044	0.00242672	0.00153022	0.0669827	0.0424793	0.440305	0.0184205
2020_05_19_Plate1_E_16.xy	01_112	01_E16	1	02_C08	C08	C	08	02	S058	Visceral Leishmaniasis	0	U_VL	Visceral Leishmaniasis U-VL	3	Discovery	4	1	F	1	22	18_30	9.83027e-05	0.000241028	0.000151585	0.0090143	0.000813603	0.000178979	0.000202419	0.000228351	0.00631321	0.000493845	0.00274748	0.00104083	0.037276	0.00285801	0.000308373	0.00213642	0.000572731	0.000504209	0.00011817	0.000172802	0.00131798	5.8521e-05	0.00150959	0.00104603	0.0583194	0.0422123	0.438267	0.0264176
2020_05_19_Plate1_E_17.xy	01_113	01_E17	1	01_C09	C09	C	09	01	A017	Asymptomatic			Asymptomatic	3	Discovery	3	2	NA	NA	NA	NA	0.000162545	0.000252666	0.000212885	0.00542071	0.00209693	0.000196203	0.000381209	0.000276514	0.00674303	0.000606862	0.00116374	0.00210869	0.0261402	0.00291457	0.00133283	0.00878146	0.00127216	0.00123341	0.000379356	0.000401639	0.00277379	0.000172454	0.00442593	0.0016162	0.0966172	0.0340036	0.434532	0.0319215
2020_05_19_Plate1_E_18.xy_manually.xy	01_114	01_E18	1	02_C09	C09	C	09	02	A045	Asymptomatic			Asymptomatic	3	Discovery	3	2	F	1	47	41_50	0.00023289	0.000432805	0.000456693	0.00781606	0.00224163	0.000400151	0.000603964	0.000424494	0.00809622	0.000861647	0.00211768	0.00265318	0.0252069	0.00343173	0.0015259	0.0084406	0.00209311	0.00167447	0.000725589	0.000387441	0.00263305	0.000350012	0.00305584	0.00135126	0.0542919	0.0376666	0.389926	0.0220697
2020_05_19_Plate1_E_19.xy	01_115	01_E19	1	01_C10	C10	C	10	01	EC009	Healthy from Endemic area			Healthy from Endemic area	3	Discovery	2	2	F	1	39	31_40	0.000333986	0.000591147	0.000541039	0.0181934	0.00706991	0.000261552	0.00079349	0.000422365	0.00686334	0.00114459	0.00128823	0.00362462	0.0637071	0.005179	0.00239541	0.0192548	0.00238543	0.00236039	0.000796563	0.000523137	0.00261524	0.000332705	0.00644016	0.00222417	0.0933433	0.0326883	0.306044	0.0562246
2020_05_19_Plate1_E_20.xy	01_116	01_E20	1	02_C10	C10	C	10	02	EC028	Healthy from Endemic area			Healthy from Endemic area	3	Discovery	2	2	F	1	39	31_40	0.000325918	0.000845437	0.00061971	0.0180684	0.00946144	0.000325493	0.000799568	0.000399434	0.00647018	0.00165587	0.00202681	0.0043978	0.071084	0.00677977	0.00293305	0.0306627	0.00303815	0.00228684	0.000718609	0.000571518	0.00264325	0.000373047	0.00666538	0.00242799	0.0759685	0.0308005	0.277234	0.081398
2020_05_19_Plate1_E_21.xy	01_117	01_E21	1	01_C11	C11	C	11	01	EC019	Healthy from Endemic area			Healthy from Endemic area	3	Discovery	2	2	NA	NA	NA	NA	0.00022147	0.000478283	0.000358	0.0107113	0.00556641	0.000265252	0.000490932	0.000417712	0.00707284	0.000844873	0.00150463	0.00216614	0.0348037	0.00388956	0.00138166	0.0117263	0.00206725	0.00160277	0.000427362	0.000365019	0.00264103	0.00023894	0.00381561	0.00187795	0.0722121	0.0489629	0.368344	0.0316346
2020_05_19_Plate1_E_22.xy	01_118	01_E22	1	02_C11	C11	C	11	02	EC038	Healthy from Endemic area			Healthy from Endemic area	3	Discovery	2	2	M	2	35	31_40	0.000192797	0.00039243	0.000396166	0.019085	0.00727302	0.000152188	0.000375769	0.000259046	0.00624241	0.000579232	0.00105472	0.00178351	0.0388418	0.00351816	0.00133273	0.0122065	0.00156926	0.00074566	0.000249894	0.000318744	0.00160093	0.000152165	0.00261153	0.00178997	0.0696022	0.0422501	0.391428	0.0248231
2020_05_19_Plate1_E_23.xy	01_119	01_E23	1	01_C12	C12	C	12	01	Visucon01_5	Visucon				2	Discovery	11	3	NA	NA	NA	NA	0.000219861	0.000279258	0.00038536	0.0098358	0.00369667	0.000243042	0.000520045	0.000352404	0.00790243	0.000533887	0.00129415	0.00180054	0.025156	0.00348885	0.00151025	0.00878871	0.00209919	0.00124776	0.000364258	0.000411674	0.00272909	0.000156978	0.00363536	0.00162857	0.0988824	0.0343276	0.457481	0.016962
2020_05_19_Plate1_E_24.xy	01_120	01_E24	1	02_C12	C12	C	12	02	Visucon02_5	Visucon				2	Discovery	11	3	NA	NA	NA	NA	0.000279516	0.000413365	0.00040546	0.0107256	0.00381605	0.000206771	0.00060831	0.000413196	0.00847077	0.000491323	0.00111246	0.00134212	0.0229414	0.00332053	0.000953911	0.00780538	0.00167946	0.00123933	0.000281508	0.000387093	0.00214421	0.000114151	0.00368329	0.00236132	0.102626	0.0448592	0.473859	0.0118162
2020_05_19_Plate1_F_01.xy	01_121	01_F01	1	03_C01	C01	C	01	03	S061	Visceral Leishmaniasis	1	C_VL	Visceral Leishmaniasis C-VL	3	Discovery	4	1	M	2	9	06_11	0.000278934	0.000934399	0.000829722	0.0942351	0.0115645	0.000272846	0.000224659	0.000105691	0.00347107	0.000795839	0.00331546	0.00146476	0.0833894	0.00777908	0.000830964	0.0114081	0.00330661	0.000638128	0.000215309	0.000154047	0.00165842	0.000344458	0.00123428	0.00064526	0.0383339	0.0170759	0.212209	0.0315187
2020_05_19_Plate1_F_02.xy	01_122	01_F02	1	04_C01	C01	C	01	04	S090	Visceral Leishmaniasis	1	C_VL	Visceral Leishmaniasis C-VL	3	Discovery	4	1	M	2	29	18_30	0.000191325	0.000594346	0.000445315	0.0415581	0.00749354	0.000223388	0.000256253	0.000272427	0.00540237	0.000713299	0.00255122	0.00121434	0.0521512	0.00347385	0.00061212	0.00935189	0.00126504	0.000660914	0.000223981	0.000263133	0.00212143	0.000248973	0.00129594	0.00132781	0.0351724	0.0411897	0.337981	0.0266929
2020_05_19_Plate1_F_03.xy	01_123	01_F03	1	03_C02	C02	C	02	03	S077	Visceral Leishmaniasis	1	C_VL	Visceral Leishmaniasis C-VL	3	Discovery	4	1	F	1	62	61_70	0.000162934	0.000489285	0.000391959	0.0314089	0.00225869	0.000297212	0.00021643	0.000281064	0.00908604	0.000533718	0.00480613	0.00107756	0.0445414	0.00521348	0.000442398	0.00285003	0.00164344	0.000641436	0.00014074	0.000196758	0.00154266	0.000154433	0.00104541	0.00096085	0.0397026	0.0319025	0.433813	0.0136863
2020_05_19_Plate1_F_04.xy	01_124	01_F04	1	04_C02	C02	C	02	04	S106	Visceral Leishmaniasis	0	U_VL	Visceral Leishmaniasis U-VL	3	Discovery	4	1	F	1	22	18_30	0.000148745	0.000352852	0.000392833	0.0299789	0.00910813	0.00018817	0.000201787	0.000182045	0.00551645	0.000403786	0.00182046	0.00110388	0.0344309	0.003388	0.00100454	0.0100623	0.00178056	0.000556124	0.000176741	0.000169403	0.00141682	0.00012747	0.00121055	0.00117897	0.0377721	0.037951	0.400527	0.0165124
2020_05_19_Plate1_F_05.xy	01_125	01_F05	1	03_C03	C03	C	03	03	A059	Asymptomatic			Asymptomatic	3	Discovery	3	2	F	1	50	41_50	0.000158024	0.000204938	0.000277036	0.00996391	0.00432649	0.000143959	0.000263293	0.000225326	0.00727448	0.000277836	0.000888338	0.000943082	0.0158027	0.00236088	0.000841687	0.00552434	0.0012968	0.000632692	0.000175057	0.000252732	0.00181386	0.000100868	0.00177388	0.0015063	0.0687864	0.0348522	0.470064	0.00576476
2020_05_19_Plate1_F_06.xy	01_126	01_F06	1	04_C03	C03	C	03	04	A087	Asymptomatic			Asymptomatic	3	Discovery	3	2	F	1	18	18_30	0.000190605	0.000395045	0.000309224	0.0129918	0.00433106	0.000161739	0.000386073	0.000336266	0.00760263	0.000596244	0.00138266	0.00141657	0.0280865	0.00347075	0.000806979	0.00757331	0.00177665	0.00083798	0.00023231	0.000268931	0.00210992	0.000152458	0.00238764	0.00195029	0.0692712	0.045735	0.467499	0.0234132
2020_05_19_Plate1_F_07.xy	01_127	01_F07	1	03_C04	C04	C	04	03	A076	Asymptomatic			Asymptomatic	3	Discovery	3	2	M	2	41	41_50	0.000165977	0.000311547	0.00040495	0.0130297	0.00513742	0.000224485	0.000307761	0.000284807	0.00657808	0.000500694	0.00139757	0.00176011	0.0311186	0.00463056	0.00133568	0.00859385	0.00196298	0.00122346	0.000245252	0.000326074	0.00216523	0.000133287	0.00247976	0.00174887	0.0626023	0.047643	0.413917	0.0190417
2020_05_19_Plate1_F_08.xy	01_128	01_F08	1	04_C04	C04	C	04	04	A104	Asymptomatic			Asymptomatic	3	Discovery	3	2	M	2	51	51_60	0.000179456	0.000347464	0.000246034	0.00728874	0.00318632	0.000250031	0.000376736	0.000374257	0.00714452	0.000742625	0.00168472	0.00191146	0.0356161	0.00393445	0.0011299	0.00809915	0.00129588	0.00104693	0.000365306	0.000353276	0.00193853	0.000226995	0.00287392	0.00228394	0.0696478	0.0498017	0.401128	0.038321
2020_05_19_Plate1_F_09.xy	01_129	01_F09	1	03_C05	C05	C	05	03	EC043	Healthy from Endemic area			Healthy from Endemic area	3	Discovery	2	2	F	1	21	18_30	0.000140147	0.000295919	0.000221519	0.00920943	0.00375015	0.00020173	0.000317862	0.000285317	0.00646698	0.000557966	0.001322	0.00153033	0.0306506	0.00412206	0.0011268	0.00899699	0.00174481	0.000831112	0.000289028	0.000311059	0.00211566	0.000180444	0.00234657	0.00186518	0.0570852	0.048078	0.429472	0.0281391
2020_05_19_Plate1_F_10.xy_manually.xy	01_130	01_F10	1	04_C05	C05	C	05	04	EC062	Healthy from Endemic area			Healthy from Endemic area	3	Discovery	2	2	F	1	36	31_40	0.000169872	0.000280759	0.0003584	0.00944749	0.00366338	0.000304437	0.000441032	0.000335638	0.00553273	0.000600403	0.000995873	0.00659966	0.0361395	0.00375083	0.00607712	0.0127217	0.00168987	0.00088931	0.000479166	0.00101931	0.00252076	0.00018579	0.0440746	0.00177529	0.0557443	0.0388948	0.351488	0.0347124
2020_05_19_Plate1_F_11.xy	01_131	01_F11	1	03_C06	C06	C	06	03	NC019	Non Endemic Area			Non Endemic Area	3	Discovery	1	2	F	1	39	31_40	0.000138795	0.000196046	0.00017376	0.00472412	0.00128008	0.000154654	0.000297959	0.000362487	0.00644565	0.000337563	0.000968785	0.00106271	0.0174329	0.00308029	0.000500481	0.00365034	0.000767863	0.000581922	0.000191942	0.000320153	0.00161404	8.82211e-05	0.0019284	0.00232686	0.0717302	0.0687856	0.387283	0.0138389
2020_05_19_Plate1_F_12.xy	01_132	01_F12	1	04_C06	C06	C	06	04	NC027	Non Endemic Area			Non Endemic Area	3	Discovery	1	2	F	1	22	18_30	0.000161469	0.000214792	0.000276128	0.00808116	0.00220629	0.00016223	0.000311079	0.000306014	0.0076146	0.00035376	0.00118301	0.00129788	0.018554	0.00234608	0.000856917	0.0054159	0.00168506	0.000950474	0.00032466	0.000281616	0.00216698	0.000145974	0.00203481	0.00174782	0.0823941	0.0460133	0.488194	0.00882124
2020_05_19_Plate1_F_13.xy	01_133	01_F13	1	03_C07	C07	C	07	03	S073	Visceral Leishmaniasis	1	C_VL	Visceral Leishmaniasis C-VL	3	Discovery	4	1	M	2	14	12_17	0.000188644	0.00046189	0.000440491	0.0413754	0.00622626	0.000224655	0.000210936	0.000173747	0.00578714	0.000510725	0.00229311	0.00119439	0.0400532	0.00352788	0.000478059	0.00507937	0.00142768	0.000577452	0.000198751	0.000188458	0.00175897	0.000210448	0.00124436	0.000964189	0.0479299	0.0383088	0.387903	0.0228505
2020_05_19_Plate1_F_14.xy	01_134	01_F14	1	04_C07	C07	C	07	04	S102	Visceral Leishmaniasis			Visceral Leishmaniasis	3	Discovery	4	1	M	2	15	12_17	0.000290747	0.000905122	0.000769612	0.0868148	0.0156907	0.000292192	0.000273304	0.000191157	0.00563502	0.000820649	0.00404179	0.0015616	0.0863952	0.00802243	0.000796033	0.0140278	0.00358099	0.000656068	0.000189246	0.000139802	0.00181096	0.000351692	0.0012516	0.000895595	0.0295795	0.0302187	0.335551	0.0278916
2020_05_19_Plate1_F_15.xy	01_135	01_F15	1	03_C08	C08	C	08	03	S087	Visceral Leishmaniasis	0	U_VL	Visceral Leishmaniasis U-VL	3	Discovery	4	1	F	1	6	06_11	0.000112416	0.000208387	0.000180848	0.00536721	0.000815425	0.000141238	0.00026188	0.000343222	0.0084445	0.000360474	0.00131293	0.000979539	0.0236463	0.00228857	0.000279717	0.00192516	0.000625534	0.000765052	0.000146664	0.000198783	0.00184994	7.02125e-05	0.00122033	0.00147145	0.0408606	0.0443504	0.547036	0.0152499
2020_05_19_Plate1_F_16.xy	01_136	01_F16	1	04_C08	C08	C	08	04	S116	Visceral Leishmaniasis			Visceral Leishmaniasis	3	Discovery	4	1	F	1	57	51_60	0.000202629	0.000397192	0.000432191	0.0275828	0.0058027	0.000160015	0.00032071	0.000278349	0.00632724	0.000370364	0.0012013	0.00117015	0.0325666	0.00288418	0.000970307	0.00729572	0.00219362	0.000692008	0.00015987	0.000319166	0.00188524	0.000158743	0.00183934	0.00149764	0.0888015	0.0433538	0.357444	0.0104741
2020_05_19_Plate1_F_17.xy	01_137	01_F17	1	03_C09	C09	C	09	03	A073	Asymptomatic			Asymptomatic	3	Discovery	3	2	F	1	53	51_60	0.000217421	0.000395005	0.000345006	0.0136121	0.00285793	0.000296415	0.000418784	0.00037138	0.00789302	0.00057599	0.00160011	0.00134671	0.0258887	0.00392311	0.000700038	0.00464336	0.00167851	0.000893739	0.000318694	0.000350216	0.00200076	0.00020514	0.00175678	0.00211682	0.0504562	0.0423286	0.448884	0.0138164
2020_05_19_Plate1_F_18.xy	01_138	01_F18	1	04_C09	C09	C	09	04	A101	Asymptomatic			Asymptomatic	3	Discovery	3	2	F	1	77	61_70	0.00015431	0.000158309	0.000284651	0.00398133	0.00192898	0.000121783	0.000330182	0.000313299	0.00659867	0.000293599	0.000927824	0.00161647	0.0144406	0.00210931	0.000907341	0.00595108	0.00102046	0.000638444	0.000195309	0.000282962	0.00174578	8.15584e-05	0.0023138	0.00189774	0.0983804	0.0469777	0.418727	0.0110093
2020_05_19_Plate1_F_19.xy	01_139	01_F19	1	03_C10	C10	C	10	03	EC047	Healthy from Endemic area			Healthy from Endemic area	3	Discovery	2	2	F	1	23	18_30	0.000141887	0.000226877	0.000198311	0.00595686	0.00239246	0.000184469	0.00032558	0.000377872	0.00566217	0.000414013	0.00124027	0.00137957	0.0171344	0.00238439	0.000960842	0.00544568	0.0014966	0.000687527	0.000249982	0.00026024	0.00210525	0.000147717	0.00243906	0.00166994	0.0744693	0.0471572	0.385066	0.0155488
2020_05_19_Plate1_F_20.xy	01_140	01_F20	1	04_C10	C10	C	10	04	EC066	Healthy from Endemic area			Healthy from Endemic area	3	Discovery	2	2	F	1	57	51_60	0.000181935	0.000297571	0.000282363	0.0149648	0.00385358	0.00019108	0.000319424	0.000286637	0.00634257	0.000449352	0.00124399	0.00146604	0.0261366	0.00300404	0.000963064	0.0066163	0.00163102	0.000971522	0.000229107	0.000268929	0.00182767	0.000112238	0.00216739	0.00172121	0.0558367	0.0422949	0.386859	0.0164527
2020_05_19_Plate1_F_21.xy	01_141	01_F21	1	03_C11	C11	C	11	03	EC057	Healthy from Endemic area			Healthy from Endemic area	3	Discovery	2	2	M	2	49	41_50	0.000226522	0.000294692	0.000716149	0.0166493	0.0103221	0.000214176	0.000359541	0.000452757	0.00678202	0.000386833	0.000858962	0.00245303	0.0260987	0.00329061	0.00226652	0.0126916	0.00236671	0.000825977	0.000257046	0.000506837	0.00199035	0.000102315	0.00356941	0.00288897	0.0861452	0.0601968	0.392879	0.0102506
2020_05_19_Plate1_F_22.xy	01_142	01_F22	1	04_C11	C11	C	11	04	EC076	Healthy from Endemic area			Healthy from Endemic area	3	Discovery	2	2	M	2	10	06_11	0.000157801	0.000310459	0.000280417	0.00703132	0.00383581	0.00018487	0.000333922	0.000325857	0.00730694	0.000640097	0.00128093	0.00166894	0.0298971	0.00365027	0.00159359	0.00966317	0.00155319	0.00112123	0.000339227	0.000328849	0.00204921	0.000211079	0.0027224	0.0021056	0.0530497	0.0406376	0.43181	0.0258172
2020_05_19_Plate1_F_23.xy	01_143	01_F23	1	03_C12	C12	C	12	03	Visucon03_5	Visucon				2	Discovery	11	3	NA	NA	NA	NA	0.000130601	0.000161301	0.000199647	0.00588474	0.00215455	0.000157722	0.000255212	0.000225298	0.00653934	0.000269796	0.000805969	0.000998669	0.0151491	0.00259515	0.000877683	0.00463758	0.00128119	0.00056089	0.000165931	0.000263184	0.001885	8.50464e-05	0.00159225	0.0014873	0.0872155	0.0407142	0.449831	0.0090367
2020_05_19_Plate1_F_24.xy	01_144	01_F24	1	04_C12	C12	C	12	04	Visucon04_5	Visucon				2	Discovery	11	3	NA	NA	NA	NA	0.000138631	0.000172296	0.000205236	0.00636887	0.00234477	0.000173255	0.000287364	0.000228768	0.00685611	0.000280553	0.00094845	0.00107954	0.0160876	0.00254014	0.000928527	0.00512216	0.00141448	0.000661421	0.000191456	0.000270679	0.00204323	0.000104364	0.00216012	0.00156782	0.099964	0.0413696	0.457032	0.00974333
2020_05_19_Plate1_G_01.xy	01_145	01_G01	1	01_D01	D01	D	01	01	S004	Visceral Leishmaniasis	1	C_VL	Visceral Leishmaniasis C-VL	3	Discovery	4	1	M	2	13	12_17	0.000291885	0.000704747	0.000804802	0.0752665	0.0309578	0.000192324	0.000312167	0.000304833	0.00610027	0.000581341	0.00107953	0.00184118	0.074158	0.00406656	0.00119491	0.0226453	0.0012066	0.000919076	0.000250312	0.000413423	0.00265102	0.000178919	0.00225948	0.00190278	0.0668596	0.0379235	0.362153	0.0321607
2020_05_19_Plate1_G_02.xy	01_146	01_G02	1	02_D01	D01	D	01	02	S033	Visceral Leishmaniasis	0	U_VL	Visceral Leishmaniasis U-VL	3	Discovery	4	1	M	2	66	61_70	0.000230453	0.000372578	0.000554119	0.0105468	0.00651328	0.00029248	0.00042916	0.000449878	0.00708118	0.00070156	0.00128999	0.00278499	0.0361808	0.00384782	0.00228777	0.0170908	0.00274353	0.00133558	0.000432033	0.000508172	0.00222345	0.000222618	0.00382834	0.00245979	0.0911198	0.0457134	0.346402	0.0287984
2020_05_19_Plate1_G_03.xy	01_147	01_G03	1	01_D02	D02	D	02	01	S022	Visceral Leishmaniasis	0	U_VL	Visceral Leishmaniasis U-VL	3	Discovery	4	1	F	1	14	12_17	0.000267617	0.000438866	0.00038689	0.0207564	0.00523167	0.000203616	0.000475149	0.000281247	0.00686477	0.000694025	0.00183971	0.0017892	0.0465551	0.00347352	0.00099915	0.0080117	0.00179357	0.00128406	0.000400016	0.000315965	0.0026822	0.000180788	0.00233582	0.00128742	0.0532277	0.0402376	0.402863	0.0347562
2020_05_19_Plate1_G_04.xy	01_148	01_G04	1	02_D02	D02	D	02	02	S049	Visceral Leishmaniasis	0	U_VL	Visceral Leishmaniasis U-VL	3	Discovery	4	1	F	1	13	12_17	0.000147616	0.000174003	0.000282561	0.00459899	0.00135462	0.000179199	0.000295593	0.000326067	0.00750903	0.000334334	0.000900505	0.00174835	0.0135958	0.0016948	0.000721317	0.00286179	0.000951764	0.000681224	0.000219683	0.000353619	0.00240009	9.94627e-05	0.0030874	0.00205909	0.107811	0.0602669	0.461505	0.0133729
2020_05_19_Plate1_G_05.xy	01_149	01_G05	1	01_D03	D03	D	03	01	A006	Asymptomatic			Asymptomatic	3	Discovery	3	2	F	1	30	18_30	0.000177995	0.000361089	0.000282364	0.00946791	0.00354771	0.000301291	0.000371074	0.000273718	0.00783693	0.000746447	0.00143178	0.0023796	0.0343757	0.00348447	0.00141391	0.0120781	0.00142836	0.00128109	0.000416914	0.0003928	0.00299804	0.00021933	0.00382953	0.00136361	0.0872228	0.0377421	0.449466	0.0465172
2020_05_19_Plate1_G_06.xy	01_150	01_G06	1	02_D03	D03	D	03	02	A032	Asymptomatic			Asymptomatic	3	Discovery	3	2	F	1	57	51_60	0.000132159	0.000223951	0.000295402	0.014976	0.00446647	0.000156046	0.000216346	0.000159895	0.0061122	0.000243162	0.000863006	0.000839506	0.0198384	0.00279076	0.000862222	0.00502419	0.00162579	0.000450105	0.00012063	0.000219976	0.00165054	8.94055e-05	0.00121231	0.00118746	0.049869	0.0293026	0.448572	0.00668017
2020_05_19_Plate1_G_07.xy	01_151	01_G07	1	01_D04	D04	D	04	01	A023	Asymptomatic			Asymptomatic	3	Discovery	3	2	M	2	32	31_40	0.000203579	0.000315766	0.00053454	0.0205269	0.0101834	0.000186066	0.000344242	0.000254301	0.0065775	0.000412835	0.000939562	0.00163515	0.030889	0.00348038	0.00177025	0.0127067	0.00268285	0.00116481	0.000302309	0.000343771	0.00206277	0.00017316	0.00256714	0.00161069	0.0867451	0.0400261	0.401539	0.0137358
2020_05_19_Plate1_G_08.xy	01_152	01_G08	1	02_D04	D04	D	04	02	A049	Asymptomatic			Asymptomatic	3	Discovery	3	2	M	2	33	31_40	0.000122571	0.000235233	0.000195707	0.0111733	0.00336262	0.000156296	0.000223947	0.000207083	0.00586887	0.000374926	0.00100856	0.00105016	0.0260326	0.00339001	0.000834118	0.00620908	0.0014599	0.000714514	0.000220905	0.000245531	0.00152032	0.000117574	0.0016444	0.00146416	0.0769988	0.0409578	0.427145	0.0145072
2020_05_19_Plate1_G_09.xy	01_153	01_G09	1	01_D05	D05	D	05	01	EC014	Healthy from Endemic area			Healthy from Endemic area	3	Discovery	2	2	M	2	34	31_40	0.000250506	0.000546565	0.000409252	0.0150944	0.00829294	0.00029882	0.000594757	0.000348372	0.00689096	0.00109994	0.00167106	0.00310866	0.0606117	0.00436401	0.00215795	0.021644	0.00243051	0.00161051	0.000636269	0.000466949	0.00329917	0.000316559	0.00433832	0.00178545	0.0865605	0.0360568	0.353246	0.0665231
2020_05_19_Plate1_G_10.xy	01_154	01_G10	1	02_D05	D05	D	05	02	EC025	Healthy from Endemic area			Healthy from Endemic area	3	Discovery	2	2	F	1	44	41_50	0.000141179	0.000201234	0.000179385	0.00661041	0.00202744	0.00017484	0.000318883	0.000246247	0.00623949	0.000359592	0.00140476	0.00113916	0.0199551	0.0028448	0.00102481	0.00625629	0.00188052	0.000696114	0.000236281	0.000270882	0.00187936	0.000132245	0.00205744	0.00138232	0.105638	0.04289	0.438778	0.01378
2020_05_19_Plate1_G_11.xy	01_155	01_G11	1	01_D06	D06	D	06	01	Visucon01_2	Visucon				2	Discovery	11	3	NA	NA	NA	NA	0.000139171	0.000174356	0.000223425	0.00659988	0.00243522	0.000193342	0.000307474	0.000217312	0.00652452	0.000296733	0.000876797	0.00110615	0.017394	0.00252138	0.000964592	0.00566879	0.00136936	0.000767342	0.000225452	0.000252971	0.00206608	0.000104785	0.00229825	0.00135207	0.0978719	0.0368282	0.47472	0.0105044
2020_05_19_Plate1_G_12.xy	01_156	01_G12	1	02_D06	D06	D	06	02	Visucon02_2	Visucon				2	Discovery	11	3	NA	NA	NA	NA	0.00012729	0.000145791	0.000162006	0.00562456	0.00230778	0.000191936	0.000221394	0.000258818	0.00741809	0.000237822	0.000859161	0.000948	0.0138035	0.00246894	0.000825992	0.0047298	0.00131552	0.000564164	0.000169207	0.000262726	0.0019479	7.61136e-05	0.00175376	0.00136289	0.0887041	0.0416956	0.471211	0.00784713
2020_05_19_Plate1_G_13.xy	01_157	01_G13	1	01_D07	D07	D	07	01	S016	Visceral Leishmaniasis	1	C_VL	Visceral Leishmaniasis C-VL	3	Discovery	4	1	M	2	13	12_17	0.000353678	0.000448893	0.000295161	0.010661	0.00350667	0.000244696	0.000686577	0.000615199	0.010378	0.000893571	0.00175814	0.00133783	0.0190706	0.00251448	0.000504955	0.00564654	0.0011547	0.00308042	0.00048794	0.00054117	0.00409965	0.000228672	0.00300591	0.00336965	0.0656701	0.0544064	0.432178	0.0172515
2020_05_19_Plate1_G_14.xy	01_158	01_G14	1	02_D07	D07	D	07	02	S045	Visceral Leishmaniasis	1	C_VL	Visceral Leishmaniasis C-VL	3	Discovery	4	1	M	2	4	00_05	0.000563965	0.00130669	0.00144359	0.0736399	0.00825344	0.000482605	0.000541876	0.000213825	0.00680671	0.00120666	0.00464591	0.0023857	0.064562	0.0051919	0.00101016	0.0093308	0.00333437	0.000855078	0.000356741	0.000275343	0.00219428	0.000449619	0.00155272	0.000943965	0.0352638	0.0278451	0.365726	0.0239701
2020_05_19_Plate1_G_15.xy	01_159	01_G15	1	01_D08	D08	D	08	01	A010	Asymptomatic			Asymptomatic	3	Discovery	3	2	F	1	14	12_17	0.000160571	0.000284133	0.000266286	0.0103013	0.00411002	0.000142509	0.000340809	0.00023655	0.0066388	0.00050648	0.00098216	0.00168375	0.0274559	0.00383256	0.00115005	0.00733024	0.0014986	0.000922012	0.000303334	0.000310741	0.00233972	0.000146634	0.00388667	0.0014446	0.0535498	0.0378596	0.488032	0.0218918
2020_05_19_Plate1_G_16.xy	01_160	01_G16	1	02_D08	D08	D	08	02	A038	Asymptomatic			Asymptomatic	3	Discovery	3	2	NA	NA	NA	NA	0.000109656	0.000167557	0.000169778	0.00583025	0.00290862	0.000146436	0.00019099	0.000241742	0.00657451	0.00032313	0.000778904	0.00124701	0.0170394	0.00202709	0.000736278	0.00567116	0.000919125	0.000565457	0.000176605	0.000233484	0.00150077	5.7896e-05	0.002168	0.00128103	0.0722715	0.0436849	0.417651	0.0175014
2020_05_19_Plate1_G_17.xy	01_161	01_G17	1	01_D09	D09	D	09	01	A018	Asymptomatic			Asymptomatic	3	Discovery	3	2	F	1	21	18_30	0.000133647	0.000259641	0.000193448	0.00525147	0.00186326	0.000220818	0.000336933	0.000240103	0.00643291	0.000553574	0.00127522	0.00165344	0.0264979	0.00293066	0.00096081	0.00731048	0.00117425	0.00108679	0.000289623	0.000266173	0.00195304	0.000166768	0.00257387	0.00138241	0.0830222	0.0370118	0.428365	0.0289843
2020_05_19_Plate1_G_18.xy	01_162	01_G18	1	02_D09	D09	D	09	02	A046	Asymptomatic			Asymptomatic	3	Discovery	3	2	NA	NA	NA	NA	0.000233747	0.00043074	0.000497472	0.0109691	0.00376889	0.000198762	0.000480933	0.000351749	0.00761927	0.000619268	0.00123198	0.00212899	0.0302359	0.00362382	0.00115412	0.00990358	0.00164562	0.00115773	0.000285538	0.00027847	0.00187571	0.000137882	0.00292592	0.00207038	0.057318	0.0505057	0.454867	0.020475
2020_05_19_Plate1_G_19.xy	01_163	01_G19	1	01_D10	D10	D	10	01	EC010	Healthy from Endemic area			Healthy from Endemic area	3	Discovery	2	2	F	1	52	51_60	0.000295409	0.000586028	0.000654246	0.0129622	0.00480793	0.000366982	0.000773687	0.000460683	0.0071619	0.00111414	0.00161395	0.00454175	0.0615909	0.00511529	0.00343585	0.0178173	0.00231055	0.00206522	0.000710649	0.000517039	0.00264814	0.000359984	0.00708674	0.00205729	0.109109	0.0385544	0.305136	0.0512214
2020_05_19_Plate1_G_20.xy	01_164	01_G20	1	02_D10	D10	D	10	02	EC029	Healthy from Endemic area			Healthy from Endemic area	3	Discovery	2	2	F	1	34	31_40	0.000218719	0.000335555	0.000354484	0.0167185	0.00433887	0.000287481	0.000316959	0.000358191	0.00877592	0.000435904	0.00131785	0.0014629	0.0264692	0.00311133	0.00101001	0.00566129	0.00198137	0.00100008	0.000259016	0.000445009	0.00306795	0.000140333	0.00211207	0.00164202	0.0765926	0.0478021	0.427629	0.0131625
2020_05_19_Plate1_G_22.xy	01_166	01_G22	1	02_D11	D11	D	11	02	NC013	Non Endemic Area			Non Endemic Area	3	Discovery	1	2	M	2	25	18_30	0.00016296	0.00029178	0.000212055	0.00703531	0.00162869	0.00019987	0.000367055	0.000271116	0.0066874	0.000519935	0.00127481	0.00123853	0.0259757	0.00363352	0.00075618	0.00564116	0.0014078	0.000805412	0.000272741	0.000265447	0.00174489	0.000159762	0.00226784	0.00144788	0.0599321	0.0377878	0.421806	0.0195971
2020_05_19_Plate1_G_24.xy_manually.xy	01_168	01_G24	1	02_D12	D12	D	12	02	Serum02_2	Pool Serum				1	Discovery	10	3	NA	NA	NA	NA	0.000185438	0.000401012	0.000461341	0.0173874	0.00256259	0.000221975	0.000337406	0.000249706	0.00708947	0.000529735	0.00162186	0.00175162	0.0392	0.00426107	0.000931793	0.00642291	0.00148807	0.000844113	0.000243446	0.000259259	0.00171164	0.00014399	0.0023444	0.0014221	0.0610222	0.0382023	0.418145	0.0207637
2020_05_19_Plate1_H_01.xy	01_169	01_H01	1	03_D01	D01	D	01	03	S062	Visceral Leishmaniasis	0	U_VL	Visceral Leishmaniasis U-VL	3	Discovery	4	1	M	2	57	51_60	0.00041474	0.000997424	0.00127348	0.142804	0.0640506	0.000190711	0.000204351	0.000179712	0.00386165	0.000386084	0.00156835	0.00104972	0.0616898	0.00770031	0.00151337	0.0358566	0.0186079	0.000779267	0.000145712	0.000159387	0.00127529	0.0005179	0.000915587	0.000936129	0.0358815	0.0312556	0.289696	0.00702731
2020_05_19_Plate1_H_02.xy	01_170	01_H02	1	04_D01	D01	D	01	04	S091	Visceral Leishmaniasis	0	U_VL	Visceral Leishmaniasis U-VL	3	Discovery	4	1	M	2	6	06_11	0.000300517	0.00123817	0.00105213	0.093396	0.00942147	0.000316041	0.000286789	0.000170301	0.00597793	0.00107765	0.00635245	0.00201916	0.08357	0.00710253	0.000813298	0.00780568	0.00308139	0.000713561	0.000254674	0.000208449	0.00250006	0.00193143	0.00177938	0.00082595	0.0359157	0.027422	0.357208	0.0258948
2020_05_19_Plate1_H_03.xy	01_171	01_H03	1	03_D02	D02	D	02	03	S078	Visceral Leishmaniasis	1	C_VL	Visceral Leishmaniasis C-VL	3	Discovery	4	1	F	1	12	12_17	0.000164035	0.000463941	0.000354404	0.030938	0.00338373	0.000246385	0.000231185	0.000160828	0.00506769	0.000640968	0.00319452	0.00139903	0.056924	0.00362962	0.00049293	0.00612015	0.0011872	0.000585822	0.000200521	0.000163678	0.00151118	0.000196531	0.00118737	0.000849743	0.0407041	0.0318091	0.36656	0.034812
2020_05_19_Plate1_H_04.xy	01_172	01_H04	1	04_D02	D02	D	02	04	S107	Visceral Leishmaniasis	1	C_VL	Visceral Leishmaniasis C-VL	3	Discovery	4	1	F	1	13	12_17	0.000111345	0.00029813	0.000242997	0.0172547	0.00298175	0.000169979	0.000169482	0.000134257	0.00566093	0.000387825	0.00156834	0.000915721	0.0385824	0.00469467	0.00043511	0.00532598	0.00112393	0.00041592	0.000112275	0.000169284	0.00135614	8.78044e-05	0.000816904	0.00078717	0.0306662	0.024286	0.440142	0.0181862
2020_05_19_Plate1_H_05.xy	01_173	01_H05	1	03_D03	D03	D	03	03	A060	Asymptomatic			Asymptomatic	3	Discovery	3	2	F	1	41	41_50	0.000119072	0.000240895	0.000198439	0.00832365	0.002613	0.000184176	0.000234916	0.000224748	0.00570285	0.000419273	0.00100506	0.00115461	0.0254424	0.00358246	0.000779389	0.00486831	0.001243	0.000544105	0.00021593	0.00023135	0.00180297	9.74869e-05	0.00185835	0.00138442	0.0657408	0.0344201	0.385438	0.0199883
2020_05_19_Plate1_H_06.xy	01_174	01_H06	1	04_D03	D03	D	03	04	A088	Asymptomatic			Asymptomatic	3	Discovery	3	2	F	1	11	06_11	0.000189465	0.000348787	0.000260876	0.014448	0.00551618	0.000227881	0.000362569	0.000408286	0.00817121	0.000519767	0.00132806	0.00135596	0.0308379	0.0030598	0.00115687	0.00946584	0.00243172	0.00108313	0.000292164	0.000427422	0.00255588	0.000167856	0.00208768	0.00236482	0.0624011	0.0503356	0.474481	0.019335
2020_05_19_Plate1_H_07.xy	01_175	01_H07	1	03_D04	D04	D	04	03	A077	Asymptomatic			Asymptomatic	3	Discovery	3	2	M	2	36	31_40	0.000404835	0.000913494	0.000789113	0.0200042	0.00731989	0.000250047	0.000786566	0.000559304	0.00901989	0.00140421	0.00206171	0.00275629	0.0551059	0.00598105	0.00218157	0.0142786	0.00260987	0.00185339	0.000462819	0.000553107	0.002332	0.000232055	0.00460147	0.00310816	0.0712014	0.0395834	0.371444	0.0385176
2020_05_19_Plate1_H_08.xy	01_176	01_H08	1	04_D04	D04	D	04	04	A105	Asymptomatic			Asymptomatic	3	Discovery	3	2	NA	NA	NA	NA	0.000244265	0.000499032	0.000437126	0.012952	0.00601022	0.000316117	0.000503587	0.000377076	0.00680569	0.00114557	0.00178597	0.00386186	0.05111	0.00362941	0.00315343	0.0188276	0.00231672	0.00196187	0.000635617	0.000449004	0.0022675	0.000368945	0.00649946	0.00246597	0.0910758	0.0387251	0.308171	0.0674876
2020_05_19_Plate1_H_09.xy	01_177	01_H09	1	03_D05	D05	D	05	03	EC044	Healthy from Endemic area			Healthy from Endemic area	3	Discovery	2	2	F	1	30	18_30	0.000173428	0.000236663	0.000287506	0.0095127	0.00616018	0.000213485	0.000331452	0.000425692	0.00743207	0.000374126	0.00101417	0.00127149	0.0181375	0.00270293	0.00153119	0.00820876	0.00229965	0.00140331	0.000305341	0.000469715	0.00329602	0.00013014	0.00247793	0.00221109	0.0851212	0.0482685	0.419888	0.0129185
2020_05_19_Plate1_H_10.xy	01_178	01_H10	1	04_D05	D05	D	05	04	EC063	Healthy from Endemic area			Healthy from Endemic area	3	Discovery	2	2	F	1	11	06_11	0.000349157	0.000643219	0.000382296	0.0150277	0.0044841	0.000316946	0.000784715	0.000691017	0.00885983	0.00143169	0.00212374	0.00357357	0.0597311	0.0035399	0.0015179	0.0116136	0.0022465	0.00260075	0.00082163	0.000739656	0.00403776	0.000369694	0.0059533	0.00382351	0.0965863	0.054074	0.322554	0.0660384
2020_05_19_Plate1_H_11.xy	01_179	01_H11	1	03_D06	D06	D	06	03	Visucon03_2	Visucon				2	Discovery	11	3	NA	NA	NA	NA	0.000185691	0.000240327	0.000272107	0.0069968	0.00255547	0.000180022	0.000419618	0.000280345	0.00734611	0.000341646	0.00108743	0.000999854	0.0166382	0.00259433	0.000726918	0.00528287	0.00129712	0.000769668	0.000229837	0.000267719	0.0025516	0.00011465	0.00193954	0.00190309	0.0806752	0.0414879	0.480967	0.00958865
2020_05_19_Plate1_H_12.xy	01_180	01_H12	1	04_D06	D06	D	06	04	Visucon04_2	Visucon				2	Discovery	11	3	NA	NA	NA	NA	0.000153971	0.000174272	0.000214932	0.00590493	0.00220467	0.000160493	0.00031933	0.000254428	0.00659705	0.000279297	0.000919683	0.000990341	0.0154302	0.00245051	0.000796238	0.00500977	0.00125248	0.000637135	0.000184069	0.000280546	0.00190414	9.55671e-05	0.00163854	0.00165006	0.0828945	0.0414303	0.469527	0.00924146
2020_05_19_Plate1_H_13.xy	01_181	01_H13	1	03_D07	D07	D	07	03	S074	Visceral Leishmaniasis			Visceral Leishmaniasis	3	Discovery	4	1	M	2	33	31_40	0.000210391	0.000523214	0.000522623	0.0492475	0.00293216	0.000146311	0.000210991	0.000215904	0.00642694	0.000372339	0.00137007	0.000812214	0.0364531	0.00280036	0.000297892	0.00223642	0.000816347	0.000351594	9.0707e-05	0.0001734	0.000964551	0.000158166	0.000659415	0.00113389	0.0291575	0.0372578	0.50196	0.00755494
2020_05_19_Plate1_H_14.xy	01_182	01_H14	1	04_D07	D07	D	07	04	S103	Visceral Leishmaniasis			Visceral Leishmaniasis	3	Discovery	4	1	NA	NA	NA	NA	0.000285344	0.000693594	0.00119144	0.068031	0.0179354	0.000205372	0.000264412	0.000213039	0.00509478	0.000614226	0.00187528	0.00191823	0.0500795	0.00385698	0.000993892	0.0124661	0.0029756	0.000456092	0.000176415	0.000162106	0.00138405	0.000239679	0.00168987	0.00126857	0.0324214	0.0422195	0.365337	0.0240427
2020_05_19_Plate1_H_15.xy	01_183	01_H15	1	03_D08	D08	D	08	03	A066	Asymptomatic			Asymptomatic	3	Discovery	3	2	F	1	33	31_40	0.00013145	0.000176669	0.000161392	0.00460244	0.0017215	0.000192026	0.00029273	0.000255195	0.00686175	0.000360414	0.000935228	0.00134349	0.0175884	0.00361639	0.000708108	0.00441571	0.00089204	0.000563738	0.000216509	0.000261571	0.00181639	8.77245e-05	0.0025192	0.00153662	0.0918242	0.0414196	0.450799	0.0145316
2020_05_19_Plate1_H_16.xy	01_184	01_H16	1	04_D08	D08	D	08	04	A094	Asymptomatic			Asymptomatic	3	Discovery	3	2	F	1	37	31_40	0.000140486	0.000277188	0.000312861	0.00989624	0.00435553	0.000206981	0.000315173	0.000250866	0.00616599	0.000577358	0.00160468	0.00166162	0.0280499	0.00372529	0.00117992	0.0102821	0.00200588	0.00115565	0.000369008	0.000276453	0.0017778	0.000245862	0.00264979	0.001727	0.0561941	0.0402931	0.425573	0.0274345
2020_05_19_Plate1_H_17.xy	01_185	01_H17	1	03_D09	D09	D	09	03	A074	Asymptomatic			Asymptomatic	3	Discovery	3	2	F	1	52	51_60	0.000209253	0.000337352	0.000937385	0.0131138	0.00673752	0.000218736	0.000411923	0.000283272	0.00626576	0.000489351	0.00103337	0.00290272	0.030147	0.00400709	0.00228742	0.0131221	0.00184789	0.00107354	0.000274808	0.000338634	0.00198596	0.000110384	0.00311727	0.00197979	0.0558721	0.04441	0.411176	0.0180333
2020_05_19_Plate1_H_18.xy	01_186	01_H18	1	04_D09	D09	D	09	04	A102	Asymptomatic			Asymptomatic	3	Discovery	3	2	F	1	40	31_40	0.000137358	0.000171028	0.000135018	0.00460369	0.00164895	0.000180625	0.000291829	0.000234056	0.00676223	0.000330844	0.000964477	0.00107985	0.0154901	0.00320051	0.000723659	0.00431388	0.00121805	0.000448631	0.000166786	0.000255084	0.00158445	7.68582e-05	0.00244768	0.00132347	0.121054	0.0368507	0.424662	0.0141017
2020_05_19_Plate1_H_19.xy	01_187	01_H19	1	03_D10	D10	D	10	03	EC048	Healthy from Endemic area			Healthy from Endemic area	3	Discovery	2	2	F	1	38	31_40	0.000157595	0.000353421	0.000323434	0.0106768	0.00358478	0.000190372	0.000377642	0.000289916	0.00577071	0.000591367	0.00137979	0.00153732	0.030912	0.00399641	0.00143194	0.00898147	0.00149732	0.00137334	0.000311876	0.000224222	0.00162603	0.000165155	0.00234758	0.00163757	0.0503787	0.037031	0.366503	0.0212663
2020_05_19_Plate1_H_20.xy	01_188	01_H20	1	04_D10	D10	D	10	04	EC067	Healthy from Endemic area			Healthy from Endemic area	3	Discovery	2	2	F	1	34	31_40	0.000220141	0.000388456	0.000328855	0.012709	0.00392414	0.000263037	0.000468831	0.000356301	0.00651147	0.000696277	0.00153255	0.00185787	0.0413445	0.00352986	0.00152438	0.0116688	0.00232849	0.0012221	0.000380992	0.000380884	0.00192497	0.000172849	0.00310582	0.00199999	0.074018	0.037091	0.33731	0.0303808
2020_05_19_Plate1_H_21.xy	01_189	01_H21	1	03_D11	D11	D	11	03	NC021	Non Endemic Area			Non Endemic Area	3	Discovery	1	2	F	1	30	18_30	0.000131429	0.00018265	0.000169944	0.00513297	0.00158056	0.000185517	0.000261701	0.000270156	0.00625857	0.000316731	0.000926958	0.00114833	0.0186648	0.00192773	0.000702523	0.00519597	0.000982428	0.000706865	0.000189132	0.000235483	0.00165153	9.72479e-05	0.00212318	0.00170613	0.0678916	0.047803	0.452179	0.012657
2020_05_19_Plate1_H_23.xy	01_191	01_H23	1	03_D12	D12	D	12	03	Serum03_2	Pool Serum				1	Discovery	10	3	NA	NA	NA	NA	0.000121526	0.000298937	0.000342483	0.0159182	0.00221582	0.000164221	0.000209749	0.000231643	0.0067854	0.00042126	0.00138195	0.00145582	0.0355651	0.00396476	0.000813419	0.00573854	0.00132403	0.000695439	0.000184112	0.000232284	0.00152628	0.000108857	0.0019003	0.00136632	0.0582607	0.0389165	0.427197	0.0192291
2020_05_19_Plate1_I_01.xy_manually.xy	01_193	01_I01	1	01_E01	E01	E	01	01	S005	Visceral Leishmaniasis	1	C_VL	Visceral Leishmaniasis C-VL	3	Discovery	4	1	M	2	12	12_17	0.000168407	0.000549046	0.000384449	0.0264958	0.00208681	0.000274116	0.000330439	0.000159667	0.006598	0.000884811	0.00368691	0.00169136	0.0751806	0.0042729	0.000643286	0.0067857	0.0011442	0.00155311	0.000355854	0.00024292	0.00308848	0.000268672	0.00212078	0.000573946	0.0505212	0.0130416	0.390578	0.0487824
2020_05_19_Plate1_I_02.xy	01_194	01_I02	1	02_E01	E01	E	01	02	S034	Visceral Leishmaniasis			Visceral Leishmaniasis	3	Discovery	4	1	NA	NA	NA	NA	0.000171173	0.000273925	0.000270227	0.0170796	0.00405182	0.000169617	0.00028877	0.000419603	0.00736659	0.000370673	0.000982655	0.00106356	0.0247295	0.00253888	0.000616393	0.00427148	0.00112649	0.000884405	0.000210232	0.000456344	0.00240637	0.000128403	0.00175224	0.00276118	0.0834222	0.0663512	0.419803	0.0124707
2020_05_19_Plate1_I_03.xy	01_195	01_I03	1	01_E02	E02	E	02	01	S023	Visceral Leishmaniasis	1	C_VL	Visceral Leishmaniasis C-VL	3	Discovery	4	1	F	1	31	31_40	0.000314213	0.000672295	0.000663585	0.0549986	0.0188581	0.000241005	0.00042717	0.000329379	0.00656772	0.000818277	0.00118001	0.00269777	0.0648449	0.00284444	0.00246059	0.0225799	0.00178374	0.00147102	0.000484401	0.000382297	0.0018951	0.000286889	0.00396254	0.00172073	0.074588	0.0426436	0.31333	0.0475567
2020_05_19_Plate1_I_04.xy	01_196	01_I04	1	02_E02	E02	E	02	02	S050	Visceral Leishmaniasis			Visceral Leishmaniasis	3	Discovery	4	1	NA	NA	NA	NA	0.000133298	0.000186995	0.000174151	0.00566556	0.00188227	0.000189295	0.000245828	0.000258915	0.00686655	0.000339773	0.000971223	0.00113293	0.0171446	0.00203478	0.00052027	0.00410364	0.00105563	0.000442249	0.00019973	0.000265284	0.0021974	0.000114242	0.00171399	0.0015094	0.093138	0.052773	0.425894	0.014946
2020_05_19_Plate1_I_05.xy	01_197	01_I05	1	01_E03	E03	E	03	01	A007	Asymptomatic			Asymptomatic	3	Discovery	3	2	F	1	25	18_30	0.000177672	0.000374535	0.0004849	0.0249417	0.00748899	0.000229559	0.000276216	0.00017281	0.00609177	0.000493748	0.00122089	0.00169385	0.0403055	0.00457464	0.00133346	0.0107629	0.00236409	0.000716971	0.000224865	0.000260074	0.00203911	0.000113887	0.00220782	0.000938977	0.0639735	0.0304152	0.421784	0.0242745
2020_05_19_Plate1_I_06.xy	01_198	01_I06	1	02_E03	E03	E	03	02	A033	Asymptomatic			Asymptomatic	3	Discovery	3	2	NA	NA	NA	NA	0.000134685	0.000208367	0.000268253	0.00565255	0.0024	0.000176482	0.000269736	0.000222774	0.00617047	0.000387008	0.00116256	0.00135613	0.0193565	0.00274993	0.000881121	0.00728048	0.0011319	0.000719862	0.000223779	0.000214759	0.00134497	0.000121124	0.00207619	0.00159289	0.0513619	0.0385372	0.474662	0.0149715
2020_05_19_Plate1_I_07.xy	01_199	01_I07	1	01_E04	E04	E	04	01	EC001	Healthy from Endemic area			Healthy from Endemic area	3	Discovery	2	2	NA	NA	NA	NA	0.000321111	0.000596351	0.000662398	0.0235155	0.0101122	0.000389872	0.000643143	0.000398463	0.00721833	0.00083736	0.0013271	0.00302085	0.0581363	0.00377357	0.00245868	0.0173163	0.00253002	0.00192907	0.000532484	0.000487481	0.00233244	0.000242242	0.00518754	0.00201897	0.0888946	0.0297102	0.336933	0.0331251
2020_05_19_Plate1_I_08.xy	01_200	01_I08	1	02_E04	E04	E	04	02	A050	Asymptomatic			Asymptomatic	3	Discovery	3	2	M	2	24	18_30	0.000251831	0.000377741	0.000338579	0.00906518	0.00220085	0.000380647	0.00047309	0.000341056	0.00963018	0.000688575	0.00202262	0.00237126	0.0242996	0.00426379	0.00101042	0.00440645	0.00127946	0.000990648	0.0003562	0.000424057	0.00318734	0.000134706	0.00345057	0.00146975	0.0735992	0.0360401	0.471507	0.0205706
2020_05_19_Plate1_I_09.xy	01_201	01_I09	1	01_E05	E05	E	05	01	EC015	Healthy from Endemic area			Healthy from Endemic area	3	Discovery	2	2	NA	NA	NA	NA	0.000146515	0.000250693	0.000152089	0.00321923	0.00154523	0.000214144	0.000359154	0.000272913	0.00671453	0.000677081	0.00121721	0.00182702	0.0238211	0.00292047	0.000939367	0.00713956	0.00116459	0.000880371	0.000379374	0.000286324	0.00183706	0.000162271	0.00272614	0.00159206	0.085217	0.0420397	0.438628	0.0402246
2020_05_19_Plate1_I_10.xy	01_202	01_I10	1	02_E05	E05	E	05	02	EC026	Healthy from Endemic area			Healthy from Endemic area	3	Discovery	2	2	NA	NA	NA	NA	0.000357946	0.00194185	0.000593742	0.0171628	0.00728328	0.000492831	0.000770167	0.000415394	0.00639649	0.00428186	0.00231935	0.00479146	0.0681023	0.00507231	0.00314433	0.0216972	0.00243979	0.00140619	0.000793308	0.000519747	0.00246219	0.000360633	0.00726952	0.00195596	0.0793906	0.024619	0.23694	0.0897459
2020_05_19_Plate1_I_11.xy	01_203	01_I11	1	01_E06	E06	E	06	01	S009	Visceral Leishmaniasis	0	U_VL	Visceral Leishmaniasis U-VL	3	Discovery	4	1	M	2	13	12_17	0.0002737	0.000896352	0.000662731	0.0274187	0.00624858	0.000330262	0.000530216	0.000375279	0.00765537	0.0011627	0.00295005	0.00244718	0.0618374	0.0055177	0.00118028	0.0129779	0.00246982	0.00154233	0.000390322	0.000324997	0.00278374	0.000254101	0.00274714	0.00145052	0.0373754	0.0404135	0.389182	0.0409262
2020_05_19_Plate1_I_12.xy	01_204	01_I12	1	02_E06	E06	E	06	02	NC012	Non Endemic Area			Non Endemic Area	3	Discovery	1	2	NA	NA	NA	NA	0.000144986	0.000214723	0.000257619	0.00440946	0.00211384	0.000204961	0.000298967	0.000336564	0.00731274	0.000369669	0.00109215	0.00155344	0.0173955	0.00267925	0.000924022	0.0061165	0.00101378	0.000631403	0.000217315	0.000323342	0.00183777	8.14147e-05	0.00215298	0.00190295	0.0577662	0.0492726	0.472191	0.0150626
2020_05_19_Plate1_I_13.xy	01_205	01_I13	1	01_E07	E07	E	07	01	S017	Visceral Leishmaniasis	1	C_VL	Visceral Leishmaniasis C-VL	3	Discovery	4	1	M	2	13	12_17	0.000140825	0.000264059	0.000184184	0.00677632	0.00264861	0.000201014	0.00030033	0.000265402	0.00652684	0.00048848	0.00118404	0.00139261	0.0260552	0.00326033	0.000797909	0.00557786	0.00132953	0.0014878	0.000302119	0.000332814	0.00214066	0.000178119	0.00279033	0.00139804	0.0776088	0.0408251	0.415581	0.0252275
2020_05_19_Plate1_I_14.xy	01_206	01_I14	1	02_E07	E07	E	07	02	S046	Visceral Leishmaniasis	1	C_VL	Visceral Leishmaniasis C-VL	3	Discovery	4	1	M	2	2	00_05	0.000231215	0.000639708	0.000681347	0.0432086	0.00687732	0.000197138	0.000309333	0.000178471	0.00532245	0.000684598	0.00248402	0.00177614	0.0739181	0.00569869	0.000547606	0.00884688	0.00111925	0.000405545	0.000143309	0.000170372	0.00128202	0.000150711	0.00128612	0.0011805	0.0337981	0.0404546	0.382961	0.0298396
2020_05_19_Plate1_I_15.xy	01_207	01_I15	1	01_E08	E08	E	08	01	A011	Asymptomatic			Asymptomatic	3	Discovery	3	2	F	1	50	41_50	0.000195554	0.000387401	0.000532904	0.0254812	0.00801225	0.00019747	0.000333687	0.000203406	0.00618761	0.000445134	0.000989949	0.00184409	0.0432862	0.00394054	0.0015225	0.0138365	0.00192883	0.00106633	0.000248886	0.000346677	0.00193759	0.000136925	0.00293024	0.00129234	0.07558	0.0320458	0.428512	0.0182329
2020_05_19_Plate1_I_16.xy	01_208	01_I16	1	02_E08	E08	E	08	02	A039	Asymptomatic			Asymptomatic	3	Discovery	3	2	NA	NA	NA	NA	0.000127649	0.000242332	0.000193002	0.00670996	0.00269412	0.000214694	0.000241788	0.000312941	0.00695594	0.00042592	0.00108998	0.00139373	0.019593	0.0034812	0.000750073	0.00600703	0.00113468	0.000560651	0.000225749	0.000318626	0.00143011	8.54051e-05	0.00205048	0.00185594	0.0439035	0.0581944	0.3966	0.0183223
2020_05_19_Plate1_I_17.xy	01_209	01_I17	1	01_E09	E09	E	09	01	A024	Asymptomatic			Asymptomatic	3	Discovery	3	2	M	2	13	12_17	0.000211383	0.000318244	0.000392387	0.0219146	0.0073762	0.00021681	0.000343091	0.000283402	0.00797396	0.000404702	0.00105165	0.00126087	0.0273872	0.00288111	0.00100155	0.00682854	0.00157007	0.00139466	0.000287112	0.000334066	0.00320009	0.000199409	0.00264285	0.0015192	0.0882733	0.0411458	0.497302	0.014903
2020_05_19_Plate1_I_18.xy	01_210	01_I18	1	02_E09	E09	E	09	02	A052	Asymptomatic			Asymptomatic	3	Discovery	3	2	M	2	25	18_30	0.00017354	0.000345878	0.000413546	0.0171939	0.00357709	0.000215692	0.000309843	0.000186471	0.00620351	0.000485606	0.00113356	0.00175344	0.0352421	0.00401814	0.000778456	0.00585407	0.00118845	0.000536508	0.000218857	0.00022309	0.00179677	0.000126639	0.00237836	0.00144182	0.0540464	0.0318943	0.447824	0.0206144
2020_05_19_Plate1_I_19.xy	01_211	01_I19	1	01_E10	E10	E	10	01	EC011	Healthy from Endemic area			Healthy from Endemic area	3	Discovery	2	2	F	1	25	18_30	0.000381566	0.000702646	0.000534416	0.0158909	0.00711641	0.000437531	0.000817159	0.000585985	0.00928321	0.00143962	0.00258346	0.00355237	0.0516185	0.00346135	0.00247123	0.0175493	0.00279108	0.00249747	0.00078715	0.000679787	0.00376838	0.000354536	0.00595812	0.00245673	0.0818784	0.0409274	0.369435	0.0531773
2020_05_19_Plate1_I_20.xy	01_212	01_I20	1	02_E10	E10	E	10	02	EC030	Healthy from Endemic area			Healthy from Endemic area	3	Discovery	2	2	NA	NA	NA	NA	0.000174671	0.000310177	0.000313359	0.0108619	0.00594725	0.000184743	0.00038424	0.000316097	0.00681202	0.000564243	0.000987962	0.00200832	0.0353266	0.00444987	0.00167241	0.014783	0.00189052	0.000941622	0.000279849	0.000381027	0.00179293	0.00010438	0.00346311	0.00183058	0.0843784	0.0377432	0.403634	0.0274631
2020_05_19_Plate1_I_21.xy	01_213	01_I21	1	01_E11	E11	E	11	01	NC006	Non Endemic Area			Non Endemic Area	3	Discovery	1	2	M	2	26	18_30	0.000216526	0.000260297	0.000613427	0.0100025	0.0047652	0.00023141	0.000423979	0.000249579	0.00733921	0.000415349	0.00113439	0.00275731	0.0212268	0.00297992	0.00193587	0.00900128	0.00188564	0.00112571	0.000366932	0.000373427	0.00230607	0.000182585	0.00393808	0.00167744	0.0936211	0.0365397	0.467674	0.0122915
2020_05_19_Plate1_I_23.xy	01_215	01_I23	1	01_E12	E12	E	12	01	Visucon01_6	Visucon				2	Discovery	11	3	NA	NA	NA	NA	0.000152013	0.000212385	0.00027572	0.00832747	0.00301615	0.000201521	0.000304209	0.000233278	0.00695036	0.000341372	0.00102212	0.00130758	0.0216351	0.0031303	0.00121089	0.00669726	0.00162592	0.000728142	0.000240294	0.000268791	0.00220074	0.000125401	0.00216051	0.00135508	0.099759	0.039657	0.46027	0.0130538
2020_05_19_Plate1_I_24.xy	01_216	01_I24	1	02_E12	E12	E	12	02	Visucon02_6	Visucon				2	Discovery	11	3	NA	NA	NA	NA	0.00012782	0.000154324	0.000175708	0.00530416	0.00210667	0.000192635	0.00025488	0.000231208	0.00665883	0.000239787	0.000846705	0.000879182	0.0134183	0.00234172	0.000742974	0.00437582	0.00118649	0.000531675	0.000177702	0.000228332	0.00175081	8.25481e-05	0.00164026	0.00143194	0.0824718	0.0394933	0.466498	0.00800342
2020_05_19_Plate1_J_01.xy	01_217	01_J01	1	03_E01	E01	E	01	03	S063	Visceral Leishmaniasis	1	C_VL	Visceral Leishmaniasis C-VL	3	Discovery	4	1	M	2	38	31_40	0.000106006	0.000257965	0.000260753	0.0222719	0.00385341	0.000125223	0.000141523	0.000191183	0.0043506	0.000273482	0.00109567	0.000879342	0.0318177	0.00246235	0.000312148	0.00393993	0.000609846	0.000296893	9.79892e-05	0.000168336	0.00133175	6.86791e-05	0.000936521	0.00139695	0.0478234	0.0465734	0.334152	0.0167884
2020_05_19_Plate1_J_02.xy	01_218	01_J02	1	04_E01	E01	E	01	04	S092	Visceral Leishmaniasis	1	C_VL	Visceral Leishmaniasis C-VL	3	Discovery	4	1	M	2	5	00_05	0.000127181	0.000323632	0.000253397	0.0155923	0.0022253	0.000198624	0.00023827	0.000285808	0.00867758	0.00049909	0.00211593	0.00124039	0.0419256	0.00307147	0.000538486	0.00438858	0.00116501	0.000678512	0.000180405	0.000203634	0.00172684	9.63441e-05	0.00126716	0.00118203	0.0418731	0.0343029	0.476955	0.0243057
2020_05_19_Plate1_J_03.xy	01_219	01_J03	1	03_E02	E02	E	02	03	S079	Visceral Leishmaniasis	1	C_VL	Visceral Leishmaniasis C-VL	3	Discovery	4	1	F	1	16	12_17	0.000176212	0.000386595	0.000394006	0.0352945	0.00985597	0.000192025	0.000214142	0.000271637	0.00586738	0.000402514	0.00120322	0.00109367	0.038248	0.00369972	0.00066054	0.00900656	0.00139965	0.000601983	0.000153962	0.000276614	0.00214387	0.000122589	0.00125244	0.00166788	0.0541166	0.0552381	0.385222	0.0163742
2020_05_19_Plate1_J_04.xy	01_220	01_J04	1	04_E02	E02	E	02	04	S108	Visceral Leishmaniasis			Visceral Leishmaniasis	3	Discovery	4	1	F	1	17	12_17	0.000108778	0.000284475	0.000200417	0.00842866	0.00157785	0.000224091	0.000239589	0.00036105	0.00758264	0.000555369	0.00215702	0.00121875	0.0313743	0.00288961	0.000495162	0.00520409	0.000954299	0.000641964	0.000250728	0.000182604	0.00158355	0.000115174	0.00115233	0.00132274	0.0386881	0.039831	0.373136	0.0292406
2020_05_19_Plate1_J_05.xy	01_221	01_J05	1	03_E03	E03	E	03	03	A061	Asymptomatic			Asymptomatic	3	Discovery	3	2	F	1	37	31_40	0.00011664	0.000203667	0.000150633	0.00626615	0.00251994	0.000165088	0.000227035	0.000216918	0.00585	0.00036881	0.00101033	0.00101762	0.0219927	0.00287407	0.000693399	0.00729578	0.00107257	0.000531706	0.000187312	0.000232073	0.0015228	0.000102914	0.00149493	0.00139169	0.0635567	0.0397796	0.423662	0.0174185
2020_05_19_Plate1_J_06.xy	01_222	01_J06	1	04_E03	E03	E	03	04	A089	Asymptomatic			Asymptomatic	3	Discovery	3	2	F	1	43	41_50	0.000203983	0.000407843	0.000442306	0.0150586	0.00668289	0.000217784	0.000399044	0.000367173	0.0056945	0.000675815	0.00118562	0.00244841	0.0436848	0.00318426	0.00213117	0.0155512	0.00234602	0.00136379	0.000389933	0.00034527	0.00163737	0.000175502	0.00355878	0.00202755	0.0688656	0.031368	0.277362	0.0305648
2020_05_19_Plate1_J_07.xy	01_223	01_J07	1	03_E04	E04	E	04	03	A078	Asymptomatic			Asymptomatic	3	Discovery	3	2	M	2	42	41_50	0.000191857	0.000265978	0.000405851	0.0150374	0.00776954	0.00017951	0.000303799	0.000315002	0.00721369	0.000362465	0.000870048	0.00161203	0.0237159	0.00413607	0.00129047	0.00992306	0.00181191	0.000725974	0.000197318	0.000358972	0.00188171	8.98756e-05	0.00233067	0.00188212	0.0681219	0.0485766	0.454165	0.0117541
2020_05_19_Plate1_J_08.xy	01_224	01_J08	1	04_E04	E04	E	04	04	A106	Asymptomatic			Asymptomatic	3	Discovery	3	2	M	2	37	31_40	0.000347444	0.000807342	0.00163324	0.0330403	0.00791452	0.000304066	0.000566523	0.000496658	0.00666342	0.00150384	0.00145485	0.00483573	0.0833073	0.00462389	0.00282772	0.0146598	0.00231751	0.00156002	0.000564868	0.000451235	0.0020781	0.000259372	0.00646308	0.00212171	0.0998675	0.0363951	0.280707	0.0624297
2020_05_19_Plate1_J_09.xy	01_225	01_J09	1	03_E05	E05	E	05	03	EC045	Healthy from Endemic area			Healthy from Endemic area	3	Discovery	2	2	F	1	60	51_60	0.000164835	0.000310354	0.000318544	0.0167148	0.00495915	0.000191066	0.000288409	0.000303976	0.00678393	0.000516487	0.00129124	0.00156385	0.0386027	0.00345118	0.001036	0.0102557	0.00221843	0.00103019	0.000268056	0.000354862	0.00268223	0.000159163	0.00208511	0.0019833	0.0773539	0.0533442	0.408472	0.026119
2020_05_19_Plate1_J_10.xy	01_226	01_J10	1	04_E05	E05	E	05	04	EC064	Healthy from Endemic area			Healthy from Endemic area	3	Discovery	2	2	F	1	51	51_60	0.000187842	0.000291354	0.000423636	0.0118311	0.00414588	0.000236584	0.000335582	0.000287401	0.0067728	0.000525269	0.00141419	0.00199323	0.0298643	0.00454459	0.00159687	0.0100585	0.00227771	0.00106841	0.000330529	0.00036429	0.00225039	0.000181413	0.00282749	0.00222508	0.0793446	0.0399261	0.392696	0.0195072
2020_05_19_Plate1_J_11.xy	01_227	01_J11	1	03_E06	E06	E	06	03	NC020	Non Endemic Area			Non Endemic Area	3	Discovery	1	2	F	1	29	18_30	0.000202059	0.000348844	0.000196472	0.00726064	0.00219523	0.000299015	0.000457347	0.000483009	0.00741144	0.00062208	0.00171252	0.000988013	0.0206723	0.00379222	0.000773306	0.00459857	0.00117243	0.000855182	0.000323652	0.000442501	0.00231145	0.000143913	0.00172268	0.0019288	0.0549767	0.0477569	0.373551	0.0169053
2020_05_19_Plate1_J_12.xy	01_228	01_J12	1	04_E06	E06	E	06	04	NC028	Non Endemic Area			Non Endemic Area	3	Discovery	1	2	F	1	27	18_30	0.000181616	0.000352658	0.000357087	0.0118554	0.00229444	0.000213758	0.000429587	0.000341222	0.0073141	0.000579077	0.00147702	0.00148095	0.0324258	0.00284369	0.000977194	0.00591503	0.0014081	0.00101418	0.000305769	0.000323835	0.00231206	0.000167721	0.00244187	0.00194061	0.070673	0.0424379	0.444349	0.0191849
2020_05_19_Plate1_J_13.xy	01_229	01_J13	1	03_E07	E07	E	07	03	S075	Visceral Leishmaniasis			Visceral Leishmaniasis	3	Discovery	4	1	M	2	65	61_70	0.000280892	0.000532474	0.000895561	0.0559043	0.0185116	0.000214984	0.000315835	0.000291113	0.00713196	0.000417217	0.00116847	0.00177436	0.0362358	0.00360524	0.00188306	0.0122386	0.00239524	0.000932218	0.000214097	0.000328623	0.00229958	0.000150243	0.00207052	0.00189102	0.065812	0.0523997	0.442548	0.0115447
2020_05_19_Plate1_J_14.xy	01_230	01_J14	1	04_E07	E07	E	07	04	S104	Visceral Leishmaniasis			Visceral Leishmaniasis	3	Discovery	4	1	M	2	57	51_60	0.000364002	0.000859715	0.00110036	0.0992523	0.0270668	0.000250696	0.000259788	0.00024049	0.00493711	0.000608066	0.00241615	0.00166048	0.0638227	0.00607797	0.00118668	0.0182246	0.00631339	0.000761391	0.000272635	0.00019257	0.0013955	0.000317666	0.00144552	0.00144071	0.0465306	0.0429638	0.308236	0.0164324
2020_05_19_Plate1_J_15.xy	01_231	01_J15	1	03_E08	E08	E	08	03	A067	Asymptomatic			Asymptomatic	3	Discovery	3	2	F	1	32	31_40	0.000122541	0.000211444	0.000229095	0.00322536	0.00114282	0.000191016	0.00027884	0.000268171	0.00591372	0.000479903	0.00128559	0.00182322	0.0204965	0.00302766	0.00094173	0.0056514	0.000883259	0.000812737	0.00028759	0.000235572	0.00196504	0.000116636	0.00304394	0.00161142	0.0593703	0.0421024	0.423106	0.0234501
2020_05_19_Plate1_J_16.xy	01_232	01_J16	1	04_E08	E08	E	08	04	A095	Asymptomatic			Asymptomatic	3	Discovery	3	2	F	1	73	71_80	0.000274914	0.000591062	0.000737849	0.0440397	0.0160269	0.000293083	0.00044091	0.000418652	0.00612795	0.000757242	0.00144581	0.00230341	0.0623445	0.00448696	0.00291975	0.0225328	0.00534616	0.00185449	0.000583614	0.000439883	0.0022299	0.000340608	0.00334803	0.00242397	0.0959518	0.0427705	0.290744	0.0266241
2020_05_19_Plate1_J_17.xy	01_233	01_J17	1	03_E09	E09	E	09	03	A080	Asymptomatic			Asymptomatic	3	Discovery	3	2	M	2	38	31_40	0.000115931	0.000210173	0.000255257	0.0071017	0.00187793	0.00014472	0.000241193	0.000243613	0.00594032	0.000357195	0.00124038	0.00139299	0.0222963	0.00326224	0.000889427	0.0054827	0.00158397	0.000590659	0.000161769	0.000229492	0.00128695	7.16807e-05	0.00208814	0.00169505	0.0591627	0.042964	0.427249	0.0146439
2020_05_19_Plate1_J_18.xy	01_234	01_J18	1	04_E09	E09	E	09	04	A108	Asymptomatic			Asymptomatic	3	Discovery	3	2	M	2	38	31_40	0.00016356	0.000297268	0.000245007	0.00951337	0.00238129	0.000218378	0.000373018	0.000357619	0.00656513	0.000562662	0.0013505	0.0013254	0.0262897	0.00303192	0.000787305	0.00573011	0.00129111	0.000949929	0.000286326	0.000310947	0.00166054	0.000168264	0.00230573	0.002499	0.070213	0.0540688	0.416655	0.0220696
2020_05_19_Plate1_J_19.xy	01_235	01_J19	1	03_E10	E10	E	10	03	EC049	Healthy from Endemic area			Healthy from Endemic area	3	Discovery	2	2	F	1	16	12_17	0.00014278	0.000254074	0.000213072	0.00862321	0.00391114	0.000186584	0.000277679	0.000294418	0.00733256	0.000487533	0.00125334	0.00141825	0.0268099	0.00284372	0.00118268	0.00904777	0.00150346	0.00125798	0.000281358	0.000285221	0.00238109	0.000169718	0.00219543	0.00204092	0.0463098	0.0475958	0.48037	0.0218084
2020_05_19_Plate1_J_20.xy	01_236	01_J20	1	04_E10	E10	E	10	04	EC068	Healthy from Endemic area			Healthy from Endemic area	3	Discovery	2	2	F	1	23	18_30	0.000139164	0.000229075	0.0001774	0.00569314	0.0019846	0.00017721	0.00031808	0.00027614	0.00632048	0.000427627	0.00104708	0.00123784	0.0204912	0.00263536	0.000669484	0.00571222	0.00104843	0.000300152	0.000218427	0.00033583	0.00288226	6.86725e-05	0.00204846	0.0017269	0.066128	0.0515296	0.406562	0.0176597
2020_05_19_Plate1_J_21.xy	01_237	01_J21	1	03_E11	E11	E	11	03	NC022	Non Endemic Area			Non Endemic Area	3	Discovery	1	2	F	1	31	31_40	0.000166792	0.000268358	0.000289205	0.00632135	0.00190253	0.000195928	0.000347566	0.000353232	0.00747668	0.000504347	0.00137164	0.00173891	0.0277538	0.00357975	0.00102554	0.00598213	0.00128813	0.000908884	0.000345257	0.000370053	0.00203282	0.000163818	0.00294761	0.00217272	0.0751975	0.0535881	0.496544	0.0198985
2020_05_19_Plate1_J_23.xy	01_239	01_J23	1	03_E12	E12	E	12	03	Visucon03_6	Visucon				2	Discovery	11	3	NA	NA	NA	NA	0.000136992	0.000176542	0.000216003	0.00704183	0.0025751	0.000207534	0.000294921	0.000232768	0.0069251	0.000302157	0.00092866	0.00107054	0.0173589	0.00272495	0.000950719	0.00556961	0.0014109	0.00061632	0.000194023	0.00028974	0.00204076	9.54082e-05	0.00194772	0.00170505	0.0956146	0.0432358	0.478014	0.00972901
2020_05_19_Plate1_J_24.xy	01_240	01_J24	1	04_E12	E12	E	12	04	Visucon04_6	Visucon				2	Discovery	11	3	NA	NA	NA	NA	0.000129187	0.000143676	0.000177407	0.00538419	0.00215574	0.000123985	0.000264241	0.000301427	0.00707742	0.000251483	0.000951415	0.000853397	0.013041	0.0023916	0.000662211	0.00476429	0.00132224	0.000598546	0.000178242	0.000242712	0.00184517	8.76874e-05	0.00169719	0.00188201	0.0834234	0.0455541	0.488738	0.00826696
2020_05_19_Plate1_K_01.xy	01_241	01_K01	1	01_F01	F01	F	01	01	S006	Visceral Leishmaniasis	0	U_VL	Visceral Leishmaniasis U-VL	3	Discovery	4	1	M	2	28	18_30	0.00031831	0.000794601	0.00104133	0.0582884	0.00908307	0.000372101	0.000418105	0.00026749	0.00652719	0.000813689	0.00469335	0.00234084	0.0675823	0.00671062	0.00175957	0.011889	0.00363474	0.00161241	0.000387903	0.000249174	0.00211369	0.000298667	0.00238217	0.000811792	0.0540119	0.0221765	0.321388	0.0219963
2020_05_19_Plate1_K_02.xy	01_242	01_K02	1	02_F01	F01	F	01	02	S035	Visceral Leishmaniasis	1	C_VL	Visceral Leishmaniasis C-VL	3	Discovery	4	1	M	2	12	12_17	0.000332381	0.000713628	0.000753489	0.0573282	0.0198985	0.00017875	0.000340035	0.000313034	0.00700995	0.000542199	0.00121707	0.00121518	0.0388157	0.00320678	0.000733323	0.0108016	0.00193492	0.000902128	0.000205349	0.000351127	0.00267653	0.000180785	0.00175107	0.00182937	0.0410055	0.0473722	0.370075	0.0146742
2020_05_19_Plate1_K_03.xy	01_243	01_K03	1	01_F02	F02	F	02	01	S024	Visceral Leishmaniasis	0	U_VL	Visceral Leishmaniasis U-VL	3	Discovery	4	1	F	1	12	12_17	0.000310787	0.000542806	0.000544573	0.0381208	0.0102289	0.000254918	0.00045122	0.000440541	0.00717726	0.000717342	0.00100191	0.00227729	0.0590205	0.0029737	0.00135022	0.0103382	0.00153426	0.00112192	0.000326765	0.00043666	0.00273988	0.000137056	0.00310955	0.0022059	0.0913572	0.0561875	0.291245	0.0367848
2020_05_19_Plate1_K_04.xy	01_244	01_K04	1	02_F02	F02	F	02	02	S051	Visceral Leishmaniasis	0	U_VL	Visceral Leishmaniasis U-VL	3	Discovery	4	1	F	1	2	00_05	0.000144296	0.000160868	0.000433034	0.0060057	0.00410459	0.000138432	0.000275546	0.000264693	0.00574517	0.000255001	0.000754835	0.00162219	0.0134746	0.00218098	0.00132338	0.00831477	0.00138392	0.000449368	0.00020134	0.000266323	0.00156924	9.05921e-05	0.00234266	0.00189337	0.0976046	0.0482803	0.37461	0.00867121
2020_05_19_Plate1_K_05.xy	01_245	01_K05	1	01_F03	F03	F	03	01	A008	Asymptomatic			Asymptomatic	3	Discovery	3	2	F	1	43	41_50	0.000177853	0.000242681	0.000400435	0.00539624	0.00222956	0.000213279	0.000351284	0.000279356	0.00709318	0.000480419	0.00128338	0.00262508	0.027707	0.00367729	0.00201333	0.0101264	0.00190207	0.00144631	0.000513915	0.000360723	0.00257062	0.000197738	0.00403419	0.00159022	0.0825283	0.0450817	0.433824	0.0191539
2020_05_19_Plate1_K_07.xy	01_247	01_K07	1	01_F04	F04	F	04	01	EC002	Healthy from Endemic area			Healthy from Endemic area	3	Discovery	2	2	F	1	39	31_40	0.000193391	0.000330585	0.000297367	0.00903153	0.00441925	0.000209191	0.000479769	0.000428623	0.00635086	0.000688099	0.00142015	0.00234399	0.034423	0.00423213	0.00155252	0.0148203	0.00185113	0.00151696	0.000467674	0.000347711	0.00202344	0.000270089	0.0039239	0.00219194	0.0897236	0.062258	0.376843	0.0369309
2020_05_19_Plate1_K_08.xy	01_248	01_K08	1	02_F04	F04	F	04	02	A051	Asymptomatic			Asymptomatic	3	Discovery	3	2	M	2	56	51_60	0.000115466	0.000163154	0.000193929	0.00801101	0.00329371	0.000170491	0.000198272	0.00024381	0.0059951	0.000251954	0.000881786	0.000844629	0.0121671	0.00209546	0.000897487	0.00557952	0.00151509	0.000593851	0.000204562	0.000246879	0.00135539	0.000105747	0.00139619	0.00149169	0.0785194	0.0458788	0.424256	0.00730326
2020_05_19_Plate1_K_09.xy	01_249	01_K09	1	01_F05	F05	F	05	01	EC016	Healthy from Endemic area			Healthy from Endemic area	3	Discovery	2	2	M	2	44	41_50	0.000137179	0.000173689	0.00016988	0.00376557	0.00219455	0.000189403	0.000308683	0.000178039	0.00642311	0.000362942	0.000978433	0.00129809	0.0146364	0.0028005	0.000886652	0.00625305	0.00116205	0.000665817	0.000258931	0.000276451	0.00244409	0.000128666	0.00262764	0.00105819	0.118353	0.0286916	0.43597	0.0175095
2020_05_19_Plate1_K_10.xy	01_250	01_K10	1	02_F05	F05	F	05	02	EC033	Healthy from Endemic area			Healthy from Endemic area	3	Discovery	2	2	M	2	19	18_30	0.000145709	0.000237701	0.000276414	0.00724556	0.00270245	0.000261274	0.00030312	0.000276314	0.00686269	0.000461674	0.00165941	0.00145082	0.0244214	0.00412079	0.00121591	0.00705765	0.0021926	0.000908456	0.000335493	0.000316698	0.00250055	0.000152995	0.00215439	0.00118569	0.110102	0.0398409	0.377117	0.01727
2020_05_19_Plate1_K_11.xy	01_251	01_K11	1	01_F06	F06	F	06	01	S010	Visceral Leishmaniasis			Visceral Leishmaniasis	3	Discovery	4	1	NA	NA	NA	NA	0.00022208	0.000406607	0.000554237	0.0221702	0.00843781	0.000202825	0.000387406	0.000279266	0.0066398	0.000605469	0.00106789	0.00242623	0.0486097	0.00425803	0.00159369	0.0153763	0.00200605	0.000811361	0.000341665	0.00030708	0.00208088	0.000128082	0.00324995	0.00154476	0.0778232	0.0408328	0.401904	0.0292915
2020_05_19_Plate1_K_12.xy	01_252	01_K12	1	02_F06	F06	F	06	02	S039	Visceral Leishmaniasis	1	C_VL	Visceral Leishmaniasis C-VL	3	Discovery	4	1	M	2	31	31_40	0.000172938	0.000349263	0.000260872	0.0118958	0.00323841	0.000246058	0.000365301	0.000286059	0.00692472	0.000567285	0.00145985	0.00156062	0.0366454	0.00445198	0.000923277	0.00750979	0.00155286	0.00100925	0.000315149	0.000388549	0.00245539	0.000151365	0.00249597	0.00167806	0.100513	0.0441718	0.43115	0.0248481
2020_05_19_Plate1_K_13.xy	01_253	01_K13	1	01_F07	F07	F	07	01	S018	Visceral Leishmaniasis			Visceral Leishmaniasis	3	Discovery	4	1	NA	NA	NA	NA	0.000181567	0.000384292	0.000551007	0.0189182	0.00783798	0.000231514	0.000310266	0.000229744	0.0063011	0.000621989	0.00143366	0.00234608	0.041068	0.00437179	0.00185887	0.0128139	0.00211537	0.00120614	0.000246395	0.000292008	0.00217383	0.000118407	0.00321632	0.000948437	0.068132	0.0244512	0.396511	0.0299815
2020_05_19_Plate1_K_14.xy	01_254	01_K14	1	02_F07	F07	F	07	02	S047	Visceral Leishmaniasis			Visceral Leishmaniasis	3	Discovery	4	1	M	2	33	31_40	0.000346276	0.000884312	0.000878751	0.0798767	0.0154525	0.000253533	0.000295276	0.000173988	0.00568332	0.000634889	0.00221066	0.00135479	0.0703484	0.00702153	0.000902121	0.0141193	0.00437898	0.000553029	0.000141254	0.000203227	0.00133701	0.00027362	0.00109003	0.000841934	0.0346037	0.0256776	0.363171	0.0185393
2020_05_19_Plate1_K_16.xy	01_256	01_K16	1	02_F08	F08	F	08	02	A040	Asymptomatic			Asymptomatic	3	Discovery	3	2	F	1	52	51_60	0.00012604	0.00020282	0.000309578	0.00916238	0.00577191	0.0001599	0.00023471	0.000237687	0.00683358	0.000329941	0.000936357	0.00130097	0.0190561	0.00297878	0.00133707	0.00936158	0.00174792	0.000832352	0.000259122	0.000275702	0.0016608	0.0001519	0.00191266	0.00163478	0.0610572	0.0449492	0.48117	0.0128902
2020_05_19_Plate1_K_17.xy	01_257	01_K17	1	01_F09	F09	F	09	01	A025	Asymptomatic			Asymptomatic	3	Discovery	3	2	NA	NA	NA	NA	0.000198323	0.000376787	0.00060883	0.013954	0.00662752	0.000205424	0.000436565	0.000260606	0.00601996	0.000654017	0.00137355	0.00228198	0.0422974	0.00464409	0.00176265	0.015884	0.00186368	0.00142162	0.000390336	0.000300785	0.00205311	0.00021589	0.00318868	0.00171436	0.0795206	0.0374394	0.37646	0.027818
2020_05_19_Plate1_K_18.xy	01_258	01_K18	1	02_F09	F09	F	09	02	A053	Asymptomatic			Asymptomatic	3	Discovery	3	2	M	2	44	41_50	0.000128945	0.000200618	0.000214914	0.00533685	0.00237432	0.000180227	0.000282261	0.000250824	0.00646507	0.000388338	0.0010739	0.00124003	0.0182884	0.00233523	0.000810506	0.00647652	0.00110147	0.000657919	0.000194719	0.000238788	0.00145858	9.7385e-05	0.00197506	0.00173437	0.0528145	0.0421677	0.479464	0.0153916
2020_05_19_Plate1_K_19.xy	01_259	01_K19	1	01_F10	F10	F	10	01	Visucon01_3	Visucon				2	Discovery	11	3	NA	NA	NA	NA	0.000151474	0.00019461	0.000239366	0.0061866	0.0026744	0.00017922	0.000350524	0.000224061	0.00702706	0.000348348	0.0009129	0.00115969	0.0166922	0.00278946	0.000917443	0.00551994	0.00143054	0.000659971	0.000207385	0.0002583	0.00219423	9.16337e-05	0.00265628	0.00124949	0.107387	0.0379779	0.459593	0.010355
2020_05_19_Plate1_K_20.xy	01_260	01_K20	1	02_F10	F10	F	10	02	Visucon02_3	Visucon				2	Discovery	11	3	NA	NA	NA	NA	0.000160285	0.000179047	0.00022779	0.0064133	0.00247798	0.000187467	0.000304348	0.000261463	0.00741011	0.000286747	0.000980815	0.00104869	0.0158827	0.00269402	0.000910428	0.00526214	0.00138147	0.000665448	0.000201674	0.000271543	0.00207809	9.89895e-05	0.00191529	0.00143545	0.0885127	0.039956	0.477778	0.00940598
2020_05_19_Plate1_K_22.xy	01_262	01_K22	1	02_F11	F11	F	11	02	NC015	Non Endemic Area			Non Endemic Area	3	Discovery	1	2	M	2	22	18_30	0.000112656	0.00017793	0.000222285	0.00498696	0.00180609	0.000164293	0.000286009	0.000257169	0.00602954	0.000368534	0.0010812	0.00149929	0.0214772	0.00280238	0.000931319	0.0059145	0.000987925	0.000727783	0.000213027	0.000251733	0.00137682	0.000100936	0.00268192	0.0016818	0.0711932	0.0378574	0.469853	0.0181481
2020_05_19_Plate1_K_23.xy	01_263	01_K23	1	01_F12	F12	F	12	01	Visucon01_7	Visucon				2	Discovery	11	3	NA	NA	NA	NA	0.000182062	0.000446012	0.000505199	0.020714	0.00306956	0.000192368	0.000324412	0.000283745	0.00823847	0.000572162	0.00164668	0.0020166	0.0454177	0.00464389	0.00107763	0.00743833	0.00166452	0.000948707	0.000244098	0.000292404	0.00187818	0.000152528	0.00303204	0.0013049	0.0695255	0.0395066	0.443167	0.023209
2020_05_19_Plate1_K_24.xy	01_264	01_K24	1	02_F12	F12	F	12	02	Visucon02_7	Visucon				2	Discovery	11	3	NA	NA	NA	NA	0.000142338	0.000338258	0.000342343	0.0152796	0.0020973	0.000202084	0.000252884	0.000261848	0.00715777	0.000485449	0.0014399	0.00147149	0.0350322	0.00399052	0.000842358	0.00546963	0.0013444	0.000707142	0.000205519	0.000226666	0.0015936	0.000114675	0.00199444	0.00132286	0.0570652	0.0355267	0.409971	0.019214
2020_05_19_Plate1_L_01.xy	01_265	01_L01	1	03_F01	F01	F	01	03	S064	Visceral Leishmaniasis	1	C_VL	Visceral Leishmaniasis C-VL	3	Discovery	4	1	M	2	23	18_30	0.000263275	0.000746981	0.000774567	0.0907151	0.0278422	0.000369165	0.000186517	0.000109182	0.00453018	0.000581117	0.00799557	0.000989231	0.046388	0.00514245	0.00113391	0.0190536	0.0102662	0.00107449	0.00023346	0.000112631	0.00169454	0.000418681	0.000846474	0.000598496	0.0371939	0.0215865	0.292727	0.0147864
2020_05_19_Plate1_L_02.xy	01_266	01_L02	1	04_F01	F01	F	01	04	S093	Visceral Leishmaniasis			Visceral Leishmaniasis	3	Discovery	4	1	M	2	33	31_40	0.000247864	0.000794214	0.000820763	0.0946402	0.0165815	0.000181188	0.000195551	0.000268009	0.0055772	0.000476382	0.00151079	0.00142053	0.0544813	0.00347465	0.00079393	0.00945484	0.00281441	0.00069869	0.000118338	0.000241426	0.00211067	0.000429354	0.00155841	0.001394	0.0419258	0.0491458	0.34928	0.0187039
2020_05_19_Plate1_L_03.xy	01_267	01_L03	1	03_F02	F02	F	02	03	S080	Visceral Leishmaniasis	1	C_VL	Visceral Leishmaniasis C-VL	3	Discovery	4	1	F	1	11	06_11	0.000127632	0.000161063	0.000137465	0.00483333	0.00079456	0.000111601	0.000253095	0.000321746	0.00691793	0.000208433	0.000570214	0.00045754	0.00802248	0.000987987	0.000175233	0.00106569	0.000494687	0.00047411	8.13231e-05	0.000202975	0.00118748	4.30225e-05	0.000865206	0.00154854	0.0324427	0.0453369	0.447975	0.00510111
2020_05_19_Plate1_L_04.xy	01_268	01_L04	1	04_F02	F02	F	02	04	S109	Visceral Leishmaniasis			Visceral Leishmaniasis	3	Discovery	4	1	F	1	14	12_17	0.000268849	0.000915261	0.000739491	0.070273	0.00954991	0.00024347	0.000364605	0.000225424	0.00510894	0.00113396	0.00259979	0.00217288	0.101443	0.00503167	0.000809938	0.0131403	0.0013213	0.000746672	0.000307009	0.000215668	0.00216172	0.000463002	0.00173677	0.00117468	0.0381099	0.0402658	0.31486	0.0608453
2020_05_19_Plate1_L_05.xy	01_269	01_L05	1	03_F03	F03	F	03	03	A062	Asymptomatic			Asymptomatic	3	Discovery	3	2	F	1	19	18_30	0.000136352	0.000225203	0.000195353	0.00651885	0.00300234	0.000245198	0.000268966	0.00025761	0.00650876	0.000491498	0.00127092	0.00139618	0.0202053	0.00299683	0.000803174	0.00596577	0.00132593	0.000781354	0.000258783	0.00030438	0.0020757	0.000125391	0.00223395	0.00167905	0.07147	0.0469471	0.415469	0.0242022
2020_05_19_Plate1_L_06.xy	01_270	01_L06	1	04_F03	F03	F	03	04	A090	Asymptomatic			Asymptomatic	3	Discovery	3	2	F	1	53	51_60	0.000153122	0.000248678	0.000247753	0.00500778	0.00250763	0.000187757	0.000358107	0.000290682	0.00612717	0.000498011	0.00150499	0.00153012	0.0194627	0.00391466	0.00108609	0.00764719	0.00220676	0.00121997	0.000386547	0.000321526	0.00192013	0.000195901	0.00270083	0.00160984	0.0597675	0.0330535	0.382365	0.016445
2020_05_19_Plate1_L_07.xy	01_271	01_L07	1	03_F04	F04	F	04	03	A079	Asymptomatic			Asymptomatic	3	Discovery	3	2	M	2	30	18_30	0.000532309	0.000867932	0.000980101	0.0545639	0.0258889	0.000396103	0.000732003	0.000485383	0.0090464	0.00103276	0.00130926	0.00345173	0.0704518	0.00404695	0.0025143	0.0232809	0.00278056	0.00192676	0.00064618	0.000686485	0.0033064	0.000303595	0.00514448	0.0032106	0.0916215	0.0369658	0.367514	0.0384705
2020_05_19_Plate1_L_09.xy	01_273	01_L09	1	03_F05	F05	F	05	03	EC052	Healthy from Endemic area			Healthy from Endemic area	3	Discovery	2	2	M	2	9	06_11	0.000160712	0.000248609	0.00021116	0.00658761	0.00219723	0.000210707	0.000327397	0.000234186	0.00656883	0.000440216	0.00148108	0.0011551	0.0191383	0.00240296	0.000788318	0.0047793	0.00105777	0.00120226	0.0002483	0.000296341	0.00242517	0.000141939	0.0020309	0.00128775	0.0738794	0.0288048	0.379586	0.0148159
2020_05_19_Plate1_L_10.xy	01_274	01_L10	1	04_F05	F05	F	05	04	EC071	Healthy from Endemic area			Healthy from Endemic area	3	Discovery	2	2	M	2	29	18_30	0.000189283	0.000277431	0.000272282	0.00855555	0.00406215	0.000178003	0.000417768	0.00037624	0.00787268	0.000471406	0.00106811	0.00143176	0.0242207	0.00277565	0.000956316	0.00850281	0.00135256	0.00104331	0.000270394	0.000359944	0.00227399	0.000128764	0.00235342	0.00252976	0.0830828	0.0490898	0.487428	0.0181217
2020_05_19_Plate1_L_11.xy	01_275	01_L11	1	03_F06	F06	F	06	03	S068	Visceral Leishmaniasis			Visceral Leishmaniasis	3	Discovery	4	1	M	2	28	18_30	0.000140367	0.000287071	0.000269433	0.0154437	0.00311165	0.000211018	0.000254315	0.000248551	0.00633747	0.000480228	0.00156054	0.00118152	0.0288455	0.00272187	0.000986547	0.00520869	0.00229167	0.00106237	0.000285408	0.000308789	0.00276877	0.000258163	0.00174477	0.00142469	0.0670849	0.043273	0.410068	0.015211
2020_05_19_Plate1_L_12.xy	01_276	01_L12	1	04_F06	F06	F	06	04	S097	Visceral Leishmaniasis			Visceral Leishmaniasis	3	Discovery	4	1	M	2	39	31_40	0.000243646	0.000684525	0.000953697	0.0495604	0.00658131	0.000321705	0.00033817	0.000188398	0.00657143	0.000820514	0.00468366	0.00213261	0.071229	0.00856985	0.00118429	0.00935656	0.00328875	0.00103194	0.000254735	0.000203964	0.00160245	0.000268493	0.00172576	0.00108519	0.0379988	0.0288186	0.407083	0.0250888
2020_05_19_Plate1_L_13.xy	01_277	01_L13	1	03_F07	F07	F	07	03	S076	Visceral Leishmaniasis	1	C_VL	Visceral Leishmaniasis C-VL	3	Discovery	4	1	M	2	49	41_50	0.000243873	0.000601285	0.000656275	0.0451397	0.00334504	0.000203026	0.000314459	0.000185645	0.00675852	0.000593838	0.00193608	0.00160149	0.0629173	0.00345714	0.000584784	0.00481701	0.00127661	0.000822678	0.000166727	0.000202282	0.00166056	0.000155571	0.00139578	0.00106285	0.0443213	0.0301078	0.473399	0.0208091
2020_05_19_Plate1_L_14.xy	01_278	01_L14	1	04_F07	F07	F	07	04	S105	Visceral Leishmaniasis	1	C_VL	Visceral Leishmaniasis C-VL	3	Discovery	4	1	M	2	16	12_17	0.000360609	0.00106157	0.00088676	0.0884377	0.0214481	0.000585156	0.000269226	7.93056e-05	0.00406603	0.00094053	0.00884342	0.00134562	0.0451318	0.00901067	0.00238308	0.0354846	0.0324116	0.0015156	0.000573922	0.000120591	0.00245262	0.0012061	0.00108064	0.000687529	0.0271784	0.0117307	0.190563	0.0143765
2020_05_19_Plate1_L_15.xy	01_279	01_L15	1	03_F08	F08	F	08	03	A068	Asymptomatic			Asymptomatic	3	Discovery	3	2	F	1	54	51_60	0.000134456	0.000222137	0.000260712	0.0110377	0.00456051	0.000157859	0.000228773	0.000274781	0.00587512	0.000328202	0.000838629	0.00111251	0.0213002	0.00368638	0.000893221	0.006872	0.00151048	0.000770192	0.000223589	0.000374525	0.00199383	0.000107864	0.00168227	0.00193821	0.0577238	0.0458792	0.391191	0.0120066
2020_05_19_Plate1_L_16.xy	01_280	01_L16	1	04_F08	F08	F	08	04	A096	Asymptomatic			Asymptomatic	3	Discovery	3	2	F	1	45	41_50	0.000179796	0.000323147	0.000286967	0.011929	0.00563757	0.000227207	0.000383963	0.000377456	0.00662267	0.000604729	0.00148471	0.00170623	0.0330714	0.00422034	0.00159522	0.0137611	0.00495289	0.00115323	0.000428181	0.000307919	0.00189063	0.000231298	0.00262849	0.00212783	0.0777546	0.0548931	0.395787	0.0255179
2020_05_19_Plate1_L_17.xy	01_281	01_L17	1	03_F09	F09	F	09	03	A081	Asymptomatic			Asymptomatic	3	Discovery	3	2	M	2	33	31_40	0.000280458	0.000575238	0.000493017	0.0211636	0.00671741	0.000292657	0.00055512	0.000343213	0.00813281	0.000908009	0.00152486	0.00259607	0.0509457	0.00518266	0.00152028	0.0102011	0.00200087	0.00135396	0.000414684	0.000375344	0.00244285	0.000208751	0.00345155	0.00197357	0.0806515	0.0315111	0.386413	0.0373217
2020_05_19_Plate1_L_18.xy	01_282	01_L18	1	04_F09	F09	F	09	04	A109	Asymptomatic			Asymptomatic	3	Discovery	3	2	M	2	28	18_30	0.000177144	0.000363702	0.000331003	0.0104308	0.00212744	0.000167644	0.000416938	0.000321447	0.00738166	0.000521889	0.00123437	0.00133814	0.0273129	0.00262635	0.00055505	0.00434485	0.000988167	0.00120401	0.00022686	0.000318198	0.00245887	0.000152221	0.00225656	0.00222289	0.0607303	0.048026	0.484315	0.017588
2020_05_19_Plate1_L_19.xy	01_283	01_L19	1	03_F10	F10	F	10	03	Visucon03_3	Visucon				2	Discovery	11	3	NA	NA	NA	NA	0.000138601	0.000172501	0.000239246	0.00677836	0.00254327	0.000215787	0.00026738	0.000237052	0.007651	0.000291806	0.000979803	0.00117622	0.0165566	0.00266915	0.000944335	0.00536234	0.00131351	0.000613392	0.000193349	0.000273027	0.0021381	0.000107283	0.00212738	0.00131634	0.0999072	0.0398393	0.462142	0.00954484
2020_05_19_Plate1_L_20.xy	01_284	01_L20	1	04_F10	F10	F	10	04	Visucon04_3	Visucon				2	Discovery	11	3	NA	NA	NA	NA	0.000159109	0.000180152	0.000209556	0.0062063	0.00226778	0.000197736	0.000317261	0.000248118	0.00747458	0.00030508	0.000969288	0.0011004	0.0154542	0.00258984	0.000909535	0.00485782	0.0013422	0.000688556	0.000212305	0.000276004	0.00207474	0.00011233	0.00215246	0.00157925	0.0917325	0.0390255	0.458598	0.00949849
2020_05_19_Plate1_L_21.xy	01_285	01_L21	1	03_F11	F11	F	11	03	NC023	Non Endemic Area			Non Endemic Area	3	Discovery	1	2	F	1	28	18_30	0.000221855	0.000344683	0.000286679	0.00765417	0.00268453	0.000275602	0.000446236	0.000482699	0.00944401	0.000601352	0.00173043	0.00146985	0.0220163	0.00308371	0.000858887	0.00719576	0.00128666	0.00102587	0.000268964	0.00050535	0.00219585	0.000169428	0.00256764	0.00218639	0.0710997	0.0509246	0.490225	0.0160442
2020_05_19_Plate1_L_22.xy	01_286	01_L22	1	04_F11	F11	F	11	04	NC031	Non Endemic Area			Non Endemic Area	3	Discovery	1	2	F	1	54	51_60	0.000191847	0.000493101	0.000497291	0.0157674	0.00360312	9.17466e-05	0.000422686	0.000413224	0.00816691	0.00073518	0.00180811	0.00214695	0.0359279	0.0035592	0.00121578	0.00887912	0.00188215	0.0012455	0.000372104	0.000371161	0.00246682	9.50939e-05	0.00304349	0.00214689	0.0535672	0.0385767	0.437431	0.0254183
2020_05_19_Plate1_L_23.xy	01_287	01_L23	1	03_F12	F12	F	12	03	Serum03_3	Pool Serum				1	Discovery	10	3	NA	NA	NA	NA	0.000291044	0.000901073	0.000613006	0.0147707	0.00234149	0.000166288	0.000496612	0.000598843	0.0101156	0.000940954	0.00235329	0.00148608	0.0290934	0.00431055	0.000370931	0.00526132	0.00124212	0.00106963	0.000254578	0.000631272	0.00170115	0.000138863	0.00277697	0.0021014	0.0453762	0.0476456	0.412533	0.0165845
2020_05_19_Plate1_L_24.xy	01_288	01_L24	1	04_F12	F12	F	12	04	Visucon04_7	Visucon				2	Discovery	11	3	NA	NA	NA	NA	0.000203207	0.000511312	0.000540481	0.0203795	0.00268649	0.000216708	0.000356256	0.000346541	0.00802364	0.000650864	0.00194631	0.00183599	0.0417219	0.00452077	0.000948551	0.00671999	0.00156917	0.00109103	0.000264678	0.000285019	0.00181596	0.000162953	0.00243928	0.00170391	0.0547559	0.040636	0.403892	0.0223591
2020_05_19_Plate1_M_01.xy	01_289	01_M01	1	01_G01	G01	G	01	01	S007	Visceral Leishmaniasis	0	U_VL	Visceral Leishmaniasis U-VL	3	Discovery	4	1	M	2	36	31_40	0.000273658	0.000720405	0.00100242	0.0311533	0.00848578	0.000286652	0.000497908	0.000314882	0.00787347	0.000861026	0.00245681	0.002707	0.059511	0.00663729	0.00166686	0.0143236	0.00328921	0.00140636	0.000285935	0.000374433	0.00283908	0.000144776	0.00238454	0.00162351	0.0379616	0.0416761	0.382976	0.0317793
2020_05_19_Plate1_M_02.xy	01_290	01_M02	1	02_G01	G01	G	01	02	S036	Visceral Leishmaniasis	0	U_VL	Visceral Leishmaniasis U-VL	3	Discovery	4	1	M	2	3	00_05	0.000162231	0.000282881	0.00031244	0.00998174	0.00422508	0.000162508	0.00035694	0.000292344	0.00719906	0.000472193	0.00111939	0.00149118	0.0264642	0.0030819	0.000924576	0.00946134	0.00135936	0.000704776	0.000232038	0.000326259	0.00195285	0.000111341	0.00243867	0.00181156	0.103849	0.047446	0.452352	0.0193862
2020_05_19_Plate1_M_03.xy	01_291	01_M03	1	01_G02	G02	G	02	01	A001	Asymptomatic			Asymptomatic	3	Discovery	3	2	F	1	36	31_40	0.00015725	0.000317303	0.000408608	0.0102803	0.0034435	0.000200284	0.000325909	0.00022653	0.00571219	0.000649443	0.00149388	0.00290524	0.0391773	0.00363934	0.00159726	0.0126112	0.00147324	0.00098024	0.00035763	0.000242745	0.00193451	0.000177929	0.00440639	0.0012594	0.0648653	0.0382694	0.397205	0.0388284
2020_05_19_Plate1_M_04.xy	01_292	01_M04	1	02_G02	G02	G	02	02	S052	Visceral Leishmaniasis	0	U_VL	Visceral Leishmaniasis U-VL	3	Discovery	4	1	F	1	25	18_30	0.000121462	0.000150153	0.000130527	0.00320725	0.00128408	0.000134572	0.000278542	0.000307031	0.0075548	0.000358368	0.000976214	0.00109557	0.0142308	0.00203833	0.000497671	0.00395359	0.000958438	0.000649772	0.000196504	0.00023676	0.00183799	0.000106265	0.0022408	0.00173624	0.0978271	0.0419318	0.511057	0.0139831
2020_05_19_Plate1_M_05.xy	01_293	01_M05	1	01_G03	G03	G	03	01	A009	Asymptomatic			Asymptomatic	3	Discovery	3	2	NA	NA	NA	NA	0.000126853	0.000296785	0.000347176	0.00645519	0.00164099	0.000194084	0.000296061	0.000270521	0.00622295	0.000687658	0.00175758	0.00282797	0.0397448	0.00382477	0.00169844	0.00845564	0.00120356	0.00122639	0.000408636	0.000294476	0.00259839	0.000192108	0.00405132	0.00151207	0.0541122	0.0426987	0.428732	0.0415855
2020_05_19_Plate1_M_06.xy	01_294	01_M06	1	02_G03	G03	G	03	02	A035	Asymptomatic			Asymptomatic	3	Discovery	3	2	F	1	31	31_40	0.000248953	0.000464498	0.000490342	0.0153671	0.00561879	0.000270898	0.000554784	0.000371632	0.00805231	0.000647264	0.00144343	0.00149691	0.0284351	0.00420475	0.000845177	0.00961406	0.00175302	0.000990079	0.000341621	0.000381157	0.0022547	0.000131493	0.00224359	0.00192356	0.0694534	0.0411893	0.452937	0.016851
2020_05_19_Plate1_M_07.xy	01_295	01_M07	1	01_G04	G04	G	04	01	EC003	Healthy from Endemic area			Healthy from Endemic area	3	Discovery	2	2	F	1	35	31_40	0.000197028	0.000430232	0.000404337	0.0130463	0.00564091	0.000280034	0.000410752	0.000388504	0.00685539	0.000926501	0.00179806	0.00303387	0.049693	0.00310885	0.0021088	0.0167739	0.00212615	0.00193766	0.00058667	0.000486876	0.00293923	0.000264049	0.00400042	0.0022008	0.0732926	0.0467783	0.3564	0.0550946
2020_05_19_Plate1_M_08.xy	01_296	01_M08	1	02_G04	G04	G	04	02	EC020	Healthy from Endemic area			Healthy from Endemic area	3	Discovery	2	2	F	1	37	31_40	0.00013374	0.000288624	0.00020858	0.00554452	0.00250459	0.000250571	0.000307399	0.000330378	0.00668149	0.000656836	0.00164901	0.00170053	0.0300891	0.00370052	0.0014679	0.010055	0.00152364	0.00103214	0.000378526	0.000321885	0.0022902	0.000215852	0.00238981	0.00178762	0.0681052	0.0420414	0.404074	0.0340902
2020_05_19_Plate1_M_09.xy	01_297	01_M09	1	01_G05	G05	G	05	01	NC001	Non Endemic Area			Non Endemic Area	3	Discovery	1	2	NA	NA	NA	NA	0.000151506	0.000214322	0.000302903	0.00414192	0.00166131	0.000184522	0.000360129	0.000289674	0.00679081	0.000441994	0.00108479	0.00172215	0.0172904	0.00322955	0.000940448	0.00563039	0.000889149	0.00083558	0.000287629	0.000302925	0.00226458	0.000107204	0.00249032	0.00198845	0.0563429	0.0423493	0.473406	0.0167915
2020_05_19_Plate1_M_10.xy	01_298	01_M10	1	02_G05	G05	G	05	02	EC034	Healthy from Endemic area			Healthy from Endemic area	3	Discovery	2	2	M	2	25	18_30	0.000185059	0.000346438	0.000352272	0.0107952	0.00458291	0.000212233	0.000431532	0.000334942	0.00717628	0.000598362	0.00141839	0.00134189	0.0253484	0.00435596	0.000745849	0.00738134	0.00146471	0.000854724	0.000272512	0.000282988	0.00203872	0.000113594	0.00188568	0.00171533	0.061717	0.0438342	0.469859	0.0194454
2020_05_19_Plate1_M_12.xy	01_300	01_M12	1	02_G06	G06	G	06	02	S040	Visceral Leishmaniasis	0	U_VL	Visceral Leishmaniasis U-VL	3	Discovery	4	1	M	2	16	12_17	0.000183721	0.000332488	0.000394419	0.0170284	0.00572132	0.000183058	0.000313088	0.000262747	0.00678405	0.000438547	0.00125558	0.00130237	0.0293231	0.00361591	0.00074615	0.00773806	0.00173675	0.000736257	0.000184856	0.000311672	0.00233826	0.000160181	0.001586	0.0018362	0.0714229	0.046825	0.435338	0.0151501
2020_05_19_Plate1_M_13.xy_manually.xy	01_301	01_M13	1	01_G07	G07	G	07	01	S025	Visceral Leishmaniasis	0	U_VL	Visceral Leishmaniasis U-VL	3	Discovery	4	1	F	1	13	12_17	0.000337287	0.00106606	0.000946563	0.0473278	0.0117015	0.00026988	0.000614466	0.000271402	0.00556712	0.00115297	0.00261184	0.00244277	0.0739723	0.00671987	0.00131389	0.0184821	0.00324995	0.00155005	0.000573912	0.000312517	0.00361563	0.000253956	0.00209849	0.00117559	0.0355335	0.0321825	0.294038	0.0423662
2020_05_19_Plate1_M_14.xy	01_302	01_M14	1	02_G07	G07	G	07	02	S054	Visceral Leishmaniasis	1	C_VL	Visceral Leishmaniasis C-VL	3	Discovery	4	1	F	1	14	12_17	0.000184638	0.000278032	0.000337223	0.0132187	0.0037326	0.000161938	0.000401368	0.000526561	0.00730998	0.00042607	0.0010725	0.00110931	0.0228294	0.00291558	0.000596975	0.00561695	0.00146415	0.00100482	0.000242359	0.000508983	0.00308299	0.00016601	0.00185338	0.00281334	0.0912323	0.0646756	0.420481	0.0110721
2020_05_19_Plate1_M_15.xy	01_303	01_M15	1	01_G08	G08	G	08	01	A013	Asymptomatic			Asymptomatic	3	Discovery	3	2	NA	NA	NA	NA	0.000200063	0.000382334	0.000559881	0.0260236	0.00795444	0.000175902	0.000327451	0.000230526	0.0060527	0.000477248	0.000954595	0.00154959	0.0407319	0.00362585	0.00136996	0.0115037	0.00222459	0.00121314	0.000275469	0.000290587	0.00180069	0.000129839	0.00206674	0.00159574	0.0598078	0.0349555	0.411803	0.0172477
2020_05_19_Plate1_M_16.xy	01_304	01_M16	1	02_G08	G08	G	08	02	A041	Asymptomatic			Asymptomatic	3	Discovery	3	2	F	1	60	51_60	0.000188577	0.000365567	0.000318747	0.0165694	0.00513199	0.000270969	0.000344398	0.000336729	0.00633217	0.000503039	0.00166258	0.00118583	0.0284908	0.00485337	0.0010152	0.0085618	0.00383183	0.00113469	0.000306452	0.000372718	0.00269703	0.00020644	0.00168669	0.0021967	0.0687961	0.0427087	0.364807	0.0144988
2020_05_19_Plate1_M_17.xy	01_305	01_M17	1	01_G09	G09	G	09	01	A026	Asymptomatic			Asymptomatic	3	Discovery	3	2	M	2	27	18_30	0.000139366	0.000234788	0.000301605	0.00817177	0.00292511	0.000163994	0.000290018	0.000210643	0.00676268	0.000423096	0.000937507	0.00169327	0.0260613	0.00287404	0.00107288	0.00646041	0.00090969	0.00109539	0.000219494	0.000255478	0.00163989	9.08968e-05	0.00250868	0.00132392	0.0603275	0.0355392	0.45102	0.0215617
2020_05_19_Plate1_M_18.xy	01_306	01_M18	1	02_G09	G09	G	09	02	A054	Asymptomatic			Asymptomatic	3	Discovery	3	2	M	2	43	41_50	0.00018865	0.000443753	0.000565171	0.0257621	0.00944356	0.000268442	0.000290001	0.000195452	0.0060664	0.000537891	0.00138938	0.00159928	0.0503557	0.0071979	0.00121364	0.0131488	0.00250334	0.000649602	0.000206755	0.00025622	0.00203883	0.000130692	0.00162177	0.00123394	0.050125	0.0272562	0.399851	0.0195797
2020_05_19_Plate1_M_19.xy	01_307	01_M19	1	01_G10	G10	G	10	01	EC012	Healthy from Endemic area			Healthy from Endemic area	3	Discovery	2	2	NA	NA	NA	NA	0.000239868	0.000388592	0.000486659	0.0129182	0.00459571	0.000209907	0.000542871	0.00031879	0.00728481	0.000507521	0.00131661	0.00165934	0.0308304	0.00391145	0.00151122	0.00941664	0.00186983	0.00221085	0.000478317	0.000437618	0.00313009	0.000209818	0.00299831	0.00216235	0.0869807	0.0390375	0.409452	0.0168851
2020_05_19_Plate1_M_20.xy	01_308	01_M20	1	02_G10	G10	G	10	02	EC031	Healthy from Endemic area			Healthy from Endemic area	3	Discovery	2	2	F	1	20	18_30	0.000239641	0.000457895	0.000367987	0.00991792	0.00384645	0.000343346	0.000538126	0.00057815	0.0073478	0.000921567	0.00171685	0.00279782	0.043062	0.00346842	0.00180647	0.0112105	0.001785	0.00115697	0.000389407	0.000481272	0.00207012	0.000209353	0.0041025	0.00305908	0.0778256	0.0636866	0.355208	0.0467252
2020_05_19_Plate1_M_22.xy	01_310	01_M22	1	02_G11	G11	G	11	02	NC016	Non Endemic Area			Non Endemic Area	3	Discovery	1	2	NA	NA	NA	NA	0.000287599	0.000587616	0.000696277	0.0127794	0.00403662	0.000306432	0.000617717	0.000527432	0.00988491	0.000795917	0.0020237	0.00210145	0.028939	0.00380741	0.00128394	0.00779882	0.00179936	0.00135026	0.000324073	0.000476304	0.00237887	0.000185051	0.00262278	0.00284205	0.0526382	0.0494907	0.472786	0.0144136
2020_05_19_Plate1_M_23.xy	01_311	01_M23	1	01_G12	G12	G	12	01	Serum01_3	Pool Serum				1	Discovery	10	3	NA	NA	NA	NA	0.000163273	0.000388743	0.000464631	0.0203526	0.00274598	0.00022271	0.000269317	0.000222408	0.00740644	0.000543814	0.00158544	0.00201243	0.0458401	0.00470544	0.00105218	0.00738841	0.00144666	0.000866962	0.000240764	0.000247957	0.00181847	0.000140931	0.00245103	0.00109071	0.0680098	0.035416	0.408013	0.02498
2020_05_19_Plate1_M_24.xy	01_312	01_M24	1	02_G12	G12	G	12	02	Serum02_3	Pool Serum				1	Discovery	10	3	NA	NA	NA	NA	0.000186688	0.000453528	0.000514113	0.0209932	0.0031592	0.000234768	0.000316673	0.000316304	0.00795705	0.000590726	0.00184899	0.0018309	0.0445115	0.00468426	0.00101207	0.00763868	0.00159268	0.000950707	0.000262587	0.000290988	0.00194313	0.000137234	0.00226776	0.00178797	0.0558054	0.044857	0.446348	0.0231178
2020_05_19_Plate1_N_01.xy	01_313	01_N01	1	03_G01	G01	G	01	03	S065	Visceral Leishmaniasis	1	C_VL	Visceral Leishmaniasis C-VL	3	Discovery	4	1	M	2	43	41_50	0.000145121	0.000422063	0.000395497	0.0417777	0.00696694	0.000176342	0.000139886	0.000171694	0.00568579	0.000350413	0.00185709	0.000890544	0.0510768	0.00494198	0.000381867	0.00695781	0.00119489	0.000444539	8.31565e-05	0.000138733	0.00128257	0.000170793	0.000739315	0.000873653	0.0375258	0.0344214	0.435904	0.0168383
2020_05_19_Plate1_N_02.xy	01_314	01_N02	1	04_G01	G01	G	01	04	S094	Visceral Leishmaniasis	0	U_VL	Visceral Leishmaniasis U-VL	3	Discovery	4	1	M	2	35	31_40	9.26254e-05	0.00016491	0.000155367	0.0113931	0.00170554	0.000103959	0.000141224	0.000279612	0.00676521	0.000202655	0.000844509	0.000537568	0.0187469	0.00204169	0.000199564	0.0018943	0.000650778	0.000345409	7.22721e-05	0.000178567	0.00135837	5.17686e-05	0.000711684	0.00154119	0.0475782	0.0627042	0.500449	0.00697458
2020_05_19_Plate1_N_03.xy	01_315	01_N03	1	03_G02	G02	G	02	03	S081	Visceral Leishmaniasis	1	C_VL	Visceral Leishmaniasis C-VL	3	Discovery	4	1	F	1	25	18_30	0.000181404	0.000641792	0.000426857	0.0391905	0.00216886	0.000256636	0.000217818	0.000238393	0.00794261	0.000587203	0.00413856	0.0011174	0.0625758	0.00749325	0.000331958	0.00307568	0.00112302	0.000414219	0.000113866	0.000179835	0.00159492	0.000148443	0.000982849	0.000917825	0.0451414	0.032221	0.412729	0.0153227
2020_05_19_Plate1_N_04.xy	01_316	01_N04	1	04_G02	G02	G	02	04	S110	Visceral Leishmaniasis	1	C_VL	Visceral Leishmaniasis C-VL	3	Discovery	4	1	F	1	16	12_17	0.000140059	0.000354914	0.000298032	0.0178182	0.00290756	0.000187533	0.000225547	0.000235996	0.00669204	0.000462133	0.00133913	0.00100943	0.0400338	0.00289232	0.000382829	0.00535247	0.000895939	0.000532295	0.000141463	0.000180283	0.00139367	0.000144845	0.00108931	0.00112579	0.0429435	0.0390716	0.438141	0.0212632
2020_05_19_Plate1_N_05.xy	01_317	01_N05	1	03_G03	G03	G	03	03	A063	Asymptomatic			Asymptomatic	3	Discovery	3	2	F	1	35	31_40	0.000119146	0.000209354	0.000211907	0.00607805	0.00196836	0.000175509	0.000250099	0.000263143	0.00661524	0.000405481	0.0011635	0.00141336	0.0243536	0.00382403	0.000911199	0.00594236	0.0011653	0.000759925	0.000223708	0.000243336	0.00152219	0.000100463	0.00204075	0.00164779	0.0625477	0.0443841	0.481194	0.0208194
2020_05_19_Plate1_N_06.xy	01_318	01_N06	1	04_G03	G03	G	03	04	A091	Asymptomatic			Asymptomatic	3	Discovery	3	2	F	1	11	06_11	0.000178599	0.000363914	0.00041901	0.0159176	0.00547706	0.000163869	0.00032538	0.000320336	0.00617151	0.000557043	0.00111063	0.00179783	0.0386489	0.00388514	0.00136128	0.0111439	0.00171753	0.000748426	0.000246232	0.000293411	0.00200658	0.000110801	0.00263025	0.00180671	0.061487	0.039271	0.368386	0.0247637
2020_05_19_Plate1_N_07.xy	01_319	01_N07	1	03_G04	G04	G	04	03	EC039	Healthy from Endemic area			Healthy from Endemic area	3	Discovery	2	2	F	1	42	41_50	0.000182446	0.000376492	0.000387803	0.0136869	0.00411228	0.000189973	0.00040383	0.000334681	0.00696816	0.000658785	0.00115303	0.00240921	0.0417276	0.00385454	0.00129355	0.0095251	0.00136472	0.00100586	0.000320733	0.000378129	0.00173202	0.000129758	0.00375523	0.00191886	0.091666	0.0452032	0.374062	0.0366787
2020_05_19_Plate1_N_08.xy	01_320	01_N08	1	04_G04	G04	G	04	04	EC058	Healthy from Endemic area			Healthy from Endemic area	3	Discovery	2	2	F	1	73	71_80	0.000185367	0.000323083	0.000470209	0.0137814	0.00667941	0.000216936	0.000355584	0.000394686	0.00692037	0.000447198	0.00145605	0.00177482	0.0233361	0.00356511	0.0016266	0.010415	0.00369954	0.00121486	0.000325458	0.000411005	0.00240893	0.000196888	0.00268895	0.00266452	0.0630866	0.0511005	0.406317	0.0146473
2020_05_19_Plate1_N_09.xy	01_321	01_N09	1	03_G05	G05	G	05	03	EC053	Healthy from Endemic area			Healthy from Endemic area	3	Discovery	2	2	M	2	44	41_50	0.000263506	0.000503492	0.000562447	0.0336167	0.0188552	0.000220876	0.000410305	0.000341644	0.00742961	0.000592856	0.00119795	0.00157724	0.0454008	0.00433957	0.00183786	0.01665	0.00327944	0.00111501	0.000315151	0.000392464	0.00204356	0.000192604	0.00214072	0.00227498	0.0701197	0.0410376	0.396013	0.0195139
2020_05_19_Plate1_N_10.xy	01_322	01_N10	1	04_G05	G05	G	05	04	EC072	Healthy from Endemic area			Healthy from Endemic area	3	Discovery	2	2	M	2	57	51_60	0.000186064	0.000332556	0.000325386	0.015563	0.00393628	0.000225519	0.000320124	0.000272361	0.00614436	0.000480503	0.00121513	0.00148302	0.0299083	0.00348048	0.000983879	0.00712502	0.0017681	0.00107904	0.000253969	0.000279203	0.00182784	0.000151455	0.00208163	0.00186558	0.0502959	0.0391604	0.387598	0.0179653
2020_05_19_Plate1_N_11.xy	01_323	01_N11	1	03_G06	G06	G	06	03	S069	Visceral Leishmaniasis			Visceral Leishmaniasis	3	Discovery	4	1	M	2	50	41_50	0.000181709	0.000479391	0.000693488	0.0288259	0.00423996	0.000281948	0.000285938	0.000296181	0.00784166	0.000594148	0.00273262	0.00196447	0.0566339	0.00610548	0.000921447	0.00728951	0.00224023	0.000869435	0.000203074	0.000211101	0.00181639	0.000160961	0.00153949	0.00124226	0.0434283	0.0377873	0.414596	0.0227168
2020_05_19_Plate1_N_12.xy	01_324	01_N12	1	04_G06	G06	G	06	04	S098	Visceral Leishmaniasis	0	U_VL	Visceral Leishmaniasis U-VL	3	Discovery	4	1	M	2	8	06_11	9.91074e-05	0.00017258	0.000147845	0.00613693	0.000991485	0.000125113	0.000192513	0.00025143	0.00643713	0.000273426	0.00102092	0.000691426	0.0179224	0.00182962	0.000343437	0.00177725	0.000771377	0.00045892	0.000114596	0.000187543	0.00168713	6.02822e-05	0.000786193	0.0013536	0.0409872	0.0477095	0.474562	0.0103037
2020_05_19_Plate1_N_13.xy	01_325	01_N13	1	03_G07	G07	G	07	03	S083	Visceral Leishmaniasis			Visceral Leishmaniasis	3	Discovery	4	1	F	1	57	51_60	0.000254075	0.000783182	0.00103237	0.043742	0.00453959	0.00036681	0.000347102	0.00021009	0.00678454	0.000799685	0.00642014	0.00178738	0.0648249	0.00769002	0.00086437	0.00747997	0.00334428	0.000971326	0.00018755	0.000187149	0.00150008	0.000185482	0.0011994	0.00122757	0.0344872	0.0338702	0.442729	0.0169909
2020_05_19_Plate1_N_14.xy	01_326	01_N14	1	04_G07	G07	G	07	04	S112	Visceral Leishmaniasis	1	C_VL	Visceral Leishmaniasis C-VL	3	Discovery	4	1	F	1	44	41_50	0.000123402	0.000170717	0.000203492	0.00872253	0.00148929	0.000128314	0.000213765	0.000470664	0.00617745	0.000234235	0.00085383	0.000619928	0.0131688	0.00172632	0.000303085	0.00209394	0.00107697	0.000463015	0.00012045	0.000284828	0.00172419	6.44608e-05	0.000857915	0.00296012	0.0391668	0.0857006	0.378762	0.00639377
2020_05_19_Plate1_N_15.xy	01_327	01_N15	1	03_G08	G08	G	08	03	A069	Asymptomatic			Asymptomatic	3	Discovery	3	2	F	1	46	41_50	0.000130827	0.00028111	0.000256494	0.00850392	0.00323953	0.000195242	0.00025597	0.00020622	0.0059436	0.000469074	0.00125809	0.00159843	0.0321135	0.00397475	0.00120066	0.0130976	0.00193708	0.00066884	0.000274554	0.000230193	0.00163505	0.000134517	0.0020526	0.00148974	0.0519696	0.0352005	0.425064	0.0227525
2020_05_19_Plate1_N_16.xy	01_328	01_N16	1	04_G08	G08	G	08	04	A097	Asymptomatic			Asymptomatic	3	Discovery	3	2	F	1	65	61_70	0.000174417	0.000345088	0.000401189	0.0188143	0.00801604	0.000184292	0.000335638	0.00037241	0.00716598	0.000497248	0.00139006	0.00152984	0.0413108	0.00523972	0.00192078	0.0154951	0.00273057	0.00140062	0.000316156	0.000381524	0.00328749	0.000125816	0.00218875	0.00249152	0.0757082	0.0479898	0.382931	0.018883
2020_05_19_Plate1_N_17.xy	01_329	01_N17	1	03_G09	G09	G	09	03	A082	Asymptomatic			Asymptomatic	3	Discovery	3	2	M	2	73	71_80	0.000158238	0.000262077	0.000340117	0.0131973	0.00518115	0.000162494	0.000277529	0.000338856	0.00682614	0.000399647	0.00117353	0.0012577	0.0216359	0.00313739	0.000823737	0.00653337	0.00170471	0.00116695	0.000284655	0.000411882	0.00333764	0.000205253	0.00217943	0.00222607	0.0579452	0.0504339	0.420349	0.014236
2020_05_19_Plate1_N_18.xy	01_330	01_N18	1	04_G09	G09	G	09	04	A110	Asymptomatic			Asymptomatic	3	Discovery	3	2	M	2	45	41_50	0.000138077	0.000227743	0.000210102	0.00701116	0.00266915	0.000169308	0.000300083	0.000305445	0.00685954	0.000417353	0.00100571	0.00149404	0.022882	0.00270291	0.00125618	0.00613241	0.00107923	0.000582846	0.000224049	0.000298671	0.00177369	0.000108159	0.0031981	0.00228748	0.070398	0.0504476	0.457796	0.0183147
2020_05_19_Plate1_N_19.xy	01_331	01_N19	1	03_G10	G10	G	10	03	EC050	Healthy from Endemic area			Healthy from Endemic area	3	Discovery	2	2	F	1	26	18_30	0.000236781	0.000525908	0.000463308	0.0160413	0.00524159	0.000248389	0.000555681	0.000312327	0.00645156	0.000918756	0.00186082	0.0025107	0.0456083	0.00525361	0.0013647	0.0117772	0.0023007	0.00131077	0.000503358	0.000306594	0.00205331	0.000281182	0.00343099	0.00234264	0.0723002	0.0410332	0.383446	0.0396185
2020_05_19_Plate1_N_20.xy	01_332	01_N20	1	04_G10	G10	G	10	04	EC069	Healthy from Endemic area			Healthy from Endemic area	3	Discovery	2	2	F	1	30	31_40	0.00023994	0.000524991	0.000539304	0.0310953	0.0124005	0.000267383	0.000404945	0.000500978	0.00808383	0.000644669	0.00128794	0.00192658	0.0535932	0.0037188	0.0022057	0.0168944	0.00223121	0.00146119	0.000307708	0.000615612	0.00298053	0.000182357	0.00257486	0.00291687	0.0715496	0.0588383	0.424832	0.0227861
2020_05_19_Plate1_N_21.xy	01_333	01_N21	1	03_G11	G11	G	11	03	NC024	Non Endemic Area			Non Endemic Area	3	Discovery	1	2	M	2	30	18_30	0.000158687	0.000294724	0.000218607	0.00653331	0.0018206	0.00025942	0.000316455	0.000411006	0.00862741	0.00049287	0.00140997	0.00121873	0.0219546	0.0033487	0.000540022	0.00376877	0.000929327	0.000657926	0.000202098	0.000333724	0.00171764	9.11928e-05	0.00174255	0.00190835	0.0561133	0.0463969	0.501951	0.0151359
2020_05_19_Plate1_N_23.xy	01_335	01_N23	1	03_G12	G12	G	12	03	Serum03_4	Pool Serum				1	Discovery	10	3	NA	NA	NA	NA	0.000211615	0.000480521	0.000522742	0.0189025	0.00297133	0.000255594	0.000389203	0.000356779	0.00811295	0.000670616	0.00183058	0.00204695	0.0444227	0.00450011	0.00112505	0.00734405	0.00163892	0.00109012	0.000301361	0.000360218	0.0020983	0.000193378	0.00292371	0.00177271	0.062054	0.0450219	0.440293	0.0248593
2020_05_19_Plate1_N_24.xy	01_336	01_N24	1	04_G12	G12	G	12	04	Serum04_2	Pool Serum				1	Discovery	10	3	NA	NA	NA	NA	0.000146724	0.000313365	0.000319941	0.0135444	0.00203367	0.000177734	0.000233074	0.000265161	0.00746304	0.000432178	0.00147322	0.00129429	0.030947	0.00350979	0.000705208	0.00496534	0.00117324	0.000782082	0.000180364	0.000237352	0.00156597	0.000132518	0.00172468	0.00157683	0.0563504	0.0408121	0.444998	0.0162999
2020_05_19_Plate1_O_01.xy	01_337	01_O01	1	01_H01	H01	H	01	01	S019	Visceral Leishmaniasis	1	C_VL	Visceral Leishmaniasis C-VL	3	Discovery	4	1	F	1	13	12_17	0.000337367	0.000668684	0.000689902	0.074355	0.0234475	0.000230178	0.000331359	0.000397562	0.00803769	0.000393569	0.00091428	0.00137131	0.0333739	0.00224795	0.000947702	0.00926548	0.00104687	0.00152813	0.000263873	0.000588888	0.00343574	0.000192796	0.00286879	0.00242943	0.0932666	0.0477096	0.42241	0.0138418
2020_05_19_Plate1_O_02.xy	01_338	01_O02	1	02_H01	H01	H	01	02	S037	Visceral Leishmaniasis	1	C_VL	Visceral Leishmaniasis C-VL	3	Discovery	4	1	M	2	2	00_05	0.000178382	0.00027696	0.000359267	0.0109159	0.00727829	0.00019394	0.000348642	0.000254839	0.00582493	0.000479766	0.0010284	0.00181609	0.0296145	0.00497771	0.001592	0.018837	0.00228955	0.000722677	0.00026226	0.000298465	0.00164359	0.000148821	0.00435964	0.00147317	0.114739	0.0368858	0.329065	0.0220285
2020_05_19_Plate1_O_03.xy	01_339	01_O03	1	01_H02	H02	H	02	01	A002	Asymptomatic			Asymptomatic	3	Discovery	3	2	F	1	31	31_40	0.00014781	0.000195243	0.000349596	0.00437218	0.00210211	0.000186069	0.000321014	0.000286583	0.00718479	0.000390138	0.00100915	0.00209696	0.0169802	0.0024088	0.0011766	0.00494616	0.00108355	0.00132245	0.000261522	0.000322583	0.00179032	0.000106047	0.00379271	0.00182997	0.0748133	0.0483483	0.471792	0.0153522
2020_05_19_Plate1_O_04.xy	01_340	01_O04	1	02_H02	H02	H	02	02	S053	Visceral Leishmaniasis	1	C_VL	Visceral Leishmaniasis C-VL	3	Discovery	4	1	F	1	11	06_11	0.000233797	0.000345347	0.00029237	0.0127918	0.00334058	0.000245985	0.000464253	0.000353025	0.00797158	0.000560438	0.00137212	0.00160619	0.0252737	0.00287676	0.000675733	0.00337499	0.000885315	0.000673095	0.000292758	0.000449703	0.00286079	0.000162217	0.00408989	0.00181936	0.107767	0.0432628	0.409573	0.0158391
2020_05_19_Plate1_O_05.xy	01_341	01_O05	1	01_H03	H03	H	03	01	A019	Asymptomatic			Asymptomatic	3	Discovery	3	2	M	2	20	18_30	0.000140265	0.000285873	0.00033543	0.00936038	0.0027012	0.000210259	0.000286962	0.000301817	0.00637542	0.000611144	0.00148449	0.00184584	0.0387688	0.00391704	0.00131367	0.00753644	0.00164835	0.00133815	0.000413826	0.000310717	0.00215952	0.000225744	0.00282868	0.00164052	0.0782144	0.0492958	0.410947	0.0324294
2020_05_19_Plate1_O_06.xy	01_342	01_O06	1	02_H03	H03	H	03	02	A036	Asymptomatic			Asymptomatic	3	Discovery	3	2	F	1	65	61_70	0.00014362	0.00030459	0.000406696	0.0257701	0.00712384	0.000155572	0.000247384	0.000245314	0.00521665	0.000412045	0.00117868	0.00140405	0.0420312	0.0046737	0.00149624	0.0119793	0.00367245	0.00101079	0.000278703	0.000313305	0.00160566	0.000141237	0.00269897	0.00160288	0.085097	0.0346073	0.355188	0.0159946
2020_05_19_Plate1_O_07.xy	01_343	01_O07	1	01_H04	H04	H	04	01	EC004	Healthy from Endemic area			Healthy from Endemic area	3	Discovery	2	2	F	1	49	41_50	0.000223857	0.000338492	0.000555526	0.0117078	0.00445937	0.000203184	0.000457546	0.000335098	0.00693282	0.00054751	0.00109424	0.00268991	0.040761	0.00349609	0.00292583	0.0138649	0.0019529	0.00122962	0.000343226	0.000437759	0.0019809	0.000163196	0.00419149	0.00213023	0.0826048	0.0450308	0.416691	0.0222314
2020_05_19_Plate1_O_08.xy	01_344	01_O08	1	02_H04	H04	H	04	02	EC021	Healthy from Endemic area			Healthy from Endemic area	3	Discovery	2	2	F	1	25	18_30	0.00016735	0.000262486	0.000315071	0.0080828	0.00396857	0.000166711	0.000347537	0.000253395	0.00660576	0.000470322	0.00102994	0.00189529	0.0270448	0.00238538	0.00122718	0.00923638	0.00116137	0.00120183	0.000281401	0.000295197	0.0022	0.000124964	0.00334434	0.00139721	0.0829411	0.0346818	0.42036	0.0233336
2020_05_19_Plate1_O_09.xy	01_345	01_O09	1	01_H05	H05	H	05	01	NC002	Non Endemic Area			Non Endemic Area	3	Discovery	1	2	F	1	20	18_30	0.000161155	0.000265973	0.000258913	0.00716702	0.00300486	0.000219467	0.000337201	0.000228973	0.00697543	0.000480471	0.00128893	0.00156676	0.0242572	0.00324676	0.00141335	0.00996486	0.00173675	0.0009354	0.000326994	0.000276059	0.00276088	0.000193141	0.002475	0.00132817	0.0784022	0.0362422	0.454072	0.0202828
2020_05_19_Plate1_O_10.xy	01_346	01_O10	1	02_H05	H05	H	05	02	EC035	Healthy from Endemic area			Healthy from Endemic area	3	Discovery	2	2	M	2	42	41_50	0.000203345	0.00036024	0.000308541	0.0146402	0.00503132	0.000211251	0.000398754	0.000261304	0.00782131	0.000530568	0.00111873	0.0013702	0.03181	0.00359387	0.000790378	0.00734443	0.0015599	0.000527265	0.000222403	0.000316606	0.00219588	0.000129497	0.00241876	0.00154984	0.0787837	0.0406654	0.508109	0.0220966
2020_05_19_Plate1_O_11.xy	01_347	01_O11	1	01_H06	H06	H	06	01	S012	Visceral Leishmaniasis	0	U_VL	Visceral Leishmaniasis U-VL	3	Discovery	4	1	M	2	50	41_50	0.000187861	0.000329239	0.000482551	0.0153998	0.00559771	0.000167837	0.000376946	0.000253893	0.00559692	0.000470497	0.00109659	0.00170111	0.0303471	0.00405262	0.00143995	0.0108827	0.00243194	0.00103885	0.000289453	0.000265184	0.00173809	0.000156042	0.0025157	0.00161622	0.0750571	0.0370237	0.37831	0.0149864
2020_05_19_Plate1_O_12.xy	01_348	01_O12	1	02_H06	H06	H	06	02	S041	Visceral Leishmaniasis	0	U_VL	Visceral Leishmaniasis U-VL	3	Discovery	4	1	M	2	16	12_17	0.000224175	0.000305739	0.000268969	0.00938449	0.00251325	0.000257844	0.000478659	0.000541951	0.00879388	0.000550072	0.00166723	0.00124246	0.0212251	0.00331959	0.000608472	0.00393653	0.00105982	0.00117269	0.000292295	0.00047546	0.00346071	0.000185971	0.00197607	0.00240592	0.0882374	0.0579221	0.48554	0.0149712
2020_05_19_Plate1_O_13.xy	01_349	01_O13	1	01_H07	H07	H	07	01	S026	Visceral Leishmaniasis	0	U_VL	Visceral Leishmaniasis U-VL	3	Discovery	4	1	F	1	17	12_17	0.000244673	0.000404494	0.000715692	0.0149449	0.006443	0.000188743	0.000482835	0.000337764	0.00741754	0.00059532	0.00117552	0.00202528	0.0299913	0.00358981	0.00146446	0.00939478	0.00214745	0.00213915	0.00042393	0.000416255	0.00376252	0.0002518	0.00350875	0.00199184	0.071747	0.0433926	0.420221	0.0211322
2020_05_19_Plate1_O_14.xy	01_350	01_O14	1	02_H07	H07	H	07	02	S055	Visceral Leishmaniasis	1	C_VL	Visceral Leishmaniasis C-VL	3	Discovery	4	1	F	1	10	06_11	0.000470707	0.000927212	0.00113692	0.11288	0.0298392	0.000221964	0.000265947	0.000235035	0.00536285	0.000490219	0.0013538	0.00145426	0.0504822	0.00496085	0.000944258	0.0152122	0.00563787	0.00062973	0.000150766	0.0002128	0.00171184	0.000283826	0.00110893	0.00117585	0.0369263	0.0423503	0.334416	0.0137337
2020_05_19_Plate1_O_15.xy	01_351	01_O15	1	01_H08	H08	H	08	01	A014	Asymptomatic			Asymptomatic	3	Discovery	3	2	F	1	12	12_17	0.000190333	0.000335703	0.000374309	0.0205526	0.00503652	0.00017837	0.000314417	0.000227876	0.00723671	0.000382637	0.00087533	0.00128539	0.0274964	0.00264113	0.000890218	0.00541829	0.00122867	0.000986446	0.00023501	0.000336983	0.0025167	0.000145073	0.00218997	0.00171475	0.0754728	0.0424216	0.474136	0.0135442
2020_05_19_Plate1_O_16.xy	01_352	01_O16	1	02_H08	H08	H	08	02	A042	Asymptomatic			Asymptomatic	3	Discovery	3	2	F	1	17	12_17	0.000105428	0.000168909	0.000291641	0.0117858	0.00426744	0.000101054	0.000167765	0.000235001	0.00593221	0.000206732	0.000657999	0.000964654	0.0200357	0.00279457	0.000733084	0.00632152	0.00165617	0.00038472	0.00010582	0.000176994	0.00111518	5.53726e-05	0.00152794	0.00129609	0.0524012	0.0385055	0.444364	0.00688896
2020_05_19_Plate1_O_17.xy	01_353	01_O17	1	01_H09	H09	H	09	01	A027	Asymptomatic			Asymptomatic	3	Discovery	3	2	M	2	7	06_11	0.000170948	0.000279429	0.000248491	0.00955971	0.00279813	0.000201234	0.000377739	0.000262852	0.0077176	0.000439446	0.00123029	0.00133256	0.0257801	0.00284659	0.000615903	0.00505107	0.000992005	0.00143945	0.000268831	0.00034134	0.00267479	0.000138503	0.0024273	0.00174918	0.0775935	0.0387215	0.441655	0.0169131
2020_05_19_Plate1_O_18.xy	01_354	01_O18	1	02_H09	H09	H	09	02	A055	Asymptomatic			Asymptomatic	3	Discovery	3	2	M	2	38	31_40	0.00030517	0.000592083	0.000667111	0.0207321	0.0118976	0.000231662	0.000635689	0.000433054	0.0086453	0.000867562	0.00143	0.00256778	0.0513363	0.00482644	0.00234554	0.0184289	0.00268657	0.00169904	0.000438267	0.000411478	0.00227608	0.000235031	0.00328507	0.00195865	0.0603582	0.0381508	0.414446	0.0312981
2020_05_19_Plate1_O_19.xy	01_355	01_O19	1	01_H10	H10	H	10	01	EC013	Healthy from Endemic area			Healthy from Endemic area	3	Discovery	2	2	F	1	28	18_30	0.000236195	0.000479638	0.000571459	0.0169627	0.00634863	0.00026411	0.000498008	0.00028292	0.00584704	0.00070169	0.00182192	0.00258525	0.0371846	0.00465739	0.00189223	0.0138837	0.0027095	0.00154173	0.000462837	0.000281784	0.00193432	0.000243249	0.0043476	0.00185288	0.0603338	0.0423234	0.344267	0.0258112
2020_05_19_Plate1_O_20.xy	01_356	01_O20	1	02_H10	H10	H	10	02	EC032	Healthy from Endemic area			Healthy from Endemic area	3	Discovery	2	2	F	1	26	18_30	0.000236885	0.00043825	0.000400826	0.0160831	0.00739087	0.000253721	0.00047651	0.000362843	0.00674015	0.000732896	0.0015744	0.00219157	0.0422641	0.00505201	0.002107	0.0187378	0.00492787	0.00148143	0.000554472	0.000358305	0.00207774	0.000267866	0.00350129	0.00200275	0.0891582	0.0518563	0.36749	0.0317753
2020_05_19_Plate1_O_23.xy	01_359	01_O23	1	01_H12	H12	H	12	01	Visucon01_8	Visucon				2	Discovery	11	3	NA	NA	NA	NA	0.000191805	0.000230306	0.000263185	0.00713211	0.00271685	0.000230956	0.000400784	0.00027987	0.00846754	0.000394546	0.00114405	0.00130101	0.0182096	0.00297289	0.00108469	0.00589249	0.00157684	0.000749549	0.000250988	0.000311095	0.00223283	0.000125364	0.002761	0.00161501	0.110745	0.0386548	0.452898	0.0106288
2020_05_19_Plate1_O_24.xy	01_360	01_O24	1	02_H12	H12	H	12	02	Visucon02_8	Visucon				2	Discovery	11	3	NA	NA	NA	NA	0.000421767	0.000815208	0.00105554	0.0351435	0.0124201	0.00022876	0.000924842	0.000495296	0.00943225	0.00110756	0.00180956	0.00354585	0.0673922	0.00524427	0.00332493	0.023573	0.0030894	0.0031051	0.000805156	0.000786837	0.00449267	0.000370311	0.00762228	0.00185	0.13253	0.0371757	0.413371	0.0292671
2020_05_19_Plate1_P_01.xy	01_361	01_P01	1	03_H01	H01	H	01	03	S066	Visceral Leishmaniasis	1	C_VL	Visceral Leishmaniasis C-VL	3	Discovery	4	1	M	2	55	51_60	0.00022173	0.000644499	0.00063471	0.0522739	0.0146768	0.000274616	0.000238578	0.000176971	0.00596658	0.000630554	0.00283396	0.00143275	0.0650267	0.00439244	0.000933426	0.0153613	0.00247514	0.000634995	0.000182342	0.000179093	0.00143315	0.000172116	0.00144974	0.000923083	0.0335345	0.0226619	0.383105	0.0300045
2020_05_19_Plate1_P_03.xy	01_363	01_P03	1	03_H02	H02	H	02	03	S082	Visceral Leishmaniasis	1	C_VL	Visceral Leishmaniasis C-VL	3	Discovery	4	1	F	1	27	18_30	0.000157214	0.000306293	0.000347879	0.00893722	0.00185643	0.000240808	0.000331978	0.00040656	0.00917098	0.000478699	0.00186983	0.00149328	0.02906	0.00258653	0.00060874	0.00455153	0.00104453	0.00109591	0.000172553	0.000227473	0.00187794	8.84049e-05	0.0016537	0.00161399	0.0471555	0.049745	0.497087	0.0185137
2020_05_19_Plate1_P_05.xy	01_365	01_P05	1	03_H03	H03	H	03	03	A064	Asymptomatic			Asymptomatic	3	Discovery	3	2	F	1	70	61_70	0.000185024	0.000338208	0.000423641	0.0176717	0.00756809	0.000178006	0.000349354	0.000299807	0.00660124	0.000440283	0.00122532	0.00114842	0.0245681	0.00369532	0.00114137	0.0075667	0.00204734	0.000862846	0.000221776	0.000331665	0.00193617	0.000171472	0.00208825	0.00198052	0.0684542	0.0445586	0.441121	0.0110077
2020_05_19_Plate1_P_06.xy	01_366	01_P06	1	04_H03	H03	H	03	04	A092	Asymptomatic			Asymptomatic	3	Discovery	3	2	F	1	56	51_60	0.000202112	0.000393966	0.000509945	0.018624	0.00664958	0.00019437	0.000405131	0.000320304	0.00640651	0.000559408	0.00102065	0.00207156	0.0410621	0.00395092	0.00144633	0.0114976	0.00165396	0.000805479	0.000271816	0.000363085	0.002029	0.000129481	0.0031137	0.0018005	0.066162	0.0419123	0.351192	0.0236628
2020_05_19_Plate1_P_07.xy	01_367	01_P07	1	03_H04	H04	H	04	03	EC040	Healthy from Endemic area			Healthy from Endemic area	3	Discovery	2	2	F	1	61	61_70	0.00030425	0.000513582	0.00055337	0.0171878	0.00539887	0.000256089	0.000663577	0.000439145	0.00797484	0.000906635	0.00130405	0.00333694	0.0519761	0.00416646	0.00170524	0.0120275	0.00163361	0.00139076	0.000453903	0.000526403	0.00228375	0.000201699	0.00569263	0.00218422	0.106247	0.0423798	0.371073	0.0430288
2020_05_19_Plate1_P_08.xy	01_368	01_P08	1	04_H04	H04	H	04	04	EC059	Healthy from Endemic area			Healthy from Endemic area	3	Discovery	2	2	F	1	48	41_50	0.000171926	0.000258821	0.0001953	0.00550996	0.00213814	0.000201743	0.000402372	0.000307942	0.00758763	0.000441992	0.00128354	0.00130281	0.0209057	0.00309683	0.000674011	0.00536756	0.00110279	0.000602328	0.000221881	0.000322636	0.00196329	0.000101234	0.00236865	0.00151225	0.128005	0.0430134	0.419391	0.0185534
2020_05_19_Plate1_P_09.xy	01_369	01_P09	1	03_H05	H05	H	05	03	EC054	Healthy from Endemic area			Healthy from Endemic area	3	Discovery	2	2	M	2	52	51_60	0.000333389	0.000539276	0.00107788	0.0215669	0.00928843	0.000295663	0.000663973	0.000345009	0.00791083	0.000733318	0.00134078	0.00327063	0.0459144	0.00448286	0.00357189	0.0162411	0.00203824	0.00177078	0.000394709	0.00045513	0.00275628	0.000145624	0.00424767	0.00219562	0.0826285	0.0340138	0.373556	0.0235749
2020_05_19_Plate1_P_11.xy	01_371	01_P11	1	03_H06	H06	H	06	03	S070	Visceral Leishmaniasis	1	C_VL	Visceral Leishmaniasis C-VL	3	Discovery	4	1	M	2	43	41_50	0.000158668	0.00035687	0.00046471	0.0121791	0.00154783	0.000266191	0.000335593	0.000289835	0.00823377	0.000579829	0.00244423	0.0018686	0.036258	0.00420628	0.000565463	0.00334468	0.00152798	0.00098245	0.000201299	0.000210579	0.00192815	0.000120634	0.00184628	0.00115743	0.0440977	0.0353637	0.474212	0.0213903
2020_05_19_Plate1_P_13.xy	01_373	01_P13	1	03_H07	H07	H	07	03	S084	Visceral Leishmaniasis	1	C_VL	Visceral Leishmaniasis C-VL	3	Discovery	4	1	F	1	2	00_05	0.000159687	0.000315173	0.000296814	0.0202194	0.00339843	0.000195372	0.000245156	0.00019456	0.00704977	0.000358461	0.00119855	0.00101642	0.0318695	0.00348779	0.000485548	0.00486797	0.00117429	0.000451879	0.000149363	0.000209275	0.00165697	6.74077e-05	0.00148867	0.00105853	0.0545185	0.0344847	0.464408	0.0120601
2020_05_19_Plate1_P_14.xy	01_374	01_P14	1	04_H07	H07	H	07	04	S113	Visceral Leishmaniasis			Visceral Leishmaniasis	3	Discovery	4	1	F	1	3	00_05	0.000122626	0.000219882	0.000280496	0.0116449	0.00395076	0.000156826	0.00020612	0.000255991	0.00642945	0.000319165	0.000905034	0.00117853	0.0252998	0.00341379	0.000634673	0.00658101	0.00133376	0.000612807	0.000176005	0.000251678	0.00159838	0.000115025	0.00161073	0.00163672	0.0689326	0.0518162	0.464435	0.0131865
2020_05_19_Plate1_P_15.xy	01_375	01_P15	1	03_H08	H08	H	08	03	A070	Asymptomatic			Asymptomatic	3	Discovery	3	2	F	1	31	31_40	0.000173406	0.000243121	0.000331728	0.00840778	0.00295817	0.000188225	0.000350236	0.000289372	0.00726919	0.000420224	0.000943441	0.00184997	0.0248824	0.00334923	0.00107826	0.00732496	0.00121712	0.00081183	0.000245183	0.000346073	0.0022215	9.71911e-05	0.00291343	0.00187487	0.0773842	0.0473844	0.470578	0.0170988
2020_05_19_Plate1_P_16.xy	01_376	01_P16	1	04_H08	H08	H	08	04	A098	Asymptomatic			Asymptomatic	3	Discovery	3	2	F	1	39	31_40	0.000296366	0.000418998	0.000460332	0.0110566	0.00418689	0.000294456	0.000615688	0.00048019	0.00752896	0.00082856	0.00155207	0.00318339	0.0401232	0.00375238	0.00240414	0.0114559	0.00263122	0.00175112	0.000683335	0.000531886	0.00254924	0.000324248	0.00564847	0.00249466	0.107359	0.0449365	0.327847	0.0326507
2020_05_19_Plate1_P_17.xy	01_377	01_P17	1	03_H09	H09	H	09	03	A083	Asymptomatic			Asymptomatic	3	Discovery	3	2	M	2	30	18_30	0.000220709	0.000404691	0.000356284	0.0110873	0.00522205	0.000258107	0.000464955	0.000332583	0.0077394	0.000709439	0.0012428	0.0018864	0.0404321	0.00406475	0.00155411	0.0191739	0.00198102	0.00109465	0.000334945	0.000404113	0.00223678	0.000135695	0.00255819	0.00223884	0.0707673	0.0420347	0.42051	0.0310367
2020_05_19_Plate1_P_18.xy	01_378	01_P18	1	04_H09	H09	H	09	04	A111	Asymptomatic			Asymptomatic	3	Discovery	3	2	M	2	26	18_30	0.000175578	0.000343424	0.000320263	0.0132917	0.00368828	0.000192651	0.000353469	0.000319165	0.00758773	0.000539818	0.00135231	0.00160572	0.0344056	0.0032444	0.000882088	0.00844439	0.00148116	0.00128333	0.000249421	0.000314027	0.0023705	0.000158523	0.00247312	0.00192993	0.0636772	0.0430459	0.475178	0.0203101
2020_05_19_Plate1_P_19.xy	01_379	01_P19	1	03_H10	H10	H	10	03	EC051	Healthy from Endemic area			Healthy from Endemic area	3	Discovery	2	2	F	1	56	51_60	0.000543987	0.00100862	0.00117882	0.0372032	0.0152257	0.000353075	0.000957143	0.000602498	0.00832532	0.00126894	0.00158631	0.00456077	0.0805795	0.00548153	0.00328739	0.0287531	0.00288227	0.00199332	0.000469132	0.000680429	0.00228852	0.000224195	0.00717597	0.00288944	0.092381	0.0441381	0.281662	0.0407843
2020_05_19_Plate1_P_20.xy	01_380	01_P20	1	04_H10	H10	H	10	04	EC070	Healthy from Endemic area			Healthy from Endemic area	3	Discovery	2	2	F	1	29	18_30	0.000152162	0.000327471	0.00025723	0.00938115	0.0027304	0.000255736	0.000336133	0.000283334	0.0066552	0.000574058	0.00152521	0.00169246	0.0311625	0.00343269	0.00151045	0.0070712	0.00143601	0.00145197	0.000378962	0.000297815	0.00221032	0.000177348	0.00265494	0.00164157	0.0666375	0.0389817	0.379969	0.0272096
2020_05_19_Plate1_P_24.xy	01_384	01_P24	1	04_H12	H12	H	12	04	Visucon04_8	Visucon				2	Discovery	11	3	NA	NA	NA	NA	0.000185832	0.000245082	0.000277263	0.00803157	0.00311831	0.000243784	0.000345405	0.000296194	0.00908882	0.000385369	0.00113731	0.0012775	0.0188831	0.00297672	0.00100426	0.00603313	0.00152552	0.000822899	0.000223595	0.000320879	0.00227087	0.00010422	0.00273518	0.00161624	0.111441	0.0426953	0.481105	0.0102788
2020_05_19_Plate2_A_01.xy	02_1	02_A01	2	05_A01	A01	A	01	05	S117	Visceral Leishmaniasis			Visceral Leishmaniasis	3	Discovery	4	1	M	2	31	31_40	0.000385439	0.00114377	0.000907415	0.100428	0.0139511	0.000343336	0.000283788	0.000165399	0.00525258	0.000776784	0.00485582	0.00125849	0.0658074	0.00604333	0.000926113	0.0104162	0.00621989	0.000802116	0.00023653	0.000153163	0.00145607	0.000501629	0.000942656	0.000818344	0.037973	0.0310073	0.304821	0.0150428
2020_05_19_Plate2_A_02.xy	02_2	02_A02	2	06_A01	A01	A	01	06	S146	Visceral Leishmaniasis			Visceral Leishmaniasis	3	Discovery	4	1	M	2	25	18_30	0.000276019	0.000487972	0.000589494	0.033838	0.0148563	0.000240185	0.000359441	0.0003737	0.00786292	0.000446702	0.00121068	0.00125501	0.0228076	0.00273103	0.00104776	0.00968951	0.00245915	0.000864766	0.000240913	0.000388903	0.00200944	0.0001485	0.00200162	0.00231742	0.0692843	0.0504594	0.438895	0.00977427
2020_05_19_Plate2_A_04.xy	02_4	02_A04	2	06_A02	A02	A	02	06	S154	Visceral Leishmaniasis	1	C_VL	Visceral Leishmaniasis C-VL	3	Discovery	4	1	M	2	28	18_30	0.00032575	0.000834524	0.000649414	0.0502759	0.00913821	0.000334392	0.00036418	0.000220296	0.00690946	0.000771882	0.00285356	0.00145501	0.058109	0.00592033	0.00091183	0.00798005	0.00255189	0.000727733	0.000209061	0.000228969	0.00169469	0.000220961	0.00129263	0.00101658	0.0327162	0.0292419	0.38151	0.0198794
2020_05_19_Plate2_A_06.xy	02_6	02_A06	2	06_A03	A03	A	03	06	A141	Asymptomatic			Asymptomatic	3	Discovery	3	2	F	1	37	31_40	0.000203947	0.000368971	0.000569686	0.0163867	0.0107329	0.000180793	0.000358474	0.000429249	0.0080199	0.000447415	0.000798987	0.00247413	0.0346583	0.00304954	0.0017981	0.0188095	0.00212608	0.000784728	0.000249113	0.000412188	0.00159545	9.70146e-05	0.0031168	0.00247118	0.0741621	0.0686184	0.424882	0.0152358
2020_05_19_Plate2_A_07.xy	02_7	02_A07	2	05_A04	A04	A	04	05	A121	Asymptomatic			Asymptomatic	3	Discovery	3	2	F	1	77	71_80	0.000292539	0.000787238	0.00130349	0.0341225	0.0110591	0.000324669	0.000487331	0.000478428	0.00911741	0.000674695	0.00207066	0.0024124	0.0387485	0.00532199	0.00214471	0.0128227	0.00599377	0.00136349	0.000257974	0.000245176	0.00212431	0.000136906	0.00268594	0.00232583	0.050386	0.0402303	0.352913	0.0148758
2020_05_19_Plate2_A_08.xy	02_8	02_A08	2	06_A04	A04	A	04	06	A149	Asymptomatic			Asymptomatic	3	Discovery	3	2	F	1	17	12_17	0.000221187	0.00043132	0.000501806	0.0178465	0.00768403	0.000182715	0.000382228	0.000322285	0.00889514	0.000537174	0.00106591	0.00212285	0.0383533	0.00277546	0.00168595	0.016185	0.0017949	0.00128884	0.000345267	0.000353905	0.00228657	0.00016772	0.00281061	0.00173287	0.0678602	0.0462504	0.458426	0.0193844
2020_05_19_Plate2_A_09.xy	02_9	02_A09	2	05_A05	A05	A	05	05	EC079	Healthy from Endemic area			Healthy from Endemic area	3	Discovery	2	2	F	1	29	18_30	0.000188907	0.000480018	0.000353297	0.00958185	0.0037894	0.000190036	0.000471072	0.000312222	0.00666488	0.000920097	0.00163733	0.00211565	0.0353647	0.00406802	0.00157854	0.0119151	0.0020781	0.00188264	0.000454517	0.000288859	0.0021325	0.000334573	0.00385228	0.00178107	0.0498359	0.0332608	0.397344	0.0374449
2020_05_19_Plate2_A_10.xy	02_10	02_A10	2	06_A05	A05	A	05	06	EC098	Healthy from Endemic area			Healthy from Endemic area	3	Discovery	2	2	F	1	53	51_60	0.000196176	0.000311497	0.000193984	0.00849503	0.00301014	0.000252324	0.000364385	0.000430813	0.00900946	0.000461954	0.00124997	0.0011647	0.0217095	0.00331877	0.000944226	0.00558761	0.00158766	0.00115281	0.000261504	0.00041833	0.00212141	0.000130841	0.00192722	0.00210663	0.065197	0.0510048	0.424926	0.0125546
2020_05_19_Plate2_A_11.xy	02_11	02_A11	2	05_A06	A06	A	06	05	NC033	Non Endemic Area			Non Endemic Area	3	Discovery	1	2	M	2	25	18_30	0.000249862	0.000418143	0.000228721	0.00502844	0.00183352	0.00018602	0.000536182	0.000684729	0.00804073	0.000611617	0.00107314	0.00131357	0.0223226	0.00309695	0.000708422	0.00573663	0.000920115	0.00094621	0.000290265	0.000337173	0.00178244	0.000124996	0.00221332	0.00361705	0.051588	0.0782986	0.411061	0.0159967
2020_05_19_Plate2_A_12.xy	02_12	02_A12	2	06_A06	A06	A	06	06	NC039	Non Endemic Area			Non Endemic Area	3	Discovery	1	2	M	2	47	41_50	0.00024639	0.000352387	0.000349864	0.00906006	0.0041907	0.000294175	0.000497614	0.000373544	0.00882934	0.000515814	0.00147758	0.00147685	0.0224127	0.0028412	0.00152498	0.0103405	0.00235969	0.00110887	0.000398987	0.000324108	0.00308418	0.000184326	0.00228596	0.00131172	0.0617605	0.0305068	0.451964	0.0110322
2020_05_19_Plate2_A_13.xy	02_13	02_A13	2	05_A07	A07	A	07	05	S130	Visceral Leishmaniasis			Visceral Leishmaniasis	3	Discovery	4	1	M	2	47	41_50	0.000238319	0.000616588	0.000423282	0.0293837	0.00372225	0.000328062	0.000336783	0.000248858	0.00840676	0.000578843	0.00322471	0.00109945	0.0377218	0.00422964	0.00111474	0.00520945	0.00257044	0.000991342	0.000229138	0.00023142	0.00167666	0.000224274	0.00112012	0.00101997	0.0455347	0.0223301	0.42201	0.00935372
2020_05_19_Plate2_A_14.xy	02_14	02_A14	2	06_A07	A07	A	07	06	S159	Visceral Leishmaniasis			Visceral Leishmaniasis	3	Discovery	4	1	M	2	43	41_50	0.000533222	0.00136187	0.00126026	0.0987707	0.0253249	0.000367805	0.000480714	0.000288434	0.00665214	0.000904362	0.00338783	0.00175349	0.0683816	0.00664741	0.0016354	0.0199377	0.00831875	0.0011632	0.000306724	0.000322649	0.00270107	0.00037107	0.00169371	0.00157006	0.0370348	0.0433142	0.303482	0.0174187
2020_05_19_Plate2_A_15.xy	02_15	02_A15	2	05_A08	A08	A	08	05	S144	Visceral Leishmaniasis			Visceral Leishmaniasis	3	Discovery	4	1	F	1	18	18_30	0.000437318	0.00140003	0.00096208	0.0887455	0.0150021	0.000477857	0.000364932	0.000132948	0.00611252	0.00104066	0.00628511	0.00167009	0.0714698	0.00784091	0.0012132	0.0166336	0.00887331	0.000807775	0.000249262	0.000149271	0.00193257	0.000515574	0.00160368	0.000667598	0.042964	0.0186981	0.307051	0.0209073
2020_05_19_Plate2_A_16.xy	02_16	02_A16	2	06_A08	A08	A	08	06	S173	Visceral Leishmaniasis	1	C_VL	Visceral Leishmaniasis C-VL	3	Discovery	4	1	F	1	25	18_30	0.000603362	0.00135813	0.00111294	0.071705	0.0117973	0.000421835	0.00061718	0.000296018	0.00842041	0.00106885	0.00376957	0.00198817	0.0705027	0.00723745	0.00112895	0.00932367	0.00297472	0.00105884	0.000288203	0.000253642	0.00228092	0.000353491	0.00168108	0.00112595	0.0405722	0.0300259	0.37873	0.0213544
2020_05_19_Plate2_A_17.xy	02_17	02_A17	2	05_A09	A09	A	09	05	A128	Asymptomatic			Asymptomatic	3	Discovery	3	2	F	1	5	06_11	0.000203355	0.000282007	0.000191875	0.00436897	0.00259937	0.000226367	0.00037401	0.000461295	0.00896431	0.000427787	0.00122804	0.00124606	0.0136741	0.00223311	0.000796187	0.00400394	0.00120578	0.000794644	0.000232242	0.000361751	0.00177012	0.000133457	0.00198334	0.00178032	0.0692561	0.0523375	0.422522	0.0107569
2020_05_19_Plate2_A_18.xy	02_18	02_A18	2	06_A09	A09	A	09	06	A157	Asymptomatic			Asymptomatic	3	Discovery	3	2	F	1	19	18_30	0.000299676	0.000539597	0.000501231	0.020822	0.00651271	0.000280065	0.000533215	0.000463053	0.0114262	0.000685702	0.00172943	0.0024183	0.0431132	0.00335104	0.00168343	0.00861867	0.00178074	0.00161631	0.000399244	0.000489401	0.00259708	0.000204587	0.00339705	0.0019776	0.0707704	0.057385	0.500128	0.0207956
2020_05_19_Plate2_A_19.xy_manually.xy	02_19	02_A19	2	05_A10	A10	A	10	05	EC084	Healthy from Endemic area			Healthy from Endemic area	3	Discovery	2	2	NA	NA	NA	NA	0.000360596	0.000665399	0.000524397	0.011777	0.00334163	0.000409112	0.000696456	0.000436439	0.00953927	0.000949357	0.00223149	0.00215566	0.0317644	0.00523337	0.00116155	0.00712969	0.00196909	0.000946931	0.000449889	0.000391577	0.00247488	0.000192497	0.0024145	0.0016537	0.0638101	0.0418405	0.393763	0.0215013
2020_05_19_Plate2_A_20.xy	02_20	02_A20	2	06_A10	A10	A	10	06	EC104	Healthy from Endemic area			Healthy from Endemic area	3	Discovery	2	2	F	1	29	18_30	0.00133754	0.00205458	0.00134335	0.055814	0.017724	0.00127856	0.0028135	0.00122147	0.011651	0.00291823	0.00262341	0.00810508	0.134886	0.00377812	0.00513239	0.0335691	0.00425836	0.00581836	0.00228157	0.00121219	0.00373115	0.000692174	0.0159037	0.00376602	0.094509	0.0278655	0.172873	0.100614
2020_05_19_Plate2_A_21.xy	02_21	02_A21	2	05_A11	A11	A	11	05	EC094	Healthy from Endemic area			Healthy from Endemic area	3	Discovery	2	2	NA	NA	NA	NA	0.000231846	0.000397119	0.000326694	0.00715637	0.00275129	0.000351175	0.00046037	0.000398614	0.00997982	0.000673579	0.00154983	0.00172304	0.0238071	0.00299044	0.00123228	0.00645972	0.00141541	0.00123624	0.000354977	0.000366157	0.00219887	0.000189684	0.00272553	0.00148258	0.0529386	0.0298094	0.444437	0.015604
2020_05_19_Plate2_A_22.xy	02_22	02_A22	2	06_A11	A11	A	11	06	EC114	Healthy from Endemic area			Healthy from Endemic area	3	Discovery	2	2	M	2	14	12_17	0.000407085	0.00088116	0.000827961	0.0386238	0.0135654	0.000333178	0.000635821	0.000683096	0.0136978	0.000909238	0.00192679	0.00316037	0.070393	0.00531121	0.00359561	0.0212874	0.00217966	0.00248686	0.000484497	0.000772037	0.0034515	0.00021395	0.00374606	0.00312398	0.0809498	0.0611769	0.437982	0.0229862
2020_05_19_Plate2_A_23.xy	02_23	02_A23	2	05_A12	A12	A	12	05	Visucon05_5	Visucon				2	Discovery	11	3	NA	NA	NA	NA	0.000242789	0.000317453	0.000298745	0.00760052	0.00292808	0.000320242	0.000461797	0.000431971	0.0109691	0.000416851	0.00130342	0.00131544	0.0163561	0.00300541	0.00117448	0.0051773	0.00148524	0.000950688	0.000242403	0.000396217	0.00247599	0.000111169	0.00255266	0.00188372	0.101748	0.043113	0.478603	0.00800012
2020_05_19_Plate2_A_24.xy	02_24	02_A24	2	06_A12	A12	A	12	06	Visucon06_5	Visucon				2	Discovery	11	3	NA	NA	NA	NA	0.00023888	0.000301513	0.000291183	0.00638359	0.00257311	0.000179261	0.000479482	0.000433072	0.00968449	0.000408208	0.00127355	0.00103885	0.0153643	0.00281429	0.000855967	0.00509886	0.00138012	0.000930651	0.000234557	0.00037297	0.00229891	9.8481e-05	0.00231132	0.00195658	0.0814679	0.0425782	0.476558	0.00941966
2020_05_19_Plate2_B_01.xy	02_25	02_B01	2	07_A01	A01	A	01	07	S175	Visceral Leishmaniasis	1	C_VL	Visceral Leishmaniasis C-VL	3	Discovery	4	1	M	2	41	41_50	0.000167425	0.000561165	0.000512844	0.0433832	0.0137243	0.000108598	0.000197996	0.000308463	0.00621848	0.000448495	0.00207159	0.000880755	0.0360351	0.00389674	0.000668678	0.0120068	0.00390689	0.000718967	0.000109752	0.000142007	0.000999413	0.000160986	0.00147716	0.00177838	0.0359365	0.0399194	0.323679	0.0161482
2020_05_19_Plate2_B_02.xy	02_26	02_B02	2	08_A01	A01	A	01	08	T001A	Visceral Leishmaniasis_plasma				4	Discovery	6	1	M	2	53	51_60	0.000613672	0.00128415	0.0011377	0.0697794	0.0145371	0.000447473	0.000522389	0.00030831	0.00745761	0.00089296	0.00348724	0.00294696	0.0433488	0.00498504	0.00293194	0.0110417	0.00476634	0.000788076	0.000317163	0.000486319	0.00334271	0.00037643	0.00484339	0.000757945	0.0262185	0.0201598	0.288398	0.017633
2020_05_19_Plate2_B_04.xy	02_28	02_B04	2	08_A02	A02	A	02	08	T009A	Visceral Leishmaniasis_plasma				4	Discovery	6	1	F	1	51	51_60	0.000413879	0.00109787	0.0010815	0.0966422	0.0188107	0.000381671	0.000288314	0.00014965	0.00646048	0.00073477	0.00444461	0.00128089	0.0501539	0.006108	0.00102251	0.0107815	0.00610366	0.00103305	0.000326558	0.000115464	0.0016419	0.000469758	0.00117463	0.000778175	0.037725	0.0196633	0.283504	0.0138971
2020_05_19_Plate2_B_05.xy	02_29	02_B05	2	07_A03	A03	A	03	07	S198	Visceral Leishmaniasis			Visceral Leishmaniasis	3	Discovery	4	1	NA	NA	NA	NA	0.000154661	0.000241394	0.000154073	0.00769299	0.00183814	0.000174404	0.000265531	0.000506393	0.00871367	0.000320358	0.000896061	0.000754254	0.0151478	0.00168964	0.000426752	0.00258918	0.000630197	0.000729549	0.000150567	0.000366642	0.00236679	9.12608e-05	0.00141279	0.00222995	0.0611684	0.0609614	0.405447	0.00944811
2020_05_19_Plate2_B_06.xy	02_30	02_B06	2	08_A03	A03	A	03	08	T004B	After treatment_5 days_plasma				4	Discovery	7	2	F	1	34	31_40	0.000363102	0.00108122	0.000838062	0.0764155	0.0131029	0.000292522	0.000346063	0.000199715	0.00703382	0.000676215	0.00246208	0.00152814	0.0683508	0.00591999	0.000880027	0.0100974	0.0029523	0.000591078	0.000204304	0.00021922	0.00186999	0.000252078	0.00157315	0.000819205	0.0615648	0.0227386	0.296362	0.0170226
2020_05_19_Plate2_B_08.xy	02_32	02_B08	2	08_A04	A04	A	04	08	T001C	After treatment_90 days_plasma				4	Discovery	8	2	M	2	53	51_60	0.000313229	0.000543483	0.000681487	0.035673	0.0170992	0.000244827	0.000335422	0.000413808	0.00927501	0.000446372	0.0013549	0.00148214	0.0259754	0.00346886	0.0012615	0.0102826	0.00249305	0.0010158	0.000248216	0.000468689	0.00225153	0.000123428	0.00223072	0.00211104	0.0733019	0.0483273	0.382706	0.0108181
2020_05_19_Plate2_B_10.xy	02_34	02_B10	2	08_A05	A05	A	05	08	T010C	After treatment_90 days_plasma				4	Discovery	8	2	F	1	18	18_30	0.00040087	0.000689263	0.00073399	0.050222	0.0161482	0.00027372	0.000399992	0.000416214	0.00973704	0.000461083	0.00125881	0.00130132	0.0346981	0.00330365	0.000968616	0.0104144	0.00202067	0.000659787	0.000192534	0.000374705	0.00236345	0.000186815	0.0018205	0.00164743	0.0657339	0.045386	0.440346	0.00828192
2020_05_19_Plate2_B_12.xy	02_36	02_B12	2	08_A06	A06	A	06	08	EC001	Healthy from Endemic area			Healthy from Endemic area	3	Discovery	2	2	NA	NA	NA	NA	0.000397542	0.000790965	0.000648242	0.0219983	0.00868697	0.000349492	0.000729505	0.000659124	0.00950939	0.000930487	0.00144361	0.00309238	0.0491924	0.00363829	0.00222733	0.0129568	0.00285072	0.00170109	0.000464709	0.000564578	0.00214091	0.000179253	0.00426981	0.0024021	0.081679	0.0322655	0.312976	0.0264742
2020_05_19_Plate2_B_13.xy	02_37	02_B13	2	07_A07	A07	A	07	07	S187	Visceral Leishmaniasis			Visceral Leishmaniasis	3	Discovery	4	1	M	2	61	61_70	0.000261285	0.000704406	0.00053445	0.0286656	0.00162283	0.000296351	0.000347748	0.000440621	0.0106015	0.00067481	0.00336576	0.0012957	0.0391751	0.00283812	0.000516534	0.00180248	0.000967156	0.000671424	0.000163285	0.000286455	0.00183515	0.000218964	0.00113718	0.00158033	0.0399675	0.0479897	0.448581	0.013479
2020_05_19_Plate2_B_14.xy	02_38	02_B14	2	08_A07	A07	A	07	08	NC004	Non Endemic Area			Non Endemic Area	3	Discovery	1	2	NA	NA	NA	NA	0.000164449	0.000240489	0.000155879	0.00407623	0.00142474	0.00020645	0.000320391	0.000438733	0.0102065	0.000420548	0.00108192	0.00107289	0.0142811	0.00218718	0.000613726	0.00345149	0.000884889	0.000814667	0.000271678	0.000367675	0.00215757	0.000127002	0.00170625	0.00177038	0.0665359	0.0487107	0.483935	0.0111269
2020_05_19_Plate2_B_15.xy	02_39	02_B15	2	07_A08	A08	A	08	07	S202	Visceral Leishmaniasis	1	C_VL	Visceral Leishmaniasis C-VL	3	Discovery	4	1	F	1	32	31_40	0.000302437	0.00107274	0.000694949	0.0596611	0.0117862	0.00055337	0.00031949	0.000138516	0.00538431	0.000943084	0.00832134	0.00276472	0.0369181	0.0062488	0.00278937	0.0184807	0.0162118	0.00121738	0.000442218	0.000195599	0.00316689	0.000868719	0.00403253	0.00070435	0.0228922	0.0148994	0.253692	0.0137697
2020_05_19_Plate2_B_16.xy	02_40	02_B16	2	08_A08	A08	A	08	08	T020A	Visceral Leishmaniasis_plasma				4	Discovery	6	1	F	1	31	31_40	0.000309409	0.000929453	0.000714678	0.059708	0.00601965	0.000281465	0.00030941	0.000199557	0.00770977	0.000726686	0.002531	0.00155415	0.0744392	0.00635917	0.000723696	0.00648543	0.00215458	0.000549613	0.000189021	0.000224615	0.00170094	0.000234469	0.00128913	0.000669882	0.0347199	0.0188241	0.340587	0.0227071
2020_05_19_Plate2_B_17.xy	02_41	02_B17	2	07_A09	A09	A	09	07	A183	Asymptomatic			Asymptomatic	3	Discovery	3	2	F	1	71	71_80	0.000194899	0.000414416	0.000265338	0.0111658	0.00403687	0.00023198	0.000335228	0.000345439	0.00832287	0.000557253	0.00108214	0.00153795	0.0297805	0.00302597	0.00100517	0.00788089	0.00115597	0.000526856	0.000222282	0.000299342	0.00157053	0.000100336	0.00225711	0.00137993	0.0563869	0.040693	0.419577	0.0237299
2020_05_19_Plate2_B_18.xy	02_42	02_B18	2	08_A09	A09	A	09	08	T016B	After treatment_5 days_plasma				4	Discovery	7	2	M	2	28	18_30	0.000558682	0.00156764	0.00151808	0.129402	0.0432981	0.000404599	0.0003139	0.000147369	0.00580142	0.000889509	0.00413945	0.00210759	0.0802432	0.00860546	0.00160136	0.0281207	0.0105354	0.000898947	0.000245502	0.000208782	0.00172308	0.000401226	0.00210466	0.000944285	0.0381004	0.0244835	0.241461	0.02515
2020_05_19_Plate2_B_19.xy	02_43	02_B19	2	07_A10	A10	A	10	07	EC122	Healthy from Endemic area			Healthy from Endemic area	3	Discovery	2	2	F	1	32	31_40	0.000158202	0.000249084	0.000195934	0.00546863	0.00301644	0.000192852	0.000272891	0.000341141	0.00753711	0.00036676	0.00098313	0.0011683	0.0167904	0.00286494	0.000902154	0.00554934	0.00130949	0.00087604	0.000214236	0.000316437	0.00139993	0.000128062	0.00182119	0.0017209	0.0521692	0.0397155	0.38708	0.0116731
2020_05_19_Plate2_B_20.xy	02_44	02_B20	2	08_A10	A10	A	10	08	T013C	After treatment_90 days_plasma				4	Discovery	8	2	M	2	63	61_70	0.00021879	0.000401213	0.000372566	0.0226019	0.0125507	0.000236595	0.000293759	0.000273487	0.00875929	0.000380015	0.00127973	0.00111578	0.0268448	0.00525038	0.00133181	0.0121769	0.00294501	0.00107275	0.000217173	0.000359479	0.00338723	0.000106064	0.00188569	0.00154131	0.0885143	0.0288362	0.370107	0.00859914
2020_05_19_Plate2_B_21.xy	02_45	02_B21	2	07_A11	A11	A	11	07	EC132	Healthy from Endemic area			Healthy from Endemic area	3	Discovery	2	2	M	2	9	06_11	0.000191464	0.000333379	0.000217792	0.00733311	0.00275146	0.000241372	0.000350083	0.000408216	0.0089448	0.000498474	0.00113628	0.00144725	0.0236496	0.00340378	0.000889662	0.00586329	0.00115661	0.000980145	0.000208851	0.000377219	0.00182625	0.000102298	0.00229943	0.0018379	0.0605377	0.0448028	0.422055	0.017355
2020_05_19_Plate2_B_22.xy	02_46	02_B22	2	08_A11	A11	A	11	08	T021C	After treatment_90 days_plasma				4	Discovery	8	2	F	1	26	18_30	0.00031513	0.000570472	0.000692076	0.0569925	0.031679	0.000201164	0.00025133	0.00038259	0.00804654	0.000289672	0.000998507	0.00083747	0.0225748	0.0029559	0.000976594	0.0136059	0.0042444	0.000713891	0.000155794	0.000348898	0.00175735	0.000139176	0.0013296	0.00188225	0.0639561	0.0582476	0.361118	0.00427398
2020_05_19_Plate2_B_23.xy	02_47	02_B23	2	07_A12	A12	A	12	07	Visucon07_4	Visucon				2	Discovery	11	3	NA	NA	NA	NA	0.000190818	0.000233296	0.000227371	0.00580596	0.00239703	0.000270883	0.000360022	0.000377775	0.00968745	0.000316585	0.00109111	0.00110152	0.0137615	0.00260164	0.000925144	0.00432402	0.00127894	0.000716794	0.000203513	0.000341155	0.00215778	0.000111356	0.00185673	0.00148625	0.0895457	0.0408478	0.441593	0.00750952
2020_05_19_Plate2_B_24.xy	02_48	02_B24	2	08_A12	A12	A	12	08	EC003	Healthy from Endemic area			Healthy from Endemic area	3	Discovery	2	2	NA	NA	NA	NA	0.000164039	0.000152052	0.000125082	0.00318676	0.00150224	0.000227075	0.000275648	0.000354736	0.0102826	0.000216551	0.000940295	0.000706217	0.00762216	0.00208565	0.000530816	0.00267766	0.00103633	0.000281717	0.000124204	0.000375252	0.00318466	5.75007e-05	0.00150152	0.00142547	0.0931157	0.0448796	0.464695	0.00460134
2020_05_19_Plate2_C_01.xy	02_49	02_C01	2	05_B01	B01	B	01	05	S118	Visceral Leishmaniasis			Visceral Leishmaniasis	3	Discovery	4	1	M	2	14	12_17	0.000388401	0.00092516	0.000919852	0.0652743	0.0213181	0.000291766	0.000389963	0.000288543	0.00783076	0.000572317	0.00177302	0.00137539	0.0456116	0.00385773	0.00111263	0.0137133	0.0025647	0.000777865	0.000195083	0.000332086	0.00181956	0.000203193	0.00170585	0.00134862	0.0548966	0.0332829	0.385152	0.0123109
2020_05_19_Plate2_C_02.xy	02_50	02_C02	2	06_B01	B01	B	01	06	S147	Visceral Leishmaniasis			Visceral Leishmaniasis	3	Discovery	4	1	M	2	15	12_17	0.000270612	0.000716378	0.00066774	0.0340833	0.00494681	0.000416784	0.000353177	0.000361819	0.00971289	0.000763197	0.00477169	0.00168315	0.0473907	0.00618013	0.00106796	0.00577855	0.002503	0.000825172	0.000209167	0.000270816	0.00160815	0.00025108	0.00160228	0.00108146	0.0388916	0.0288658	0.429264	0.0153255
2020_05_19_Plate2_C_03.xy	02_51	02_C03	2	05_B02	B02	B	02	05	Visucon05_1	Visucon				2	Discovery	11	3	NA	NA	NA	NA	0.000193551	0.000273486	0.000261625	0.00654943	0.0026034	0.000216654	0.000393507	0.000363272	0.00935281	0.000377262	0.00119097	0.00117247	0.0168667	0.00281406	0.00113278	0.00517074	0.00143289	0.000818903	0.000229807	0.000315852	0.0023397	0.000112599	0.00200039	0.00144263	0.091872	0.0363824	0.445	0.00957605
2020_05_19_Plate2_C_04.xy	02_52	02_C04	2	06_B02	B02	B	02	06	Visucon06_1	Visucon				2	Discovery	11	3	NA	NA	NA	NA	0.000183652	0.000228617	0.000206719	0.00540595	0.00226078	0.000227792	0.00035454	0.000365594	0.00927505	0.000305788	0.00104735	0.000994526	0.0138558	0.00252336	0.000892602	0.00430012	0.00116946	0.000673549	0.000183581	0.000339349	0.00200071	9.60716e-05	0.0018669	0.00138159	0.0873212	0.0379638	0.435952	0.00788735
2020_05_19_Plate2_C_05.xy	02_53	02_C05	2	05_B03	B03	B	03	05	A114	Asymptomatic			Asymptomatic	3	Discovery	3	2	F	1	53	51_60	0.000433136	0.00115916	0.000601898	0.0336887	0.0156886	0.000499125	0.000798647	0.000529197	0.0085511	0.00169008	0.00195603	0.00353229	0.0727569	0.00667307	0.00313464	0.0296274	0.003384	0.00224688	0.000705947	0.000571215	0.00278324	0.000379367	0.00434392	0.00192505	0.0764646	0.0268808	0.282393	0.073174
2020_05_19_Plate2_C_06.xy	02_54	02_C06	2	06_B03	B03	B	03	06	A142	Asymptomatic			Asymptomatic	3	Discovery	3	2	F	1	12	12_17	0.000227159	0.000357847	0.000425205	0.0118808	0.008343	0.000267048	0.000412193	0.000436122	0.00853067	0.000476316	0.00139861	0.00176903	0.0196959	0.00299314	0.00144162	0.00928025	0.00220534	0.000820261	0.000272121	0.000414651	0.00196712	0.00015206	0.00278499	0.0023703	0.0550814	0.0472766	0.421604	0.0129921
2020_05_19_Plate2_C_07.xy	02_55	02_C07	2	05_B04	B04	B	04	05	A131	Asymptomatic			Asymptomatic	3	Discovery	3	2	M	2	4	00_05	0.000173987	0.00027179	0.000202367	0.00818874	0.00232251	0.000238371	0.000306704	0.000443685	0.00947565	0.000372046	0.00129483	0.000962128	0.0134605	0.00197943	0.000721464	0.00256803	0.0010286	0.00130688	0.000205776	0.00035623	0.00264434	0.000131909	0.00163711	0.00184461	0.0648449	0.0583619	0.438885	0.0106194
2020_05_19_Plate2_C_08.xy	02_56	02_C08	2	06_B04	B04	B	04	06	A150	Asymptomatic			Asymptomatic	3	Discovery	3	2	F	1	51	51_60	0.000189865	0.0002677	0.000259746	0.00532267	0.00305937	0.000255198	0.000376282	0.000336173	0.00903334	0.000442878	0.00116919	0.00143736	0.0179524	0.0024834	0.00106773	0.00709116	0.00138998	0.000715996	0.000229241	0.000311534	0.00169442	0.000106294	0.00212022	0.0013528	0.071303	0.0364358	0.442965	0.0125308
2020_05_19_Plate2_C_09.xy	02_57	02_C09	2	05_B05	B05	B	05	05	EC080	Healthy from Endemic area			Healthy from Endemic area	3	Discovery	2	2	F	1	51	51_60	0.000278449	0.000585882	0.000449428	0.0142375	0.00632586	0.000346342	0.000578268	0.000648783	0.00840878	0.000972931	0.00188652	0.00224615	0.0468438	0.00403587	0.00188273	0.014977	0.00226667	0.00139235	0.000457558	0.000420524	0.00217482	0.000250605	0.00400085	0.00273714	0.0723677	0.0521606	0.355852	0.0370254
2020_05_19_Plate2_C_10.xy	02_58	02_C10	2	06_B05	B05	B	05	06	EC099	Healthy from Endemic area			Healthy from Endemic area	3	Discovery	2	2	F	1	59	51_60	0.000572375	0.00105468	0.00161331	0.036454	0.0214258	0.000607976	0.00103096	0.000800762	0.0102452	0.00108301	0.00195672	0.00476678	0.0515566	0.00282801	0.00486015	0.0249385	0.00408618	0.00307806	0.000807197	0.000987485	0.00378424	0.000509177	0.00637148	0.00306719	0.0921461	0.0328891	0.259922	0.0230174
2020_05_19_Plate2_C_11.xy	02_59	02_C11	2	05_B06	B06	B	06	05	NC034	Non Endemic Area			Non Endemic Area	3	Discovery	1	2	F	1	25	18_30	0.000157538	0.000268031	0.000194616	0.00537469	0.0021769	0.000282461	0.000351436	0.000340082	0.00882975	0.000464529	0.00159906	0.00125576	0.0207607	0.00297902	0.00122105	0.00804538	0.00146958	0.00111124	0.000278524	0.00035639	0.00254786	0.000157425	0.00248115	0.00162558	0.0667571	0.041685	0.48315	0.0169972
2020_05_19_Plate2_C_12.xy	02_60	02_C12	2	06_B06	B06	B	06	06	NC040	Non Endemic Area			Non Endemic Area	3	Discovery	1	2	F	1	24	18_30	0.000146866	0.000266321	0.000179525	0.00507477	0.00207413	0.000209798	0.000389914	0.000430475	0.00733609	0.000394195	0.00147517	0.000917675	0.0165914	0.00294818	0.000603208	0.0045323	0.000711045	0.00083877	0.000203128	0.000222646	0.00174542	0.000118444	0.00173051	0.00185796	0.0502185	0.0468839	0.422526	0.0136273
2020_05_19_Plate2_C_13.xy	02_61	02_C13	2	05_B07	B07	B	07	05	S131	Visceral Leishmaniasis			Visceral Leishmaniasis	3	Discovery	4	1	M	2	37	31_40	0.000220779	0.000415817	0.000498097	0.0194748	0.00724497	0.000264563	0.000341957	0.000303972	0.00886902	0.000423787	0.00149445	0.00183039	0.02195	0.00261701	0.00104258	0.00774143	0.00129808	0.00084266	0.000206254	0.000338033	0.00193412	0.000136427	0.00213313	0.00171531	0.0506699	0.0416458	0.471924	0.0102153
2020_05_19_Plate2_C_14.xy	02_62	02_C14	2	06_B07	B07	B	07	06	S160	Visceral Leishmaniasis	1	C_VL	Visceral Leishmaniasis C-VL	3	Discovery	4	1	M	2	15	12_17	0.000190091	0.00024257	0.000388843	0.014132	0.00295235	0.000225486	0.000253185	0.000358274	0.0141977	0.000167582	0.000886142	0.000626799	0.00766761	0.00141038	0.000459264	0.00163528	0.000765796	0.000357799	8.83661e-05	0.000220235	0.00104909	4.12013e-05	0.000813608	0.00107285	0.0408298	0.0354027	0.498777	0.00210428
2020_05_19_Plate2_C_15.xy	02_63	02_C15	2	05_B08	B08	B	08	05	S145	Visceral Leishmaniasis	1	C_VL	Visceral Leishmaniasis C-VL	3	Discovery	4	1	F	1	23	18_30	0.000271037	0.000420345	0.000496927	0.0170985	0.00587549	0.000273535	0.000456097	0.000501568	0.00961639	0.000468867	0.00140522	0.00164356	0.0226988	0.00312265	0.00153808	0.00791744	0.00234201	0.00118082	0.00038093	0.000474711	0.00251864	0.000181839	0.00267956	0.00207761	0.085748	0.0526072	0.432287	0.00808081
2020_05_19_Plate2_C_16.xy	02_64	02_C16	2	06_B08	B08	B	08	06	S174	Visceral Leishmaniasis	1	C_VL	Visceral Leishmaniasis C-VL	3	Discovery	4	1	F	1	7	06_11	0.000279245	0.00041754	0.000609378	0.0167042	0.00307585	0.00032142	0.000445209	0.000460495	0.0118373	0.000489642	0.00173202	0.00163438	0.0242924	0.00311192	0.00104077	0.00474116	0.00205907	0.00109136	0.00025941	0.000356555	0.00226692	0.000174123	0.00185929	0.00149695	0.0478328	0.0340982	0.488377	0.00984945
2020_05_19_Plate2_C_17.xy	02_65	02_C17	2	05_B09	B09	B	09	05	A129	Asymptomatic			Asymptomatic	3	Discovery	3	2	F	1	15	12_17	0.000345935	0.000598901	0.000444979	0.00928195	0.00358596	0.000419068	0.000736021	0.000684306	0.0116888	0.000905462	0.00251274	0.00179295	0.0233396	0.00426822	0.00143928	0.00720803	0.00189706	0.00126271	0.000355159	0.000544144	0.00284967	0.000174004	0.002758	0.00250878	0.0518948	0.0460982	0.417377	0.0157546
2020_05_19_Plate2_C_18.xy	02_66	02_C18	2	06_B09	B09	B	09	06	A158	Asymptomatic			Asymptomatic	3	Discovery	3	2	F	1	38	31_40	0.000261993	0.00058636	0.000498329	0.0189576	0.00708039	0.000348721	0.000459404	0.000500956	0.00933336	0.000789297	0.00179531	0.00199551	0.0387316	0.00492965	0.00133564	0.00957465	0.00270576	0.00141764	0.000375431	0.000518965	0.00331788	0.000197075	0.00320786	0.00199268	0.0666264	0.0457178	0.406791	0.0285892
2020_05_19_Plate2_C_19.xy	02_67	02_C19	2	05_B10	B10	B	10	05	EC085	Healthy from Endemic area			Healthy from Endemic area	3	Discovery	2	2	F	1	61	61_70	0.000864978	0.00409307	0.00180474	0.0401328	0.0158022	0.000919911	0.00181433	0.000836558	0.0105443	0.00509632	0.00291851	0.00676169	0.0929364	0.00705843	0.00738589	0.033791	0.00641737	0.00363978	0.00133485	0.00141532	0.00388813	0.000964431	0.0126708	0.00311287	0.110813	0.0211694	0.194758	0.0561291
2020_05_19_Plate2_C_20.xy	02_68	02_C20	2	06_B10	B10	B	10	06	EC105	Healthy from Endemic area			Healthy from Endemic area	3	Discovery	2	2	F	1	42	41_50	0.000220492	0.00044641	0.0003608	0.0133057	0.00475476	0.000298567	0.000426105	0.000379271	0.00792464	0.000703488	0.00189187	0.00181454	0.0357241	0.00442369	0.00169388	0.0109585	0.00248126	0.0011904	0.000367512	0.000379547	0.00223791	0.000172639	0.00247396	0.00172318	0.0696333	0.0344797	0.379491	0.0241186
2020_05_19_Plate2_C_21.xy	02_69	02_C21	2	05_B11	B11	B	11	05	EC095	Healthy from Endemic area			Healthy from Endemic area	3	Discovery	2	2	M	2	18	18_30	0.000354331	0.000462732	0.000354843	0.00920514	0.003359	0.00042873	0.000633386	0.000563717	0.0113033	0.000656852	0.00211836	0.00187601	0.0249158	0.00335514	0.0013831	0.00684111	0.00189195	0.00115786	0.000386056	0.000560257	0.00270717	0.000194804	0.00345026	0.00188382	0.0811553	0.0415765	0.446979	0.013901
2020_05_19_Plate2_C_22.xy	02_70	02_C22	2	06_B11	B11	B	11	06	NC042	Non Endemic Area			Non Endemic Area	3	Discovery	1	2	M	2	24	18_30	0.000162636	0.000245815	0.000178367	0.006641	0.00213075	0.000246319	0.000286541	0.000502854	0.00770276	0.000450929	0.00129133	0.00107894	0.0160993	0.00235162	0.000623171	0.00331654	0.000851618	0.000563316	0.000219627	0.000343987	0.00155819	0.000118687	0.0017328	0.00201857	0.0480532	0.0658674	0.3795	0.0141875
2020_05_19_Plate2_C_23.xy	02_71	02_C23	2	05_B12	B12	B	12	05	Serum05_1	Pool Serum				1	Discovery	10	3	NA	NA	NA	NA	0.000373248	0.000996293	0.00102491	0.0370184	0.00527743	0.000332543	0.000628485	0.000607999	0.0126568	0.000897546	0.00292451	0.00258096	0.0614808	0.00516877	0.00141767	0.00935359	0.00191591	0.00222583	0.000439178	0.000478809	0.00291937	0.000324844	0.00327072	0.00214834	0.0646458	0.044706	0.480078	0.0212466
2020_05_19_Plate2_C_24.xy	02_72	02_C24	2	06_B12	B12	B	12	06	Serum06_1	Pool Serum				1	Discovery	10	3	NA	NA	NA	NA	0.000253488	0.000498852	0.000421206	0.013101	0.00216985	0.000405678	0.000448697	0.000457853	0.0101983	0.00064748	0.00190917	0.00164852	0.0296281	0.00370059	0.000970196	0.00478345	0.00131031	0.000836721	0.000273369	0.000359832	0.00204714	0.000176531	0.00200064	0.00153985	0.0492438	0.0358316	0.417111	0.01583
2020_05_19_Plate2_D_01.xy	02_73	02_D01	2	07_B01	B01	B	01	07	S176	Visceral Leishmaniasis			Visceral Leishmaniasis	3	Discovery	4	1	M	2	3	00_05	0.000278358	0.000708466	0.000626805	0.0260602	0.00329995	0.000287789	0.000435457	0.000594131	0.0107987	0.000680685	0.00165708	0.00200722	0.055536	0.00572542	0.000745291	0.00538466	0.00122679	0.0010242	0.000249349	0.000313485	0.00227123	0.000163459	0.00187909	0.00147132	0.0395548	0.0403622	0.393324	0.0218612
2020_05_19_Plate2_D_02.xy	02_74	02_D02	2	08_B01	B01	B	01	08	T002A	Visceral Leishmaniasis_plasma				4	Discovery	6	1	NA	NA	NA	NA	0.000223171	0.000448376	0.000289451	0.0133073	0.00427929	0.000294403	0.000370308	0.000374172	0.00944265	0.000685697	0.00188858	0.0014766	0.0312067	0.00474897	0.00084516	0.0056997	0.00117391	0.00109896	0.000331056	0.000400767	0.00249781	0.000167968	0.00237254	0.00154948	0.0737778	0.0379014	0.398726	0.0236817
2020_05_19_Plate2_D_03.xy	02_75	02_D03	2	07_B02	B02	B	02	07	Visucon07_1	Visucon				2	Discovery	11	3	NA	NA	NA	NA	0.00018298	0.000222462	0.000184433	0.00444998	0.00203574	0.000211018	0.000316065	0.000359869	0.00926564	0.000294285	0.00101966	0.000942764	0.0121199	0.00245585	0.000764486	0.00385655	0.00110596	0.000581464	0.000178749	0.000313701	0.00182128	8.13927e-05	0.00178172	0.00137222	0.0841797	0.0387765	0.420149	0.00730313
2020_05_19_Plate2_D_04.xy	02_76	02_D04	2	08_B02	B02	B	02	08	Visucon08_1	Visucon				2	Discovery	11	3	NA	NA	NA	NA	0.000147937	0.000182761	0.000189676	0.00546748	0.00218755	0.00020062	0.00026492	0.000321796	0.00871535	0.000258639	0.000912591	0.000908537	0.0137743	0.00261321	0.000768221	0.00420408	0.00113138	0.000564426	0.000170023	0.000287464	0.00181788	7.31228e-05	0.00171966	0.00137943	0.0870951	0.03887	0.445276	0.0082163
2020_05_19_Plate2_D_05.xy	02_77	02_D05	2	07_B03	B03	B	03	07	A168	Asymptomatic			Asymptomatic	3	Discovery	3	2	NA	NA	NA	NA	0.000175225	0.000316558	0.000276038	0.00973336	0.00296547	0.000220975	0.000312293	0.000328033	0.00773686	0.000469807	0.00119309	0.00147045	0.0265654	0.00264839	0.000883607	0.00519082	0.00124824	0.000906052	0.000225144	0.000296295	0.00200565	0.000103618	0.0020331	0.00159368	0.0611243	0.0354458	0.39923	0.017737
2020_05_19_Plate2_D_06.xy	02_78	02_D06	2	08_B03	B03	B	03	08	T005B	After treatment_5 days_plasma				4	Discovery	7	2	NA	NA	NA	NA	0.000172834	0.000332049	0.000501662	0.0150864	0.00392998	0.000187491	0.000251119	0.000299144	0.00673111	0.000400816	0.00127268	0.00151581	0.0341949	0.00319007	0.00133021	0.00668907	0.00170286	0.000541967	0.000144078	0.000228393	0.00167703	8.30461e-05	0.00176793	0.00115981	0.0686051	0.0413438	0.332607	0.0166839
2020_05_19_Plate2_D_07.xy	02_79	02_D07	2	07_B04	B04	B	04	07	A176	Asymptomatic			Asymptomatic	3	Discovery	3	2	NA	NA	NA	NA	0.000207317	0.000309804	0.000319618	0.00702476	0.00262091	0.000314668	0.000381682	0.000514097	0.00808357	0.000475797	0.00142316	0.00182859	0.0203635	0.00303437	0.0010486	0.00455542	0.00113507	0.000878277	0.000286339	0.000454744	0.0021639	0.000143912	0.00298732	0.00239927	0.0678542	0.058561	0.401071	0.0139847
2020_05_19_Plate2_D_08.xy	02_80	02_D08	2	08_B04	B04	B	04	08	T002C	After treatment_90 days_plasma				4	Discovery	8	2	NA	NA	NA	NA	0.00026093	0.000435742	0.00042198	0.0294483	0.011994	0.000264117	0.00033351	0.000391505	0.00910972	0.000441461	0.00148783	0.00113719	0.0262014	0.00355615	0.000942198	0.00669601	0.00172602	0.00107142	0.000262809	0.000353967	0.00238948	0.000168359	0.00211461	0.00185164	0.0937524	0.0502302	0.426124	0.0123378
2020_05_19_Plate2_D_09.xy	02_81	02_D09	2	07_B05	B05	B	05	07	EC117	Healthy from Endemic area			Healthy from Endemic area	3	Discovery	2	2	F	1	36	31_40	0.00018753	0.000325188	0.000503606	0.00759969	0.00201559	0.000247975	0.000341996	0.000292093	0.0072344	0.000512935	0.00126839	0.00302288	0.0246748	0.00256316	0.00129067	0.00522819	0.00134756	0.000986171	0.000290635	0.000261224	0.00172664	0.000105257	0.00411833	0.00110158	0.050475	0.0337047	0.391538	0.0208562
2020_05_19_Plate2_D_10.xy	02_82	02_D10	2	08_B05	B05	B	05	08	T011C	After treatment_90 days_plasma				4	Discovery	8	2	M	2	20	18_30	0.000540582	0.00136467	0.001637	0.137333	0.0298644	0.000365327	0.000429676	0.000338751	0.00721516	0.000739341	0.00258228	0.00171399	0.0476406	0.00438367	0.00173292	0.0162404	0.00723947	0.00139836	0.00054181	0.000285605	0.00230043	0.000570196	0.00213433	0.0018108	0.0432544	0.0404271	0.350386	0.0135475
2020_05_19_Plate2_D_11.xy	02_83	02_D11	2	07_B06	B06	B	06	07	NC045	Non Endemic Area			Non Endemic Area	3	Discovery	1	2	NA	NA	NA	NA	0.000173533	0.000170469	0.000213958	0.00496178	0.0040075	0.000256741	0.000310779	0.000310118	0.00898324	0.000230032	0.00123661	0.00080839	0.00894862	0.00227921	0.00098322	0.00526641	0.00117474	0.000521835	0.000166352	0.000360366	0.00202742	9.07919e-05	0.00155108	0.00162376	0.0613483	0.0329942	0.489382	0.00490007
2020_05_19_Plate2_D_12.xy	02_84	02_D12	2	08_B06	B06	B	06	08	EC002	Healthy from Endemic area			Healthy from Endemic area	3	Discovery	2	2	F	1	39	31_40	0.000189231	0.000292282	0.000204803	0.00620214	0.00312082	0.000254768	0.000346376	0.000545186	0.00777198	0.00054441	0.00147286	0.00141578	0.0228409	0.00351786	0.0010384	0.00913208	0.00151261	0.000844657	0.000240094	0.000313063	0.00153976	0.000127375	0.00249781	0.00246143	0.0720076	0.0696739	0.379019	0.0222596
2020_05_19_Plate2_D_13.xy	02_85	02_D13	2	07_B07	B07	B	07	07	S188	Visceral Leishmaniasis			Visceral Leishmaniasis	3	Discovery	4	1	NA	NA	NA	NA	0.000576352	0.00136495	0.00123873	0.110245	0.0231743	0.000463073	0.000381113	0.000236247	0.00649524	0.000948326	0.00422399	0.00148304	0.0606763	0.00670368	0.00129922	0.0148969	0.00966552	0.00119499	0.000366147	0.000266742	0.00228566	0.000642796	0.00127476	0.00111262	0.0312002	0.025342	0.302594	0.0176207
2020_05_19_Plate2_D_14.xy	02_86	02_D14	2	08_B07	B07	B	07	08	T013A	Visceral Leishmaniasis_plasma				4	Discovery	6	1	M	2	63	61_70	0.00023702	0.000600944	0.000526462	0.0390582	0.00983678	0.000347206	0.000276503	0.000178102	0.00671144	0.000556075	0.00290367	0.00129256	0.0480171	0.0085486	0.00154603	0.0120241	0.00560993	0.000914948	0.000187681	0.000231793	0.00239592	0.000123664	0.00149962	0.000937266	0.0547319	0.0180508	0.306135	0.0148757
2020_05_19_Plate2_D_15.xy	02_87	02_D15	2	07_B08	B08	B	08	07	S203	Visceral Leishmaniasis			Visceral Leishmaniasis	3	Discovery	4	1	NA	NA	NA	NA	0.000248022	0.00067257	0.000586477	0.0459603	0.0135612	0.000213576	0.000260193	0.000209407	0.00587423	0.000649008	0.00186521	0.0014878	0.057766	0.00432975	0.000856733	0.0129993	0.00241349	0.000522861	0.000184307	0.000193665	0.00130461	0.000165431	0.00114705	0.000833356	0.022986	0.0225357	0.31452	0.0263535
2020_05_19_Plate2_D_16.xy	02_88	02_D16	2	08_B08	B08	B	08	08	T021A	Visceral Leishmaniasis_plasma				4	Discovery	6	1	F	1	26	18_30	0.000506258	0.00111899	0.00136281	0.126638	0.0608169	0.000271687	0.000246559	0.000221227	0.00526292	0.000486725	0.0015796	0.00128224	0.0546742	0.00541149	0.00170722	0.0298629	0.0097321	0.000578406	0.000183097	0.000226053	0.00166384	0.000306979	0.00119775	0.000910408	0.039529	0.0281221	0.259362	0.0128753
2020_05_19_Plate2_D_17.xy	02_89	02_D17	2	07_B09	B09	B	09	07	A184	Asymptomatic			Asymptomatic	3	Discovery	3	2	F	1	24	18_30	0.000167151	0.000325481	0.000239256	0.0125291	0.00412181	0.000244569	0.00026139	0.000265276	0.00769845	0.000393016	0.00127601	0.00114641	0.025606	0.00317914	0.00102086	0.00843766	0.00165629	0.000740673	0.000192321	0.000229004	0.00154363	0.000105354	0.00147245	0.00134035	0.0604142	0.0391826	0.420103	0.0140154
2020_05_19_Plate2_D_18.xy	02_90	02_D18	2	08_B09	B09	B	09	08	T017B	After treatment_5 days_plasma				4	Discovery	7	2	F	1	38	31_40	0.000262964	0.000484255	0.000523876	0.0289015	0.00572948	0.0002566	0.000316288	0.000313441	0.0072176	0.00046227	0.00140715	0.0013559	0.0362714	0.00363832	0.00121189	0.00708428	0.00244991	0.000641454	0.000208207	0.000272693	0.00215904	0.000155783	0.00156076	0.00121223	0.0563141	0.034391	0.327367	0.0114744
2020_05_19_Plate2_D_19.xy	02_91	02_D19	2	07_B10	B10	B	10	07	EC123	Healthy from Endemic area			Healthy from Endemic area	3	Discovery	2	2	F	1	38	31_40	0.000184851	0.000388575	0.000264953	0.0111915	0.00288876	0.000303528	0.000357682	0.000343491	0.00793877	0.000607813	0.00142422	0.00160346	0.035644	0.00374658	0.00114072	0.00773813	0.00176746	0.00102623	0.000317857	0.000381428	0.00213793	0.000159945	0.0021784	0.00202312	0.0536261	0.0362055	0.398805	0.0236968
2020_05_19_Plate2_D_20.xy	02_92	02_D20	2	08_B10	B10	B	10	08	T014C	After treatment_90 days_plasma				4	Discovery	8	2	M	2	25	18_30	0.000339271	0.00057575	0.000672987	0.0531241	0.0186514	0.000209714	0.000349115	0.000343034	0.00902709	0.000361923	0.00105162	0.00103375	0.0215741	0.00248626	0.000725385	0.00664643	0.00127803	0.00083292	0.000235243	0.000374298	0.00220244	0.000144392	0.00190647	0.00180371	0.0776313	0.044906	0.451483	0.0087098
2020_05_19_Plate2_D_21.xy	02_93	02_D21	2	07_B11	B11	B	11	07	EC133	Healthy from Endemic area			Healthy from Endemic area	3	Discovery	2	2	NA	NA	NA	NA	0.000256956	0.000406367	0.000377121	0.0157564	0.00359246	0.000287069	0.000422992	0.000577583	0.010872	0.000498546	0.00128807	0.0014819	0.0258565	0.00298501	0.000883439	0.00380065	0.00126347	0.00118136	0.000288762	0.000574161	0.0043443	0.000143396	0.00259862	0.0022058	0.0898867	0.0587725	0.421407	0.0135893
2020_05_19_Plate2_D_22.xy	02_94	02_D22	2	08_B11	B11	B	11	08	T022C	After treatment_90 days_plasma				4	Discovery	8	2	M	2	41	41_50	0.000256451	0.000527379	0.000506032	0.0277902	0.0128462	0.000295861	0.000321336	0.000341078	0.00756238	0.000666301	0.00168424	0.00190594	0.0429392	0.00662515	0.00121099	0.013484	0.0020028	0.00114195	0.000351492	0.000358515	0.00267213	0.000169378	0.00259158	0.00144218	0.0689212	0.0460446	0.343636	0.0277113
2020_05_19_Plate2_D_23.xy	02_95	02_D23	2	07_B12	B12	B	12	07	Serum07_1	Pool Serum				1	Discovery	10	3	NA	NA	NA	NA	0.000161617	0.000324354	0.000311387	0.0120213	0.00194304	0.000222181	0.000233105	0.000306201	0.00814481	0.000407051	0.00140481	0.00125824	0.0269819	0.00334152	0.000705604	0.00422284	0.00115081	0.000669428	0.000176002	0.000265279	0.00146499	9.76228e-05	0.00159607	0.00132275	0.0482296	0.0375106	0.403503	0.0142243
2020_05_19_Plate2_D_24.xy	02_96	02_D24	2	08_B12	B12	B	12	08	EC004	Healthy from Endemic area			Healthy from Endemic area	3	Discovery	2	2	NA	NA	NA	NA	0.000196019	0.000416173	0.000353754	0.0147176	0.0022928	0.000245943	0.000281031	0.000333054	0.00961423	0.000477649	0.00164024	0.00138615	0.0319377	0.00383886	0.000743187	0.00472184	0.00123229	0.000420522	0.000181987	0.000339941	0.00244898	0.000107182	0.00171753	0.00131899	0.0556995	0.0411155	0.448874	0.0154666
2020_05_19_Plate2_E_01.xy	02_97	02_E01	2	05_C01	C01	C	01	05	S119	Visceral Leishmaniasis	1	C_VL	Visceral Leishmaniasis C-VL	3	Discovery	4	1	M	2	15	12_17	0.000295526	0.000956411	0.000668085	0.0555822	0.0105176	0.000594043	0.000295533	0.000160728	0.00592052	0.000907707	0.00834966	0.00123164	0.0365143	0.00671571	0.00151707	0.0189594	0.015705	0.0012262	0.000416777	0.000133496	0.00237783	0.000856942	0.00137116	0.000615569	0.0366907	0.0184314	0.260814	0.0146661
2020_05_19_Plate2_E_02.xy	02_98	02_E02	2	06_C01	C01	C	01	06	S148	Visceral Leishmaniasis			Visceral Leishmaniasis	3	Discovery	4	1	M	2	52	51_60	0.000183299	0.000511753	0.000304413	0.0160759	0.00174469	0.000342217	0.000316405	0.000249944	0.00927527	0.000700257	0.00314	0.00133835	0.0434866	0.0049856	0.000584625	0.0032954	0.00109868	0.000768145	0.000209407	0.000222639	0.00175407	0.000122355	0.00130951	0.000672663	0.0358842	0.0155502	0.45292	0.0237359
2020_05_19_Plate2_E_03.xy	02_99	02_E03	2	05_C02	C02	C	02	05	S135	Visceral Leishmaniasis	1	C_VL	Visceral Leishmaniasis C-VL	3	Discovery	4	1	F	1	14	12_17	0.000207753	0.000452861	0.000378297	0.0221466	0.0107759	0.00025239	0.000351064	0.00043367	0.00771187	0.000540036	0.00157132	0.00144328	0.0327468	0.0049095	0.000987283	0.0108322	0.00167734	0.000819847	0.000240661	0.000381968	0.00221488	0.000149108	0.00221592	0.00175514	0.0757833	0.0562252	0.398597	0.0188607
2020_05_19_Plate2_E_04.xy	02_100	02_E04	2	06_C02	C02	C	02	06	S163	Visceral Leishmaniasis			Visceral Leishmaniasis	3	Discovery	4	1	F	1	3	00_05	0.000207156	0.000438504	0.000517806	0.0150937	0.00265682	0.000300441	0.000354979	0.00033588	0.00914431	0.000573927	0.0018457	0.00162536	0.0338441	0.00430681	0.000640232	0.00425858	0.00131201	0.000775013	0.000209664	0.000231752	0.0016825	0.000136374	0.00162994	0.00113261	0.0444033	0.0342724	0.472696	0.0158067
2020_05_19_Plate2_E_05.xy	02_101	02_E05	2	05_C03	C03	C	03	05	A115	Asymptomatic			Asymptomatic	3	Discovery	3	2	F	1	27	18_30	0.000487252	0.000973511	0.000766936	0.031049	0.00823505	0.000433231	0.000887933	0.000666518	0.0112346	0.00120147	0.00201154	0.00276284	0.0580945	0.00464974	0.0016955	0.0115979	0.00246556	0.00030853	0.000288329	0.000417422	0.00129822	0.000220578	0.00405866	0.00251103	0.0823129	0.0423768	0.401713	0.0335526
2020_05_19_Plate2_E_06.xy	02_102	02_E06	2	06_C03	C03	C	03	06	A143	Asymptomatic			Asymptomatic	3	Discovery	3	2	F	1	29	18_30	0.000144637	0.000238651	0.000183083	0.00552441	0.00196905	0.000197679	0.000259673	0.000305745	0.00633526	0.000389992	0.00105153	0.00107676	0.0207014	0.00228222	0.00075722	0.00503052	0.000969145	0.000752369	0.000200921	0.000253502	0.00147082	8.89861e-05	0.00161514	0.00134941	0.0557932	0.04081	0.352389	0.0168075
2020_05_19_Plate2_E_07.xy	02_103	02_E07	2	05_C04	C04	C	04	05	A132	Asymptomatic			Asymptomatic	3	Discovery	3	2	M	2	25	18_30	0.000163744	0.000234566	0.000180192	0.00467591	0.00214334	0.000269554	0.00031573	0.000339817	0.00851774	0.000421916	0.00137439	0.00107747	0.0161008	0.00262629	0.000798551	0.0046771	0.00122221	0.00108151	0.000275701	0.000293663	0.00221182	0.000112754	0.00155928	0.00154315	0.0568573	0.0362827	0.461236	0.0119908
2020_05_19_Plate2_E_08.xy	02_104	02_E08	2	06_C04	C04	C	04	06	A160	Asymptomatic			Asymptomatic	3	Discovery	3	2	M	2	21	18_30	0.000287828	0.000566171	0.00056753	0.0270294	0.0105179	0.000321461	0.000431162	0.000379234	0.0079778	0.000667331	0.00163021	0.0016643	0.035278	0.00532443	0.00113191	0.00834482	0.00212625	0.000817195	0.000298442	0.000329838	0.00230743	0.000158367	0.00229005	0.00169593	0.0503092	0.0409093	0.421581	0.0209986
2020_05_19_Plate2_E_09.xy	02_105	02_E09	2	05_C05	C05	C	05	05	EC081	Healthy from Endemic area			Healthy from Endemic area	3	Discovery	2	2	F	1	39	31_40	0.000160558	0.000174359	0.000135267	0.00412408	0.00178557	0.000211341	0.000319957	0.000216023	0.00753785	0.000240842	0.00117265	0.000767513	0.0104808	0.00198489	0.000651902	0.00403537	0.0010053	0.00040127	0.000121107	0.000254664	0.00139864	6.09499e-05	0.00148546	0.000807995	0.116036	0.0272065	0.412194	0.00689839
2020_05_19_Plate2_E_10.xy	02_106	02_E10	2	06_C05	C05	C	05	06	EC100	Healthy from Endemic area			Healthy from Endemic area	3	Discovery	2	2	F	1	76	71_80	0.000214467	0.000403374	0.000335756	0.0102919	0.00451587	0.000301183	0.000384275	0.000354642	0.00675671	0.000601763	0.00162933	0.00150828	0.0284102	0.00418804	0.00140627	0.00699292	0.0023435	0.0016608	0.00046905	0.000382731	0.00224416	0.000254479	0.00235164	0.00163855	0.0609523	0.0353761	0.325532	0.0186506
2020_05_19_Plate2_E_11.xy	02_107	02_E11	2	05_C06	C06	C	06	05	NC035	Non Endemic Area			Non Endemic Area	3	Discovery	1	2	M	2	22	18_30	0.000207094	0.000309861	0.000274285	0.00550858	0.00218217	0.000267585	0.000415724	0.000396546	0.00918237	0.000483401	0.00141008	0.00142679	0.0195557	0.00275238	0.00071732	0.00510196	0.000971152	0.000871757	0.000296504	0.000451181	0.00302356	0.000101672	0.00213228	0.00199119	0.0606901	0.0460221	0.526435	0.0148384
2020_05_19_Plate2_E_12.xy	02_108	02_E12	2	06_C06	C06	C	06	06	NC041	Non Endemic Area			Non Endemic Area	3	Discovery	1	2	M	2	20	18_30	0.000158078	0.000217917	0.000206511	0.00382274	0.00136585	0.00023094	0.000324718	0.000321612	0.00863711	0.000411425	0.00131141	0.00138649	0.0166967	0.00249626	0.000729048	0.0034977	0.000799235	0.00067617	0.000240171	0.000315308	0.00186511	0.000100164	0.00229394	0.00151991	0.0720442	0.0360237	0.464678	0.0148069
2020_05_19_Plate2_E_13.xy	02_109	02_E13	2	05_C07	C07	C	07	05	S132	Visceral Leishmaniasis	1	C_VL	Visceral Leishmaniasis C-VL	3	Discovery	4	1	M	2	6	06_11	0.000210156	0.000493825	0.000467415	0.019121	0.00270652	0.000245435	0.000326405	0.000319818	0.00809167	0.000609609	0.00188691	0.00153527	0.0346262	0.00336402	0.000542939	0.0036982	0.00111453	0.00089083	0.000194516	0.000281278	0.00217549	0.000123784	0.00148908	0.00123317	0.0318938	0.0388556	0.438415	0.0209763
2020_05_19_Plate2_E_14.xy	02_110	02_E14	2	06_C07	C07	C	07	06	S161	Visceral Leishmaniasis	1	C_VL	Visceral Leishmaniasis C-VL	3	Discovery	4	1	M	2	21	18_30	0.000506497	0.00107611	0.00184507	0.0859813	0.0176807	0.00027502	0.000401586	0.000311517	0.00725297	0.000645688	0.00155176	0.00215021	0.0598187	0.00395108	0.00126133	0.0109045	0.00321053	0.000921094	0.000189599	0.000346959	0.00178325	0.000285924	0.00171981	0.00139175	0.0399978	0.034506	0.368964	0.0139158
2020_05_19_Plate2_E_15.xy	02_111	02_E15	2	05_C08	C08	C	08	05	A122	Asymptomatic			Asymptomatic	3	Discovery	3	2	F	1	56	51_60	0.000213434	0.000277076	0.000373362	0.0160702	0.00629118	0.000210735	0.000329322	0.000265837	0.00786404	0.000309703	0.00115496	0.00103229	0.0193807	0.00264486	0.000769328	0.00576029	0.00144743	0.000717557	0.000152926	0.000350461	0.00185433	8.08643e-05	0.00169599	0.00147312	0.0998695	0.0287245	0.414959	0.0074188
2020_05_19_Plate2_E_16.xy	02_112	02_E16	2	06_C08	C08	C	08	06	A151	Asymptomatic			Asymptomatic	3	Discovery	3	2	F	1	60	51_60	0.000141116	0.000198599	0.000164144	0.00715153	0.00328482	0.000160359	0.000232229	0.000365939	0.00616497	0.000271787	0.000695325	0.000896473	0.0149686	0.00163293	0.000575659	0.00390597	0.000865876	0.000390972	0.00014298	0.000246606	0.00115774	5.94812e-05	0.00128733	0.00190087	0.0495062	0.0598108	0.336475	0.0114294
2020_05_19_Plate2_E_17.xy	02_113	02_E17	2	05_C09	C09	C	09	05	A130	Asymptomatic			Asymptomatic	3	Discovery	3	2	F	1	28	18_30	0.000168474	0.000302842	0.000297489	0.00709652	0.00244601	0.000285669	0.000338541	0.000370104	0.00805246	0.00052989	0.00172725	0.00163192	0.0255626	0.003187	0.000931623	0.00582477	0.00132072	0.00100288	0.000301534	0.000324404	0.00245795	0.000159952	0.00231086	0.00183116	0.0570353	0.0436941	0.408943	0.0202256
2020_05_19_Plate2_E_19.xy	02_115	02_E19	2	05_C10	C10	C	10	05	EC086	Healthy from Endemic area			Healthy from Endemic area	3	Discovery	2	2	F	1	10	06_11	0.000220195	0.000397339	0.000282731	0.0101135	0.00402431	0.000237572	0.000431671	0.000451929	0.00919918	0.000644301	0.0013853	0.00175572	0.0303912	0.00344096	0.000935977	0.00757889	0.0012169	0.00106805	0.000290242	0.000376792	0.00269603	0.00012691	0.00299334	0.00174781	0.0843929	0.0470548	0.440592	0.0254337
2020_05_19_Plate2_E_20.xy	02_116	02_E20	2	06_C10	C10	C	10	06	EC106	Healthy from Endemic area			Healthy from Endemic area	3	Discovery	2	2	F	1	32	31_40	0.000390436	0.000658638	0.000678648	0.0108612	0.00369243	0.000483539	0.000911123	0.000607108	0.0104317	0.00111259	0.00244808	0.00387956	0.0457253	0.00356328	0.00238042	0.0117707	0.00253596	0.00238364	0.000796441	0.000481182	0.00350443	0.000362167	0.005657	0.00264525	0.0705975	0.0368154	0.379435	0.0356732
2020_05_19_Plate2_E_21.xy	02_117	02_E21	2	05_C11	C11	C	11	05	NC036	Non Endemic Area			Non Endemic Area	3	Discovery	1	2	F	1	58	51_60	0.000271534	0.000706081	0.000317376	0.0055804	0.00270182	0.00064811	0.000644646	0.000828903	0.0104348	0.000496602	0.00154418	0.000874804	0.0150931	0.00374254	0.000514605	0.0052759	0.000905088	0.00123084	0.000198485	0.000420772	0.00199558	9.50079e-05	0.00228503	0.00338286	0.0480319	0.0765948	0.369049	0.0121241
2020_05_19_Plate2_E_22.xy	02_118	02_E22	2	06_C11	C11	C	11	06	NC043	Non Endemic Area			Non Endemic Area	3	Discovery	1	2	M	2	34	31_40	0.000178853	0.000244023	0.000217397	0.00608697	0.00168514	0.000289655	0.000379008	0.000380566	0.00947548	0.000346123	0.00146747	0.00107802	0.0172814	0.00274124	0.000635789	0.00302678	0.000909659	0.000694171	0.000212296	0.000403067	0.00241541	7.49698e-05	0.00181555	0.00188586	0.076495	0.0454855	0.473915	0.00849261
2020_05_19_Plate2_E_23.xy	02_119	02_E23	2	05_C12	C12	C	12	05	Visucon05_6	Visucon				2	Discovery	11	3	NA	NA	NA	NA	0.000190763	0.000222072	0.000240656	0.00697335	0.00275509	0.00027447	0.00036487	0.000334377	0.00957997	0.000311822	0.00118273	0.00106487	0.0151276	0.00254295	0.000910244	0.00485896	0.00131173	0.000829113	0.000221082	0.000342962	0.00248881	9.96577e-05	0.00195524	0.00190265	0.0990317	0.0436782	0.497896	0.00715335
2020_05_19_Plate2_E_24.xy	02_120	02_E24	2	06_C12	C12	C	12	06	Visucon06_6	Visucon				2	Discovery	11	3	NA	NA	NA	NA	0.000197761	0.00023657	0.000250086	0.00619791	0.00242786	0.000235703	0.000389439	0.000368729	0.00896349	0.000308813	0.00114661	0.000987788	0.0139778	0.00252393	0.00090275	0.00459121	0.00131287	0.000759504	0.000211757	0.000343869	0.00215132	0.00010483	0.00177189	0.00165423	0.0810159	0.039371	0.464503	0.007861
2020_05_19_Plate2_F_01.xy	02_121	02_F01	2	07_C01	C01	C	01	07	S177	Visceral Leishmaniasis	1	C_VL	Visceral Leishmaniasis C-VL	3	Discovery	4	1	M	2	7	06_11	0.000172981	0.000513471	0.000291814	0.0149865	0.00188084	0.000329551	0.000286796	0.000215554	0.00922629	0.000658145	0.00315742	0.00132669	0.0426686	0.00552602	0.000497501	0.00324618	0.00101511	0.000717026	0.000173505	0.000211061	0.00155371	0.000111481	0.00120294	0.00064916	0.0307555	0.0159119	0.438691	0.0232255
2020_05_19_Plate2_F_02.xy	02_122	02_F02	2	08_C01	C01	C	01	08	T003A	Visceral Leishmaniasis_plasma				4	Discovery	6	1	F	1	19	18_30	0.000188219	0.000411998	0.000373557	0.025473	0.00519754	0.000285284	0.000259912	0.000343549	0.00923226	0.000430036	0.00218276	0.00105694	0.0318031	0.00412028	0.00069311	0.00497902	0.00179355	0.000708968	0.000161487	0.000196806	0.00181493	0.000111618	0.00117772	0.00114086	0.0540575	0.0366391	0.395307	0.0133916
2020_05_19_Plate2_F_03.xy	02_123	02_F03	2	07_C02	C02	C	02	07	S192	Visceral Leishmaniasis			Visceral Leishmaniasis	3	Discovery	4	1	F	1	16	12_17	0.000186201	0.000464851	0.000416828	0.0355636	0.00559906	0.000216955	0.000204843	0.000257615	0.00694384	0.000447188	0.00180572	0.00107602	0.0337653	0.00290913	0.000456952	0.00387327	0.00117291	0.000502399	0.000159952	0.000179076	0.00153814	0.000160498	0.00101732	0.00102362	0.037474	0.0412576	0.383346	0.0173574
2020_05_19_Plate2_F_04.xy	02_124	02_F04	2	08_C02	C02	C	02	08	T010A	Visceral Leishmaniasis_plasma				4	Discovery	6	1	F	1	18	18_30	0.000446907	0.0011524	0.00118894	0.102492	0.0254868	0.000205785	0.000297641	0.000194333	0.00639125	0.000665823	0.00149838	0.00165363	0.0808766	0.00758652	0.00107041	0.0177276	0.00388176	0.000408519	0.000148412	0.000213684	0.00146865	0.000274597	0.0012411	0.000599137	0.0321254	0.0169362	0.309891	0.0179261
2020_05_19_Plate2_F_05.xy	02_125	02_F05	2	07_C03	C03	C	03	07	A169	Asymptomatic			Asymptomatic	3	Discovery	3	2	F	1	3	00_05	0.000146543	0.000280809	0.000199275	0.00942518	0.00274269	0.00017601	0.000240926	0.00037073	0.00668176	0.000402076	0.00115746	0.00111102	0.0242986	0.00233803	0.000576026	0.00502355	0.00130671	0.00109566	0.000195775	0.000327429	0.00190994	0.000104154	0.00156693	0.00202076	0.0671865	0.0573476	0.345929	0.0192435
2020_05_19_Plate2_F_06.xy	02_126	02_F06	2	08_C03	C03	C	03	08	T006B	After treatment_5 days_plasma				4	Discovery	7	2	NA	NA	NA	NA	0.000169718	0.000430727	0.00033473	0.0230028	0.00311962	0.000291785	0.000243024	0.000210682	0.00688071	0.000474753	0.00286491	0.00102802	0.038226	0.00460899	0.000976237	0.00530021	0.0022769	0.000826305	0.000204597	0.00016099	0.00159239	0.000162949	0.00122444	0.000815942	0.0522481	0.0209856	0.369129	0.0119705
2020_05_19_Plate2_F_07.xy	02_127	02_F07	2	07_C04	C04	C	04	07	A177	Asymptomatic			Asymptomatic	3	Discovery	3	2	NA	NA	NA	NA	0.000198508	0.000328895	0.000338288	0.0201773	0.00897011	0.000215912	0.000259253	0.000319272	0.00736232	0.000334465	0.00116636	0.00095089	0.0211274	0.00367132	0.000904374	0.00621338	0.0032983	0.000693417	0.00019672	0.000309011	0.0018887	0.000113792	0.0014385	0.00175254	0.0684911	0.0423455	0.386777	0.00667528
2020_05_19_Plate2_F_08.xy	02_128	02_F08	2	08_C04	C04	C	04	08	T003C	After treatment_90 days_plasma				4	Discovery	8	2	F	1	19	18_30	0.000219991	0.000448215	0.000415417	0.0238835	0.00839513	0.000221655	0.000314801	0.000399136	0.00771227	0.000460462	0.00134163	0.00132424	0.0354394	0.00506929	0.00104219	0.00886095	0.00189639	0.000927033	0.00027508	0.000338414	0.00201414	0.000145632	0.001926	0.0017787	0.0704426	0.0518446	0.408405	0.0141259
2020_05_19_Plate2_F_09.xy	02_129	02_F09	2	07_C05	C05	C	05	07	EC118	Healthy from Endemic area			Healthy from Endemic area	3	Discovery	2	2	NA	NA	NA	NA	0.000155883	0.000224774	0.000234461	0.00690319	0.00309086	0.000162202	0.000255983	0.000343417	0.00796036	0.000322354	0.000811259	0.00120831	0.0177719	0.00201453	0.000730856	0.00510577	0.000923048	0.00100227	0.000179722	0.000355019	0.00239424	7.47614e-05	0.001696	0.00186696	0.0623505	0.0526885	0.41638	0.0135344
2020_05_19_Plate2_F_10.xy	02_130	02_F10	2	08_C05	C05	C	05	08	T001D	After treatment_180 days_plasma				4	Discovery	9	2	M	2	53	51_60	0.000220195	0.000334359	0.000477989	0.0203863	0.0111208	0.000192276	0.000286563	0.000400547	0.00827996	0.000379122	0.00108621	0.00138254	0.0204035	0.00285083	0.00141577	0.00992483	0.00187388	0.000833148	0.000228826	0.00048661	0.00207107	0.000124457	0.00245711	0.00240857	0.0665522	0.0485053	0.438249	0.0101885
2020_05_19_Plate2_F_11.xy	02_131	02_F11	2	07_C06	C06	C	06	07	NC046	Non Endemic Area			Non Endemic Area	3	Discovery	1	2	NA	NA	NA	NA	0.000157316	0.000250053	0.000191291	0.00510059	0.00243093	0.00027196	0.000300421	0.000344759	0.00866313	0.00044969	0.00139085	0.00136448	0.0191874	0.00330262	0.000998955	0.0056149	0.00110789	0.000766238	0.000265168	0.000313148	0.00248035	0.000126833	0.00192853	0.00162511	0.0677004	0.0420811	0.445137	0.0193666
2020_05_19_Plate2_F_12.xy	02_132	02_F12	2	08_C06	C06	C	06	08	EC014	Healthy from Endemic area			Healthy from Endemic area	3	Discovery	2	2	NA	NA	NA	NA	0.00023242	0.000520515	0.000323091	0.0117119	0.00591596	0.000308628	0.000451031	0.000396649	0.00768175	0.000963199	0.00154664	0.00225	0.0471685	0.00401375	0.00165415	0.0149452	0.00194069	0.00124438	0.000445273	0.000408433	0.00265731	0.000257981	0.00330229	0.00198624	0.0758523	0.0389835	0.344092	0.0502152
2020_05_19_Plate2_F_13.xy	02_133	02_F13	2	07_C07	C07	C	07	07	S189	Visceral Leishmaniasis			Visceral Leishmaniasis	3	Discovery	4	1	M	2	22	18_30	0.00020967	0.000542638	0.000621426	0.0302051	0.00307343	0.000330815	0.00024703	0.000212315	0.00744366	0.000557047	0.00341701	0.00145524	0.0476599	0.00548261	0.000835937	0.00459705	0.00230729	0.000590889	0.000145916	0.00018426	0.00125193	0.000122704	0.00108076	0.000803047	0.0330127	0.0257017	0.394616	0.0132982
2020_05_19_Plate2_F_14.xy	02_134	02_F14	2	08_C07	C07	C	07	08	T014A	Visceral Leishmaniasis_plasma				4	Discovery	6	1	M	2	25	18_30	0.0003829	0.00102383	0.00106353	0.0992365	0.0213632	0.000235602	0.000256901	0.000199457	0.00670055	0.000619327	0.0019151	0.00165008	0.0731286	0.00558267	0.000802135	0.0109228	0.00184556	0.000499071	0.000180261	0.000203678	0.00153783	0.000184563	0.00137099	0.00069037	0.0331176	0.0263164	0.35994	0.0241048
2020_05_19_Plate2_F_15.xy	02_135	02_F15	2	07_C08	C08	C	08	07	S204	Visceral Leishmaniasis	0	U_VL	Visceral Leishmaniasis U-VL	3	Discovery	4	1	F	1	28	18_30	0.000196591	0.000532708	0.000395502	0.0266095	0.00204919	0.000274934	0.000272272	0.000298717	0.00985527	0.000518086	0.00283414	0.00114383	0.0375067	0.00410455	0.000687588	0.00263931	0.00148243	0.000834644	0.000211243	0.000266909	0.00262458	0.000141093	0.00145691	0.00126952	0.0488839	0.0317979	0.432308	0.0117612
2020_05_19_Plate2_F_16.xy	02_136	02_F16	2	08_C08	C08	C	08	08	T022A	Visceral Leishmaniasis_plasma				4	Discovery	6	1	M	2	41	41_50	0.000128764	0.00040935	0.000312908	0.02099	0.00177932	0.000213098	0.000183711	0.000177245	0.00697957	0.000426168	0.00250513	0.000898357	0.0344746	0.00385381	0.000694873	0.00314647	0.00161245	0.000650907	0.000134303	0.000149548	0.00116778	0.000137208	0.000827207	0.000714459	0.0344687	0.018414	0.393613	0.0119358
2020_05_19_Plate2_F_17.xy	02_137	02_F17	2	07_C09	C09	C	09	07	A185	Asymptomatic			Asymptomatic	3	Discovery	3	2	F	1	58	51_60	0.000177457	0.00023628	0.000321602	0.00762145	0.00567385	0.000247583	0.000292641	0.0003073	0.00725285	0.000337775	0.00106663	0.00133863	0.0179246	0.00295438	0.00121078	0.0096412	0.00165847	0.000724391	0.000230252	0.000341345	0.00184546	0.000109443	0.00193021	0.00178806	0.0733021	0.0390751	0.398219	0.01004
2020_05_19_Plate2_F_18.xy	02_138	02_F18	2	08_C09	C09	C	09	08	T018B	After treatment_5 days_plasma				4	Discovery	7	2	M	2	43	41_50	0.000372061	0.000787763	0.00100585	0.0706048	0.0227501	0.000227976	0.000307135	0.000273141	0.00742394	0.000514805	0.00160888	0.0014871	0.0472572	0.00387761	0.00115903	0.0142583	0.00301022	0.000848272	0.000229658	0.000330312	0.00200747	0.000167656	0.00158711	0.00135179	0.0498464	0.0338251	0.381003	0.0129191
2020_05_19_Plate2_F_19.xy	02_139	02_F19	2	07_C10	C10	C	10	07	EC124	Healthy from Endemic area			Healthy from Endemic area	3	Discovery	2	2	F	1	35	31_40	0.000152628	0.000361118	0.000265581	0.00939798	0.00384706	0.000251425	0.00026405	0.000285784	0.00667381	0.000592934	0.00130871	0.00181631	0.0348205	0.0054246	0.00118965	0.011112	0.00148123	0.000834985	0.000247382	0.000280173	0.00166249	7.56193e-05	0.00204403	0.00144226	0.0471064	0.0356885	0.347167	0.0311642
2020_05_19_Plate2_F_20.xy	02_140	02_F20	2	08_C10	C10	C	10	08	T015C	After treatment_90 days_plasma				4	Discovery	8	2	M	2	41	41_50	0.000194146	0.000337077	0.000368487	0.0129947	0.00411524	0.000248068	0.000277449	0.000331261	0.0079777	0.000446633	0.00118364	0.0014036	0.0272886	0.00385319	0.000853673	0.00613012	0.001496	0.000830362	0.000267124	0.000300251	0.00197647	0.000157822	0.00174721	0.00151356	0.0608744	0.046954	0.418902	0.0148552
2020_05_19_Plate2_F_21.xy	02_141	02_F21	2	07_C11	C11	C	11	07	NC048	Non Endemic Area			Non Endemic Area	3	Discovery	1	2	F	1	18	18_30	0.000126224	0.000205123	0.00014197	0.00411048	0.00163645	0.000187132	0.000223877	0.00031218	0.0071324	0.000346599	0.000971294	0.00104746	0.0153582	0.00205523	0.000696831	0.00448435	0.000904964	0.00050716	0.000192452	0.000263345	0.00155595	8.37059e-05	0.00138473	0.00150823	0.0594849	0.0494917	0.374024	0.0145956
2020_05_19_Plate2_F_22.xy	02_142	02_F22	2	08_C11	C11	C	11	08	T012D	After treatment_180 days_plasma				4	Discovery	9	2	F	1	30	18_30	0.000168386	0.000340868	0.000309337	0.0148607	0.00711381	0.000207014	0.000238906	0.000328637	0.00714399	0.000469501	0.00124835	0.00136045	0.0310418	0.00547449	0.000928297	0.0104275	0.00157728	0.000867353	0.000238447	0.000303819	0.00209008	0.000113291	0.00202756	0.00154636	0.0668094	0.050772	0.358346	0.0214387
2020_05_19_Plate2_F_23.xy	02_143	02_F23	2	07_C12	C12	C	12	07	Visucon07_5	Visucon				2	Discovery	11	3	NA	NA	NA	NA	0.00017282	0.000191277	0.000204458	0.00485255	0.0020784	0.000236969	0.00030408	0.000316368	0.00865049	0.000294019	0.00103738	0.00106523	0.0123703	0.00246506	0.000861323	0.00421631	0.00129219	0.00058871	0.000170752	0.000301969	0.00192036	9.64707e-05	0.00180852	0.00130771	0.0834782	0.0368375	0.44696	0.00741574
2020_05_19_Plate2_F_24.xy	02_144	02_F24	2	08_C12	C12	C	12	08	EC016	Healthy from Endemic area			Healthy from Endemic area	3	Discovery	2	2	NA	NA	NA	NA	0.000163749	0.000193414	0.000200198	0.0055588	0.00217894	0.000197971	0.000268925	0.000294712	0.00956386	0.000259955	0.000925087	0.000961548	0.0132247	0.002521	0.000659728	0.00384126	0.00117894	0.000331385	0.000146044	0.00033131	0.00332761	5.38139e-05	0.00158632	0.00142707	0.0955979	0.0434904	0.46734	0.00709769
2020_05_19_Plate2_G_01.xy	02_145	02_G01	2	05_D01	D01	D	01	05	S120	Visceral Leishmaniasis			Visceral Leishmaniasis	3	Discovery	4	1	M	2	8	06_11	0.000193799	0.000371308	0.000320867	0.0134385	0.00463298	0.000248628	0.000316313	0.000295427	0.00821091	0.000466645	0.00153751	0.00135177	0.0283794	0.0033166	0.00125678	0.00685823	0.00191736	0.000832827	0.000206017	0.000317813	0.00188197	0.00014168	0.00184061	0.00163467	0.0590458	0.0301968	0.437895	0.0161183
2020_05_19_Plate2_G_02.xy	02_146	02_G02	2	06_D01	D01	D	01	06	S149	Visceral Leishmaniasis			Visceral Leishmaniasis	3	Discovery	4	1	M	2	63	61_70	0.000404101	0.0012895	0.00115801	0.115364	0.0169162	0.000397727	0.000317872	0.000187729	0.00515417	0.000891754	0.00509545	0.00142137	0.0829368	0.00718213	0.00111533	0.0126661	0.00638762	0.000813193	0.000258808	0.00016045	0.00152979	0.000551118	0.0011672	0.000834096	0.0312749	0.0257804	0.271265	0.0201539
2020_05_19_Plate2_G_03.xy	02_147	02_G03	2	05_D02	D02	D	02	05	S136	Visceral Leishmaniasis	1	C_VL	Visceral Leishmaniasis C-VL	3	Discovery	4	1	F	1	15	12_17	0.000216518	0.00041031	0.00037341	0.020675	0.00969779	0.000277727	0.000321989	0.000358609	0.0076099	0.000571946	0.00172304	0.00149196	0.0326942	0.00467611	0.00101793	0.0104244	0.00170014	0.000903202	0.000266159	0.000309249	0.00233708	0.000133081	0.00218351	0.00164822	0.0713438	0.049823	0.381976	0.0206371
2020_05_19_Plate2_G_04.xy	02_148	02_G04	2	06_D02	D02	D	02	06	S164	Visceral Leishmaniasis			Visceral Leishmaniasis	3	Discovery	4	1	F	1	4	00_05	0.000204434	0.000385342	0.000426347	0.0154513	0.00504893	0.00022066	0.000340031	0.000335453	0.00791306	0.00046433	0.00122214	0.00154633	0.0323277	0.00396167	0.000906993	0.00718185	0.00157829	0.000775057	0.000241033	0.000321826	0.00193686	0.000186426	0.00199579	0.00136793	0.0777696	0.0443947	0.413668	0.0169636
2020_05_19_Plate2_G_05.xy	02_149	02_G05	2	05_D03	D03	D	03	05	A116	Asymptomatic			Asymptomatic	3	Discovery	3	2	F	1	38	31_40	0.000234102	0.000381133	0.000351665	0.00624996	0.00270897	0.00036661	0.000490948	0.000476084	0.00921661	0.000756294	0.00231743	0.00245816	0.0220586	0.00282569	0.00164039	0.00699999	0.00195734	0.00137398	0.000478935	0.000486833	0.00296082	0.000218954	0.00385104	0.0018685	0.0637978	0.0396738	0.413639	0.0255757
2020_05_19_Plate2_G_06.xy	02_150	02_G06	2	06_D03	D03	D	03	06	A144	Asymptomatic			Asymptomatic	3	Discovery	3	2	F	1	41	41_50	0.000225128	0.000294313	0.000793164	0.0114109	0.00479483	0.000240556	0.000331512	0.000304766	0.00871449	0.000365815	0.0011555	0.00262157	0.0188265	0.00256184	0.00173167	0.00669324	0.00180634	0.000874041	0.00023589	0.00028823	0.00189115	8.64932e-05	0.0026982	0.00139388	0.0517961	0.0294695	0.438681	0.00864231
2020_05_19_Plate2_G_07.xy	02_151	02_G07	2	05_D04	D04	D	04	05	A133	Asymptomatic			Asymptomatic	3	Discovery	3	2	M	2	16	12_17	0.000121201	0.000276004	0.000196223	0.00820662	0.0026384	0.000194105	0.000208615	0.000283127	0.00738627	0.000421433	0.0012244	0.000980829	0.0252734	0.00414542	0.000680611	0.00511804	0.0013372	0.000751189	0.000173183	0.000227715	0.00177052	9.93751e-05	0.00118931	0.00138466	0.0487309	0.0407251	0.432205	0.0167705
2020_05_19_Plate2_G_08.xy	02_152	02_G08	2	06_D04	D04	D	04	06	A161	Asymptomatic			Asymptomatic	3	Discovery	3	2	M	2	29	18_30	0.000193061	0.000353504	0.000393059	0.014201	0.00430183	0.000199457	0.000326025	0.000354649	0.0071927	0.000508071	0.00111541	0.00160054	0.0321359	0.00280617	0.000987466	0.00663542	0.00125682	0.000716172	0.000214811	0.000321912	0.00159981	9.69259e-05	0.0022762	0.00176671	0.0511901	0.0375632	0.413507	0.0171652
2020_05_19_Plate2_G_09.xy	02_153	02_G09	2	05_D05	D05	D	05	05	EC082	Healthy from Endemic area			Healthy from Endemic area	3	Discovery	2	2	F	1	42	41_50	0.000246536	0.000298579	0.000443165	0.00870863	0.00978608	0.000237246	0.000369405	0.000360837	0.0082344	0.000449407	0.00132008	0.00173628	0.0184081	0.00300944	0.00201615	0.0131922	0.00909787	0.000891192	0.000228535	0.000322	0.00181543	0.00013994	0.00286438	0.00162699	0.10167	0.0481887	0.416744	0.0166431
2020_05_19_Plate2_G_10.xy_manually.xy	02_154	02_G10	2	06_D05	D05	D	05	06	EC101	Healthy from Endemic area			Healthy from Endemic area	3	Discovery	2	2	F	1	59	51_60	0.00058445	0.00106888	0.000830046	0.0250773	0.0104437	0.000336749	0.000885153	0.000791596	0.0104993	0.00111056	0.00203032	0.0022996	0.0436495	0.00535632	0.00176224	0.0147144	0.00260964	0.00185511	0.000324646	0.00056628	0.00209575	9.94335e-05	0.00331132	0.00247754	0.0542439	0.0471447	0.336522	0.0187991
2020_05_19_Plate2_G_11.xy	02_155	02_G11	2	05_D06	D06	D	06	05	Visucon05_2	Visucon				2	Discovery	11	3	NA	NA	NA	NA	0.000182701	0.000208336	0.000235428	0.0055996	0.00220785	0.000283105	0.000365627	0.000279481	0.00827833	0.000325505	0.00112715	0.00102458	0.0139208	0.00252578	0.000991969	0.00433237	0.001338	0.000685452	0.000227263	0.00031341	0.0022552	8.66549e-05	0.00178671	0.00137941	0.0825325	0.0348528	0.439436	0.00843208
2020_05_19_Plate2_G_12.xy	02_156	02_G12	2	06_D06	D06	D	06	06	Visucon06_2	Visucon				2	Discovery	11	3	NA	NA	NA	NA	0.000200354	0.000266841	0.000238906	0.00617926	0.00250068	0.00025256	0.000409215	0.000373639	0.00909976	0.000398145	0.00150802	0.00113131	0.0145864	0.0028827	0.00110148	0.00512433	0.00162844	0.000804771	0.000275885	0.000364815	0.00278947	4.11603e-05	0.00214434	0.00133553	0.0768384	0.0329833	0.475363	0.00970015
2020_05_19_Plate2_G_13.xy	02_157	02_G13	2	05_D07	D07	D	07	05	S133	Visceral Leishmaniasis	1	C_VL	Visceral Leishmaniasis C-VL	3	Discovery	4	1	M	2	6	06_11	0.00017109	0.000477409	0.000305086	0.0181725	0.00261934	0.000328128	0.000307982	0.000220806	0.00754857	0.00063245	0.00360488	0.00110461	0.0382698	0.00453825	0.000654445	0.00436101	0.0012884	0.000748248	0.000201557	0.000247812	0.0020343	0.000124838	0.00119639	0.00103785	0.0445019	0.0201376	0.43343	0.015961
2020_05_19_Plate2_G_14.xy	02_158	02_G14	2	06_D07	D07	D	07	06	S162	Visceral Leishmaniasis	1	C_VL	Visceral Leishmaniasis C-VL	3	Discovery	4	1	M	2	30	18_30	0.000291032	0.000585732	0.00052936	0.0380914	0.00553777	0.000315072	0.000298918	0.000298772	0.00780469	0.000585836	0.00218712	0.00121085	0.0339125	0.00318748	0.000578555	0.00392669	0.00128036	0.000584103	0.00020945	0.000255832	0.00191322	0.000181845	0.00118323	0.00112943	0.0374033	0.0390167	0.399342	0.0184943
2020_05_19_Plate2_G_15.xy	02_159	02_G15	2	05_D08	D08	D	08	05	A123	Asymptomatic			Asymptomatic	3	Discovery	3	2	F	1	43	41_50	0.000174891	0.000260312	0.000187996	0.00766781	0.00373013	0.000225865	0.000326435	0.000322414	0.00797054	0.000412029	0.00126514	0.00111868	0.015149	0.0023215	0.000702959	0.00477427	0.00118473	0.000774077	0.000250778	0.00025909	0.0017391	0.00013867	0.00206297	0.00165055	0.0932974	0.0421624	0.435131	0.0153568
2020_05_19_Plate2_G_16.xy	02_160	02_G16	2	06_D08	D08	D	08	06	A152	Asymptomatic			Asymptomatic	3	Discovery	3	2	F	1	28	18_30	0.000175948	0.000262792	0.00021027	0.0091217	0.00405709	0.000213056	0.000274181	0.00036941	0.00663528	0.000383763	0.000969802	0.00106004	0.0197368	0.00217246	0.000749161	0.00491794	0.00116506	0.000683908	0.000186104	0.000302846	0.00143325	6.88024e-05	0.00162854	0.0017718	0.0509262	0.0523341	0.343815	0.0146683
2020_05_19_Plate2_G_17.xy	02_161	02_G17	2	05_D09	D09	D	09	05	A136	Asymptomatic			Asymptomatic	3	Discovery	3	2	M	2	33	31_40	0.000202088	0.000388778	0.000290582	0.0161257	0.00309508	0.000286124	0.000359696	0.00033882	0.00730684	0.000502854	0.00168732	0.00114197	0.0328285	0.00446751	0.000890999	0.00566251	0.00171274	0.000981115	0.000223554	0.0002919	0.00170669	0.00011777	0.00161527	0.00138569	0.0622441	0.0343227	0.397914	0.0151448
2020_05_19_Plate2_G_18.xy	02_162	02_G18	2	06_D09	D09	D	09	06	A164	Asymptomatic			Asymptomatic	3	Discovery	3	2	M	2	14	12_17	0.000173856	0.000332146	0.000468294	0.00994464	0.00449912	0.000255261	0.000365759	0.000373277	0.00791238	0.000564868	0.0015534	0.00196345	0.0258889	0.00358526	0.00124926	0.00818347	0.00154029	0.000837306	0.000269744	0.00025303	0.00171651	9.99479e-05	0.00259704	0.00151014	0.0418009	0.0356504	0.457477	0.0170851
2020_05_19_Plate2_G_19.xy	02_163	02_G19	2	05_D10	D10	D	10	05	EC087	Healthy from Endemic area			Healthy from Endemic area	3	Discovery	2	2	F	1	76	71_80	0.000417994	0.000853582	0.00114814	0.0205932	0.0122001	0.00044017	0.000792616	0.00069698	0.00940941	0.00127388	0.00175243	0.00449865	0.0565033	0.00496401	0.00399972	0.0242613	0.00246931	0.00225765	0.00052169	0.000716524	0.00261917	0.000346663	0.00554498	0.00302216	0.0670048	0.0364302	0.312549	0.0362891
2020_05_19_Plate2_G_20.xy	02_164	02_G20	2	06_D10	D10	D	10	06	EC107	Healthy from Endemic area			Healthy from Endemic area	3	Discovery	2	2	F	1	6	06_11	0.000219385	0.000210956	0.000201924	0.00513028	0.00187303	0.000257082	0.000412146	0.000458345	0.0101309	0.000374	0.00116288	0.00113566	0.0111844	0.00160425	0.000697209	0.00311573	0.000927376	0.0012421	0.000247718	0.000450391	0.0031334	0.000115354	0.00184385	0.00200625	0.0695816	0.0511531	0.476866	0.00988178
2020_05_19_Plate2_G_21.xy	02_165	02_G21	2	05_D11	D11	D	11	05	NC037	Non Endemic Area			Non Endemic Area	3	Discovery	1	2	M	2	28	18_30	0.000149662	0.000249931	0.00017901	0.0070781	0.00124616	0.000262899	0.000274486	0.000275983	0.00786849	0.000380089	0.0013479	0.000935983	0.0196878	0.00270388	0.000625385	0.00264224	0.00105031	0.000554109	0.000166733	0.000291496	0.0014513	7.98118e-05	0.00115974	0.00121453	0.0489157	0.0319481	0.419428	0.0109526
2020_05_19_Plate2_G_22.xy	02_166	02_G22	2	06_D11	D11	D	11	06	NC044	Non Endemic Area			Non Endemic Area	3	Discovery	1	2	M	2	25	18_30	0.000183377	0.000281915	0.000280771	0.007204	0.00273666	0.000255376	0.000363859	0.000361067	0.00892237	0.000390523	0.00122911	0.00116295	0.0185494	0.00255695	0.000758843	0.00531509	0.000922391	0.000712527	0.000202445	0.000378082	0.0020246	9.29621e-05	0.0017323	0.00202556	0.0655657	0.0461968	0.463647	0.00967503
2020_05_19_Plate2_G_23.xy	02_167	02_G23	2	05_D12	D12	D	12	05	Serum05_2	Pool Serum				1	Discovery	10	3	NA	NA	NA	NA	0.000196571	0.000398504	0.000399427	0.0140394	0.00207491	0.000259727	0.000325279	0.000344106	0.00893322	0.000502913	0.00169258	0.00149668	0.030095	0.0035452	0.000851603	0.00446892	0.00129253	0.000864388	0.000225367	0.000280019	0.0018013	0.000119313	0.001813	0.00133899	0.0530679	0.0360503	0.413356	0.0159245
2020_05_19_Plate2_H_01.xy	02_169	02_H01	2	07_D01	D01	D	01	07	S178	Visceral Leishmaniasis	1	C_VL	Visceral Leishmaniasis C-VL	3	Discovery	4	1	M	2	66	61_70	0.000200673	0.00061717	0.000575927	0.0210852	0.00116531	0.000247667	0.000281039	0.000417762	0.0102002	0.000544283	0.00358816	0.00171075	0.0374281	0.00442916	0.000398489	0.00168413	0.000917316	0.000678653	0.000120051	0.000200842	0.00178326	9.37815e-05	0.00144925	0.00134307	0.0441797	0.0423526	0.395752	0.0131575
2020_05_19_Plate2_H_02.xy	02_170	02_H02	2	08_D01	D01	D	01	08	T004A	Visceral Leishmaniasis_plasma				4	Discovery	6	1	F	1	34	31_40	0.000161545	0.000408281	0.000361346	0.0186769	0.0040974	0.000174914	0.000235334	0.000354383	0.00791201	0.000438603	0.00116698	0.00130433	0.0433361	0.00504798	0.000663094	0.00732015	0.00139464	0.000528796	0.000139473	0.000214343	0.00136659	4.89327e-05	0.00135281	0.00136039	0.0487223	0.0555799	0.379695	0.0187523
2020_05_19_Plate2_H_03.xy	02_171	02_H03	2	07_D02	D02	D	02	07	S193	Visceral Leishmaniasis			Visceral Leishmaniasis	3	Discovery	4	1	F	1	33	31_40	0.000362293	0.000961974	0.000885203	0.0748792	0.0157498	0.000297765	0.000326019	0.000178242	0.00662889	0.000699596	0.00255002	0.00169623	0.0739911	0.00558906	0.00120648	0.0138696	0.00290717	0.000622387	0.000195721	0.000174649	0.0017741	0.00029558	0.00144108	0.000856358	0.0402219	0.0325907	0.320616	0.0222386
2020_05_19_Plate2_H_04.xy	02_172	02_H04	2	08_D02	D02	D	02	08	T011A	Visceral Leishmaniasis_plasma				4	Discovery	6	1	M	2	20	18_30	0.000216694	0.000756351	0.000659896	0.0615085	0.0119716	0.000445917	0.000194391	7.09039e-05	0.00404557	0.000812778	0.0081671	0.00115902	0.0420187	0.00769539	0.00148798	0.0217608	0.017809	0.00115141	0.00039212	8.51959e-05	0.00177723	0.000652636	0.0011118	0.000619301	0.0249557	0.011091	0.204589	0.017293
2020_05_19_Plate2_H_05.xy	02_173	02_H05	2	07_D03	D03	D	03	07	A170	Asymptomatic			Asymptomatic	3	Discovery	3	2	NA	NA	NA	NA	0.000162531	0.000251288	0.000363996	0.0112866	0.00389022	0.000211754	0.000238918	0.000231571	0.00715839	0.000305127	0.00100879	0.00136581	0.0185227	0.00299578	0.0011369	0.00633976	0.00197853	0.000695664	0.000210232	0.00023278	0.00144334	0.000106883	0.00159825	0.00115417	0.0482386	0.0321224	0.404998	0.00911585
2020_05_19_Plate2_H_06.xy	02_174	02_H06	2	08_D03	D03	D	03	08	T007B	After treatment_5 days_plasma				4	Discovery	7	2	F	1	26	18_30	0.000425114	0.00105706	0.0011969	0.0982116	0.0349924	0.000261991	0.000273289	0.000166972	0.0056622	0.000580306	0.00199053	0.00137038	0.0585595	0.00500901	0.00174124	0.0254184	0.0100273	0.00063734	0.000165043	0.000169187	0.00173162	0.000314171	0.0012385	0.000676016	0.0365937	0.0214123	0.311025	0.0138968
2020_05_19_Plate2_H_07.xy	02_175	02_H07	2	07_D04	D04	D	04	07	A187	Asymptomatic			Asymptomatic	3	Discovery	3	2	M	2	38	31_40	0.000141468	0.000240869	0.000216086	0.00766199	0.00341369	0.000174111	0.000225956	0.000262457	0.00656387	0.000376529	0.000898127	0.00114751	0.0212521	0.00355279	0.000851782	0.00678972	0.0013194	0.000697741	0.000237925	0.00024964	0.00139236	0.000111902	0.00147074	0.00150358	0.0525357	0.0350632	0.391411	0.013779
2020_05_19_Plate2_H_08.xy	02_176	02_H08	2	08_D04	D04	D	04	08	T004C	After treatment_90 days_plasma				4	Discovery	8	2	F	1	34	31_40	0.000324057	0.000643639	0.000860012	0.0748603	0.0414172	0.000188528	0.000236856	0.000326796	0.00664443	0.000333115	0.0011253	0.000990617	0.0319719	0.00407133	0.00128476	0.0198056	0.00589208	0.00074509	0.000214216	0.000297656	0.00192893	0.000185646	0.00137583	0.00150033	0.0606521	0.047304	0.312052	0.00595076
2020_05_19_Plate2_H_09.xy	02_177	02_H09	2	07_D05	D05	D	05	07	EC119	Healthy from Endemic area			Healthy from Endemic area	3	Discovery	2	2	NA	NA	NA	NA	0.000115376	0.000163634	0.000145029	0.00350925	0.00115939	0.000137299	0.000191496	0.000381154	0.00636566	0.000272682	0.000783234	0.000966895	0.0133011	0.00146804	0.000545233	0.00335392	0.000680078	0.000671447	0.000138924	0.000255014	0.0010574	5.35025e-05	0.00145655	0.00196287	0.0487941	0.0673414	0.362231	0.0121855
2020_05_19_Plate2_H_10.xy	02_178	02_H10	2	08_D05	D05	D	05	08	T002D	After treatment_180 days_plasma				4	Discovery	9	2	NA	NA	NA	NA	0.000183105	0.000377527	0.000221765	0.00791144	0.00287551	0.00029324	0.000322374	0.000345368	0.00889245	0.000613934	0.00171767	0.00139566	0.0262314	0.00440661	0.000766282	0.00491045	0.00115471	0.000954114	0.000331751	0.00033293	0.00254912	0.000174253	0.00234055	0.00144048	0.0796465	0.0310204	0.406751	0.0250819
2020_05_19_Plate2_H_11.xy	02_179	02_H11	2	07_D06	D06	D	06	07	Visucon07_2	Visucon				2	Discovery	11	3	NA	NA	NA	NA	0.000180014	0.000178334	0.000205529	0.00491762	0.00204069	0.000262786	0.000335988	0.000324753	0.00826593	0.000313156	0.00112805	0.000968036	0.0125126	0.0024107	0.000829901	0.00412716	0.0012395	0.000545751	0.000203351	0.000320396	0.00221971	8.98512e-05	0.00160147	0.00138391	0.0773618	0.0358308	0.444907	0.00743544
2020_05_19_Plate2_H_12.xy	02_180	02_H12	2	08_D06	D06	D	06	08	Visucon08_2	Visucon				2	Discovery	11	3	NA	NA	NA	NA	0.000148117	0.000155044	0.000165711	0.00443351	0.00188719	0.000180989	0.000243013	0.000298403	0.00855208	0.000253125	0.000900439	0.000875214	0.011694	0.00226241	0.000714029	0.00367083	0.0010593	0.000539129	0.000155926	0.000245375	0.00188835	6.54749e-05	0.00166581	0.00137014	0.090149	0.0398878	0.449166	0.00693763
2020_05_19_Plate2_H_13.xy	02_181	02_H13	2	07_D07	D07	D	07	07	S190	Visceral Leishmaniasis			Visceral Leishmaniasis	3	Discovery	4	1	M	2	52	51_60	0.000477455	0.00111711	0.000944231	0.0824228	0.0165285	0.000366535	0.000392325	0.000269667	0.0066487	0.00084717	0.0030393	0.0018126	0.0769947	0.00591889	0.00137057	0.014809	0.00373383	0.000749995	0.000254403	0.000233311	0.00207564	0.000320148	0.00134504	0.00104971	0.0352092	0.0327895	0.327354	0.0219156
2020_05_19_Plate2_H_14.xy	02_182	02_H14	2	08_D07	D07	D	07	08	T015A	Visceral Leishmaniasis_plasma				4	Discovery	6	1	M	2	41	41_50	0.00014745	0.000290203	0.000359899	0.0124756	0.00214713	0.000219503	0.000216063	0.000248536	0.00799666	0.000351076	0.00139611	0.00125736	0.0260329	0.00382753	0.000516728	0.00332844	0.00109229	0.000592772	0.000141886	0.000190444	0.00142024	7.38932e-05	0.00109472	0.000984049	0.0375667	0.0355317	0.45276	0.0112023
2020_05_19_Plate2_H_15.xy	02_183	02_H15	2	07_D08	D08	D	08	07	A178	Asymptomatic			Asymptomatic	3	Discovery	3	2	F	1	34	31_40	0.000162206	0.000254212	0.000204632	0.00883581	0.00373764	0.000233144	0.000250028	0.0002851	0.00742518	0.000380497	0.00115562	0.00110771	0.0186394	0.00373828	0.000996881	0.00645651	0.00129041	0.000543949	0.00017741	0.000250408	0.00149226	8.24515e-05	0.00167487	0.00143099	0.0597585	0.0376379	0.390911	0.0139949
2020_05_19_Plate2_H_16.xy	02_184	02_H16	2	08_D08	D08	D	08	08	T023A	Visceral Leishmaniasis_plasma				4	Discovery	6	1	M	2	19	18_30	0.00020332	0.000400135	0.000522244	0.0310004	0.0114201	0.000189262	0.000226455	0.000287149	0.00728926	0.00035015	0.00104332	0.00111903	0.027653	0.00302021	0.000928865	0.00948401	0.00154928	0.000843115	0.000177142	0.000257496	0.0015914	0.000114972	0.0016465	0.00146787	0.0486637	0.0421158	0.412342	0.0097489
2020_05_19_Plate2_H_17.xy	02_185	02_H17	2	07_D09	D09	D	09	07	A186	Asymptomatic			Asymptomatic	3	Discovery	3	2	F	1	27	18_30	0.000192626	0.000331214	0.000432382	0.0145644	0.00291583	0.000238549	0.000291998	0.000261066	0.0080617	0.00041429	0.00115212	0.00162532	0.0266835	0.00270567	0.000916685	0.00507267	0.00172622	0.000645089	0.000191948	0.000242759	0.00167488	9.71541e-05	0.0021031	0.00127234	0.0782569	0.0411591	0.403558	0.0130164
2020_05_19_Plate2_H_18.xy	02_186	02_H18	2	08_D09	D09	D	09	08	T020B	After treatment_5 days_plasma				4	Discovery	7	2	F	1	31	31_40	0.000360354	0.00100527	0.000952599	0.0881207	0.0149873	0.000280365	0.000291798	0.000185736	0.00642497	0.00070985	0.00264577	0.00159266	0.0796334	0.00646543	0.000979578	0.0125832	0.00312287	0.000744277	0.000224731	0.000208958	0.00205104	0.000294133	0.00165998	0.00084531	0.061268	0.0218469	0.296985	0.0204755
2020_05_19_Plate2_H_19.xy	02_187	02_H19	2	07_D10	D10	D	10	07	EC125	Healthy from Endemic area			Healthy from Endemic area	3	Discovery	2	2	F	1	43	41_50	0.000138322	0.00024602	0.000237018	0.006138	0.00203877	0.000218687	0.000222258	0.00026418	0.00591451	0.000448086	0.00114769	0.00152215	0.021396	0.00339789	0.000967311	0.00510722	0.00113493	0.000883207	0.000226849	0.000249751	0.00156385	0.000117871	0.00219378	0.00137189	0.0468122	0.0361035	0.335771	0.0208359
2020_05_19_Plate2_H_20.xy	02_188	02_H20	2	08_D10	D10	D	10	08	T016C	After treatment_90 days_plasma				4	Discovery	8	2	M	2	28	18_30	0.000434129	0.000802173	0.0011503	0.0725684	0.0214532	0.000283941	0.000336146	0.000412078	0.0095324	0.000484444	0.00133867	0.00177466	0.0363057	0.0041141	0.00111692	0.0112773	0.00362409	0.00073746	0.000225061	0.000365067	0.00210596	0.000181832	0.00212234	0.00181509	0.0633588	0.0500988	0.388813	0.00878718
2020_05_19_Plate2_H_21.xy	02_189	02_H21	2	07_D11	D11	D	11	07	NC049	Non Endemic Area			Non Endemic Area	3	Discovery	1	2	M	2	27	18_30	0.000138477	0.000225694	0.000191547	0.00422496	0.00156522	0.000274334	0.000256451	0.00027541	0.00810323	0.000386885	0.00122534	0.00122143	0.0181851	0.00250574	0.000806205	0.00600611	0.000979034	0.000492089	0.000181954	0.000244863	0.0015717	6.62083e-05	0.0017118	0.00128972	0.0595469	0.0294542	0.450494	0.0143849
2020_05_19_Plate2_H_22.xy	02_190	02_H22	2	08_D11	D11	D	11	08	T014D	After treatment_180 days_plasma				4	Discovery	9	2	M	2	25	18_30	0.000209773	0.000345811	0.00037838	0.0274421	0.0108314	0.000177895	0.000244656	0.0002953	0.00824181	0.000330273	0.000930067	0.0010846	0.0222603	0.00249291	0.000657736	0.00632511	0.00116759	0.000751306	0.000227024	0.000268563	0.00192227	0.00010506	0.00187437	0.00155714	0.0812162	0.0460071	0.417194	0.0124352
2020_05_19_Plate2_H_24.xy	02_192	02_H24	2	08_D12	D12	D	12	08	EC017	Healthy from Endemic area			Healthy from Endemic area	3	Discovery	2	2	NA	NA	NA	NA	0.000482627	0.000793359	0.000689306	0.0120732	0.00470747	0.000340113	0.000790732	0.000963842	0.0121461	0.000789581	0.00172079	0.00151028	0.020043	0.00425698	0.000173691	0.00702632	0.00177009	0.0017327	0.00037596	0.000289526	0.0024773	0.00032346	0.00353967	0.00318393	0.0471862	0.0576239	0.361003	0.0171311
2020_05_19_Plate2_I_01.xy	02_193	02_I01	2	05_E01	E01	E	01	05	S121	Visceral Leishmaniasis	1	C_VL	Visceral Leishmaniasis C-VL	3	Discovery	4	1	M	2	13	12_17	0.000195006	0.000341697	0.000208399	0.00739718	0.00304538	0.00023459	0.000364755	0.000339799	0.00870195	0.000552398	0.00138946	0.00131615	0.0236453	0.00360953	0.00068937	0.00494771	0.0010353	0.000911874	0.000246601	0.000308872	0.0021696	0.000115602	0.00231725	0.00138248	0.0972112	0.0347268	0.421504	0.0226431
2020_05_19_Plate2_I_02.xy	02_194	02_I02	2	06_E01	E01	E	01	06	S150	Visceral Leishmaniasis			Visceral Leishmaniasis	3	Discovery	4	1	M	2	18	18_30	0.000365591	0.00102358	0.000989316	0.101058	0.0171555	0.000234836	0.000235594	0.000260252	0.00612468	0.000579653	0.00181116	0.00121409	0.0570803	0.00385469	0.000738668	0.00932565	0.00272571	0.000737645	0.000133675	0.000205935	0.00209568	0.000401202	0.00106344	0.00107299	0.0347399	0.0382167	0.301967	0.0200068
2020_05_19_Plate2_I_03.xy	02_195	02_I03	2	05_E02	E02	E	02	05	S137	Visceral Leishmaniasis	1	C_VL	Visceral Leishmaniasis C-VL	3	Discovery	4	1	F	1	10	06_11	0.000297864	0.000732071	0.000624437	0.0495505	0.00968152	0.000343346	0.000331556	0.000226968	0.00823007	0.00061186	0.00315869	0.00142764	0.0550944	0.00571244	0.000820266	0.00751866	0.00203348	0.000643616	0.000169465	0.000232262	0.00180066	0.000222078	0.00136736	0.000762342	0.0681425	0.03149	0.392186	0.0174963
2020_05_19_Plate2_I_04.xy	02_196	02_I04	2	06_E02	E02	E	02	06	S165	Visceral Leishmaniasis			Visceral Leishmaniasis	3	Discovery	4	1	F	1	11	06_11	0.000194321	0.000443365	0.000510943	0.0164367	0.00329977	0.000294387	0.000310164	0.000290507	0.00700132	0.000614199	0.00238627	0.00164206	0.0366154	0.00447976	0.000826929	0.00543952	0.00158495	0.00080404	0.000271458	0.000234863	0.00191428	0.000177666	0.00179108	0.000938978	0.0510126	0.0320404	0.371373	0.0178045
2020_05_19_Plate2_I_05.xy	02_197	02_I05	2	05_E03	E03	E	03	05	A117	Asymptomatic			Asymptomatic	3	Discovery	3	2	F	1	11	06_12	0.000266818	0.00043273	0.000400726	0.0123267	0.004796	0.000368749	0.000502308	0.000440304	0.00840455	0.000647509	0.00197176	0.0019392	0.0311856	0.00366565	0.00172991	0.00934964	0.00260664	0.00136515	0.000318068	0.000417581	0.0022739	0.000181984	0.00287408	0.00202538	0.0941114	0.0418108	0.366597	0.0176527
2020_05_19_Plate2_I_06.xy	02_198	02_I06	2	06_E03	E03	E	03	06	A145	Asymptomatic			Asymptomatic	3	Discovery	3	2	F	1	16	12_17	0.000169261	0.000270828	0.000279566	0.00815813	0.00233757	0.000211017	0.000292714	0.000412227	0.0066798	0.000426108	0.0011449	0.00150511	0.0186491	0.00213762	0.000932547	0.004919	0.00107691	0.000814652	0.000297263	0.000297615	0.00189055	0.000118206	0.00270062	0.00198133	0.0774955	0.0572227	0.326979	0.0199504
2020_05_19_Plate2_I_07.xy	02_199	02_I07	2	05_E04	E04	E	04	05	A134	Asymptomatic			Asymptomatic	3	Discovery	3	2	M	2	18	18_30	0.00017449	0.000289431	0.00029496	0.0102147	0.00526075	0.000231165	0.00027709	0.000328124	0.00822987	0.000441232	0.00139064	0.00136506	0.0227931	0.00332926	0.00100141	0.00724134	0.00163784	0.000686115	0.000224934	0.000311166	0.00181952	0.000108402	0.00195481	0.00195306	0.0590955	0.0471039	0.427088	0.0144353
2020_05_19_Plate2_I_08.xy	02_200	02_I08	2	06_E04	E04	E	04	06	A162	Asymptomatic			Asymptomatic	3	Discovery	3	2	M	2	22	18_30	0.000233791	0.000477234	0.000501614	0.0166233	0.00688387	0.000266103	0.000500642	0.000367152	0.00886975	0.000808131	0.0016967	0.00208485	0.0335852	0.00446051	0.0012133	0.00871123	0.00178474	0.00134593	0.000418249	0.000368172	0.0026254	0.000171555	0.0032526	0.00194454	0.0700149	0.0357743	0.456159	0.0269741
2020_05_19_Plate2_I_09.xy	02_201	02_I09	2	05_E05	E05	E	05	05	EC083	Healthy from Endemic area			Healthy from Endemic area	3	Discovery	2	2	F	1	10	06_11	0.000172465	0.000213689	0.000257349	0.00445453	0.00222866	0.000190703	0.000320444	0.00034597	0.00719126	0.000367822	0.00115557	0.00143181	0.0144744	0.00253348	0.0011282	0.00595696	0.00121886	0.000888579	0.000260473	0.000297705	0.00207712	0.000101103	0.00224848	0.0015271	0.076862	0.041219	0.381712	0.0116736
2020_05_19_Plate2_I_10.xy	02_202	02_I10	2	06_E05	E05	E	05	06	EC102	Healthy from Endemic area			Healthy from Endemic area	3	Discovery	2	2	F	1	28	18_30	0.000201629	0.000386117	0.000285886	0.00733969	0.00284457	0.000252626	0.000428755	0.000383481	0.00903677	0.000716629	0.00166324	0.0019437	0.0274664	0.00340775	0.00109313	0.00760259	0.0011279	0.00144199	0.000407278	0.000351395	0.00262443	0.000181378	0.00382805	0.00165368	0.0723505	0.0389871	0.455413	0.0310699
2020_05_19_Plate2_I_11.xy	02_203	02_I11	2	05_E06	E06	E	06	05	S126	Visceral Leishmaniasis			Visceral Leishmaniasis	3	Discovery	4	1	M	2	32	31_40	0.000230382	0.000425216	0.000380644	0.0166335	0.00501523	0.000266777	0.000425442	0.000322114	0.00876382	0.000572255	0.00173911	0.00133122	0.0294573	0.00351746	0.00133474	0.00697268	0.0020885	0.000905107	0.000283863	0.000278234	0.00226737	0.000225179	0.001825	0.0013901	0.0764512	0.026142	0.494887	0.0157242
2020_05_19_Plate2_I_12.xy	02_204	02_I12	2	06_E06	E06	E	06	06	S155	Visceral Leishmaniasis			Visceral Leishmaniasis	3	Discovery	4	1	M	2	27	18_30	0.000257147	0.000384277	0.000865467	0.0246635	0.0161228	0.000236798	0.000288557	0.00032436	0.0088683	0.0003888	0.000927869	0.00153837	0.0253618	0.00260327	0.00134535	0.0126849	0.00176612	0.000746504	0.000208133	0.000353593	0.00173691	9.52896e-05	0.0018648	0.0017079	0.0471259	0.0413385	0.474198	0.0100621
2020_05_19_Plate2_I_13.xy	02_205	02_I13	2	05_E07	E07	E	07	05	S134	Visceral Leishmaniasis			Visceral Leishmaniasis	3	Discovery	4	1	M	2	32	31_40	0.000194142	0.000305934	0.000233413	0.00963615	0.00343981	0.000280209	0.000374222	0.000303541	0.00864281	0.000480827	0.00196406	0.00111959	0.0202514	0.00325628	0.000703624	0.00462453	0.00107711	0.000826248	0.000241106	0.000356417	0.00236863	0.000122019	0.00193027	0.00157952	0.101056	0.0379818	0.44949	0.0140477
2020_05_19_Plate2_I_14.xy	02_206	02_I14	2	06_E07	E07	E	07	06	S169	Visceral Leishmaniasis	1	C_VL	Visceral Leishmaniasis C-VL	3	Discovery	4	1	F	1	54	51_60	0.000212721	0.000334479	0.000480853	0.0166795	0.0032773	0.000218809	0.000327614	0.000376989	0.00825748	0.000363058	0.0016172	0.00130324	0.0197865	0.0029088	0.00112322	0.00468971	0.00213432	0.000940872	0.00027985	0.000374566	0.00217833	0.000102879	0.00168787	0.00149142	0.0691033	0.0356095	0.3952	0.00638177
2020_05_19_Plate2_I_15.xy	02_207	02_I15	2	05_E08	E08	E	08	05	A124	Asymptomatic			Asymptomatic	3	Discovery	3	2	F	1	25	18_30	0.000116788	0.000152828	0.000158769	0.00380632	0.00139956	0.000186102	0.000243441	0.000463467	0.00667962	0.000283663	0.000999945	0.0008645	0.00910834	0.0015351	0.000557572	0.00270223	0.000732971	0.000596719	0.000160732	0.000290584	0.00159619	8.32432e-05	0.00169449	0.00203559	0.0560895	0.0520559	0.41414	0.00978061
2020_05_19_Plate2_I_16.xy	02_208	02_I16	2	06_E08	E08	E	08	06	A153	Asymptomatic			Asymptomatic	3	Discovery	3	2	F	1	46	41_50	0.000167488	0.000388841	0.000280291	0.0145892	0.00370286	0.000264373	0.000293482	0.000270693	0.00648808	0.000556344	0.00161947	0.00128559	0.0375644	0.00497519	0.00108594	0.00841214	0.00245755	0.00108372	0.000271623	0.0002642	0.00175653	0.000163954	0.00171692	0.00151213	0.0505107	0.0331092	0.366253	0.0207315
2020_05_19_Plate2_I_17.xy	02_209	02_I17	2	05_E09	E09	E	09	05	A137	Asymptomatic			Asymptomatic	3	Discovery	3	2	M	2	4	00_05	0.00025583	0.000408067	0.000324438	0.0118875	0.00264445	0.000252604	0.000486741	0.000623304	0.00952916	0.000573505	0.00171017	0.00130101	0.0247953	0.00318896	0.000638149	0.00370934	0.00109038	0.00128135	0.000228139	0.000528956	0.00309747	0.000110798	0.00244437	0.00275786	0.0739329	0.0606796	0.426674	0.0153058
2020_05_19_Plate2_I_18.xy	02_210	02_I18	2	06_E09	E09	E	09	06	A165	Asymptomatic			Asymptomatic	3	Discovery	3	2	M	2	46	41_50	0.000192287	0.000386254	0.00028813	0.0154762	0.0044288	0.000273232	0.000320421	0.000374555	0.00857953	0.000535357	0.00161286	0.00128819	0.034634	0.00383587	0.000938856	0.00775151	0.00152357	0.000973629	0.000285857	0.000361106	0.00256835	0.000164502	0.00166642	0.00222058	0.0569615	0.0521343	0.442686	0.0179042
2020_05_19_Plate2_I_19.xy	02_211	02_I19	2	05_E10	E10	E	10	05	EC088	Healthy from Endemic area			Healthy from Endemic area	3	Discovery	2	2	F	1	49	41_50	0.00059418	0.00105519	0.00127959	0.0289291	0.0150558	0.000624096	0.000920793	0.000604307	0.0112683	0.00132234	0.00240668	0.00402455	0.0528096	0.00468685	0.00256397	0.0214226	0.0032033	0.00301723	0.000733734	0.000849633	0.00505157	0.000388871	0.00427745	0.00304459	0.0508648	0.0360825	0.375853	0.0284687
2020_05_19_Plate2_I_20.xy	02_212	02_I20	2	06_E10	E10	E	10	06	EC108	Healthy from Endemic area			Healthy from Endemic area	3	Discovery	2	2	F	1	23	18_30	0.000154852	0.000260926	0.00020019	0.00708403	0.00208866	0.000227165	0.000288844	0.000382725	0.00742747	0.000392487	0.00116257	0.00122577	0.0232546	0.00302228	0.000713369	0.00475457	0.00106793	0.00100737	0.00020568	0.000302362	0.00164069	8.44869e-05	0.00189113	0.0018314	0.0701071	0.0527203	0.377893	0.0144506
2020_05_19_Plate2_I_21.xy	02_213	02_I21	2	05_E11	E11	E	11	05	NC038	Non Endemic Area			Non Endemic Area	3	Discovery	1	2	M	2	32	18_30	0.000194051	0.000270795	0.000279666	0.0079071	0.00314489	0.000240687	0.000387753	0.000386206	0.00890171	0.000389396	0.00127868	0.00137283	0.0155864	0.00169704	0.00110627	0.00473871	0.000862051	0.000881838	0.000264647	0.000382798	0.00216715	0.000111843	0.00227673	0.00178387	0.0706501	0.0489003	0.433533	0.0107041
2020_05_19_Plate2_I_23.xy	02_215	02_I23	2	05_E12	E12	E	12	05	Visucon05_7	Visucon				2	Discovery	11	3	NA	NA	NA	NA	0.000154341	0.000195068	0.000207364	0.00617145	0.00235722	0.000210192	0.00026537	0.000289055	0.00843157	0.000265615	0.000938615	0.000992176	0.0145006	0.00246207	0.000915105	0.00445111	0.00127461	0.000690244	0.000185965	0.000270634	0.00218864	8.03091e-05	0.00174716	0.00147982	0.0985861	0.0411927	0.456764	0.00806612
2020_05_19_Plate2_I_24.xy	02_216	02_I24	2	06_E12	E12	E	12	06	Visucon06_7	Visucon				2	Discovery	11	3	NA	NA	NA	NA	0.000162172	0.000196951	0.000191024	0.00551113	0.00222195	0.000207804	0.000293739	0.000313223	0.00851514	0.000282661	0.00102117	0.000985864	0.0139106	0.00244114	0.000794925	0.00422939	0.00116223	0.000596447	0.000182487	0.000263846	0.00189825	7.02846e-05	0.00168313	0.00141709	0.0863967	0.0391115	0.460121	0.00772433
2020_05_19_Plate2_J_01.xy	02_217	02_J01	2	07_E01	E01	E	01	07	S179	Visceral Leishmaniasis	1	C_VL	Visceral Leishmaniasis C-VL	3	Discovery	4	1	M	2	30	18_30	0.000147662	0.000462569	0.000388733	0.017212	0.0044042	0.000213728	0.000230421	0.000207585	0.00501214	0.000714317	0.0023819	0.00174779	0.0530172	0.00324223	0.000637174	0.00757302	0.000983511	0.000489901	0.000195854	0.000171625	0.00164117	0.000106843	0.00191917	0.000968781	0.0320396	0.0285856	0.284401	0.0416555
2020_05_19_Plate2_J_02.xy	02_218	02_J02	2	08_E01	E01	E	01	08	T005A	Visceral Leishmaniasis_plasma				4	Discovery	6	1	NA	NA	NA	NA	0.00016612	0.000314474	0.00042926	0.0109467	0.00215695	0.000198338	0.000268875	0.000372096	0.00818256	0.000437178	0.00154893	0.0014154	0.0293993	0.00309754	0.000988314	0.0043273	0.00126629	0.000504769	0.000137153	0.000212989	0.00150698	8.38954e-05	0.00159431	0.00123827	0.0521058	0.0387295	0.422358	0.0156807
2020_05_19_Plate2_J_03.xy	02_219	02_J03	2	07_E02	E02	E	02	07	S194	Visceral Leishmaniasis	1	C_VL	Visceral Leishmaniasis C-VL	3	Discovery	4	1	F	1	38	31_40	0.000176775	0.000451519	0.000373777	0.030605	0.00407438	0.000192017	0.000203156	0.000275701	0.00814953	0.000413363	0.00135784	0.000895797	0.0363645	0.00463519	0.000361507	0.00313673	0.000838517	0.000515922	9.56096e-05	0.000195621	0.00111467	0.000224625	0.000891762	0.000912625	0.0313827	0.0290515	0.413521	0.0144081
2020_05_19_Plate2_J_04.xy	02_220	02_J04	2	08_E02	E02	E	02	08	T012A	Visceral Leishmaniasis_plasma				4	Discovery	6	1	F	1	30	18_30	0.000218466	0.000584925	0.000579155	0.0469022	0.00938806	0.000238097	0.000233367	0.000199176	0.00691735	0.000521842	0.00252653	0.00123003	0.0570625	0.00654457	0.000689604	0.00747902	0.0018452	0.000531671	0.000134218	0.000178328	0.00136716	0.000133273	0.00118877	0.000758561	0.0480432	0.0294298	0.364406	0.0195584
2020_05_19_Plate2_J_05.xy	02_221	02_J05	2	07_E03	E03	E	03	07	A171	Asymptomatic			Asymptomatic	3	Discovery	3	2	F	1	39	31_40	0.000208942	0.00038915	0.000428924	0.0183859	0.00551635	0.00024229	0.000307475	0.000355449	0.00759227	0.000454116	0.00101271	0.00155875	0.0344124	0.00280003	0.00128607	0.00827951	0.00180127	0.000948086	0.000225318	0.000356153	0.00169612	0.000103388	0.00214404	0.00201972	0.0634248	0.0422366	0.38459	0.0142477
2020_05_19_Plate2_J_06.xy	02_222	02_J06	2	08_E03	E03	E	03	08	T008B	After treatment_5 days_plasma				4	Discovery	7	2	NA	NA	NA	NA	0.000174322	0.000237295	0.000324936	0.0106883	0.00242418	0.000220019	0.000252081	0.000376618	0.00786854	0.00029805	0.00122446	0.00105007	0.0147381	0.00231408	0.000778405	0.0036337	0.00145964	0.000700119	0.000194214	0.000320344	0.00180575	8.05452e-05	0.00158657	0.00156145	0.0658347	0.042003	0.377278	0.00590618
2020_05_19_Plate2_J_07.xy	02_223	02_J07	2	07_E04	E04	E	04	07	A188	Asymptomatic			Asymptomatic	3	Discovery	3	2	M	2	38	31_40	0.000139342	0.000354049	0.00031379	0.0160155	0.00471893	0.000243985	0.000204324	0.000204451	0.00599933	0.000467748	0.00159235	0.00124697	0.0364633	0.00612945	0.000769016	0.00659102	0.00159836	0.000506009	0.000195086	0.000246986	0.00267888	0.000113358	0.00152022	0.00111564	0.0466755	0.0264189	0.34234	0.020186
2020_05_19_Plate2_J_08.xy	02_224	02_J08	2	08_E04	E04	E	04	08	T005C	After treatment_90 days_plasma				4	Discovery	8	2	NA	NA	NA	NA	0.000186246	0.000362443	0.000637843	0.0147251	0.00794519	0.000156311	0.000270584	0.000353349	0.00609373	0.000471768	0.00107781	0.00224382	0.0356507	0.00358959	0.00220154	0.0138774	0.00148758	0.000709792	0.000193028	0.000330164	0.00166936	6.47239e-05	0.00300483	0.00173007	0.0755438	0.0497973	0.299378	0.0237936
2020_05_19_Plate2_J_09.xy	02_225	02_J09	2	07_E05	E05	E	05	07	EC120	Healthy from Endemic area			Healthy from Endemic area	3	Discovery	2	2	F	1	4	00_05	0.000129019	0.000212786	0.00018335	0.00765309	0.00229174	0.00016349	0.000225434	0.000306664	0.00776017	0.000323167	0.000797984	0.000966885	0.0184293	0.00194113	0.00051328	0.00367582	0.000886607	0.000821748	0.000181638	0.000306135	0.00248084	8.23404e-05	0.0015773	0.00164087	0.0626565	0.0438314	0.434446	0.0135371
2020_05_19_Plate2_J_10.xy	02_226	02_J10	2	08_E05	E05	E	05	08	T003D	After treatment_180 days_plasma				4	Discovery	9	2	F	1	19	18_30	0.000207041	0.000307194	0.000257592	0.0118644	0.00497707	0.000256125	0.00033969	0.000395643	0.00839692	0.000449428	0.00140818	0.00112574	0.0223238	0.00315974	0.000788488	0.0053865	0.00132305	0.00098452	0.000241943	0.000295749	0.00211239	0.000133243	0.0020108	0.00191554	0.0932634	0.0486476	0.45084	0.0132986
2020_05_19_Plate2_J_11.xy	02_227	02_J11	2	07_E06	E06	E	06	07	NC047	Non Endemic Area			Non Endemic Area	3	Discovery	1	2	NA	NA	NA	NA	0.000162204	0.00029345	0.000247429	0.00794417	0.0030532	0.000258093	0.000284637	0.000305166	0.00725592	0.000445545	0.00120777	0.00131885	0.0264809	0.00339402	0.000984615	0.00715669	0.00128939	0.000565555	0.000200546	0.00029215	0.00164069	0.000105672	0.00168973	0.00129823	0.0602506	0.0378027	0.388032	0.0149957
2020_05_19_Plate2_J_12.xy	02_228	02_J12	2	08_E06	E06	E	06	08	EC015	Healthy from Endemic area			Healthy from Endemic area	3	Discovery	2	2	M	2	35	31_40	0.00016225	0.000258113	0.000138493	0.00253587	0.00121521	0.000255936	0.000292293	0.000384159	0.00850499	0.000513348	0.0011211	0.00136461	0.0175048	0.0027497	0.000736055	0.00492236	0.00100504	0.000627013	0.000271921	0.000288787	0.00150361	7.87959e-05	0.00210109	0.00161162	0.0738349	0.0452829	0.411175	0.0269621
2020_05_19_Plate2_J_13.xy	02_229	02_J13	2	07_E07	E07	E	07	07	S191	Visceral Leishmaniasis	1	C_VL	Visceral Leishmaniasis C-VL	3	Discovery	4	1	M	2	63	61_70	0.000162785	0.000297428	0.000272788	0.0155779	0.00516948	0.000171123	0.000225935	0.000365064	0.00780819	0.000373055	0.00129773	0.000879721	0.0203256	0.00240848	0.000596491	0.00501725	0.00150101	0.000654332	0.000209765	0.000289922	0.00239964	0.000113813	0.00110108	0.00152091	0.056309	0.0574644	0.390176	0.00989466
2020_05_19_Plate2_J_14.xy	02_230	02_J14	2	08_E07	E07	E	07	08	T016A	Visceral Leishmaniasis_plasma				4	Discovery	6	1	M	2	28	18_30	0.000401671	0.00123999	0.00106385	0.0946077	0.0169808	0.00047977	0.000269536	0.00011025	0.00499719	0.000963599	0.00661127	0.00157452	0.0800808	0.00997509	0.00112677	0.0196061	0.00907742	0.000641865	0.000210794	0.000144209	0.00161461	0.00040189	0.00114337	0.000643529	0.0257513	0.0171758	0.264388	0.0257002
2020_05_19_Plate2_J_15.xy	02_231	02_J15	2	07_E08	E08	E	08	07	A179	Asymptomatic			Asymptomatic	3	Discovery	3	2	F	1	26	18_30	0.000118069	0.000178114	0.000150273	0.003754	0.00126965	0.000177823	0.000211265	0.000259479	0.00712653	0.000311541	0.000922936	0.00109157	0.0137421	0.00216641	0.000646024	0.00355551	0.000807928	0.000394685	0.000185565	0.000218345	0.00135231	5.36974e-05	0.00168604	0.00118125	0.0671899	0.0386668	0.390452	0.0147925
2020_05_19_Plate2_J_16.xy	02_232	02_J16	2	08_E08	E08	E	08	08	T012B	After treatment_5 days_plasma				4	Discovery	7	2	F	1	30	18_30	0.000216619	0.000559714	0.000574796	0.0477916	0.0141244	0.000244219	0.000214439	0.000239563	0.00683492	0.000492326	0.00235844	0.00122834	0.0539232	0.00621928	0.000755117	0.0104509	0.00193572	0.000589221	0.000157274	0.000217579	0.00171832	0.000123881	0.00128819	0.00109646	0.0514358	0.0407473	0.351062	0.0199563
2020_05_19_Plate2_J_17.xy	02_233	02_J17	2	07_E09	E09	E	09	07	A191	Asymptomatic			Asymptomatic	3	Discovery	3	2	M	2	39	31_40	0.00014841	0.000267409	0.00023994	0.00786708	0.00393247	0.000307748	0.000258271	0.000252579	0.00733885	0.000412366	0.00109426	0.00115525	0.0222475	0.00321703	0.000937223	0.00801843	0.00149508	0.000590294	0.000183536	0.000289934	0.00162836	8.08249e-05	0.00143245	0.00150643	0.0623164	0.0307521	0.38757	0.0138281
2020_05_19_Plate2_J_18.xy	02_234	02_J18	2	08_E09	E09	E	09	08	T021B	After treatment_5 days_plasma				4	Discovery	7	2	F	1	26	18_30	0.000420548	0.000930755	0.00124729	0.124387	0.0596615	0.000229433	0.00020561	0.000198002	0.00462828	0.000441504	0.00147485	0.00111243	0.0526494	0.00522044	0.0014806	0.0298667	0.00945566	0.000488108	0.000145749	0.000183778	0.00142179	0.000247258	0.00109752	0.00082066	0.0388309	0.0281644	0.265565	0.0129323
2020_05_19_Plate2_J_19.xy	02_235	02_J19	2	07_E10	E10	E	10	07	EC126	Healthy from Endemic area			Healthy from Endemic area	3	Discovery	2	2	F	1	37	31_40	0.000208939	0.000361324	0.000333092	0.00966253	0.00281017	0.000272522	0.000359999	0.000350347	0.00891985	0.000561485	0.00138669	0.00190604	0.0316278	0.00318867	0.00117856	0.00744221	0.00127661	0.00111277	0.000295041	0.000379046	0.00230734	0.000132292	0.00266322	0.00175091	0.075862	0.0396868	0.428866	0.0230939
2020_05_19_Plate2_J_20.xy	02_236	02_J20	2	08_E10	E10	E	10	08	T017C	After treatment_90 days_plasma				4	Discovery	8	2	F	1	38	31_40	0.000195828	0.000318206	0.000362094	0.0154711	0.00462501	0.000224801	0.000287648	0.000358518	0.00798119	0.000375004	0.00113135	0.0013589	0.0228747	0.00289551	0.00108043	0.00664461	0.00173922	0.000823608	0.000232128	0.000348283	0.00206071	0.000128951	0.00210851	0.00181009	0.0886956	0.0510941	0.386647	0.0105712
2020_05_19_Plate2_J_21.xy	02_237	02_J21	2	07_E11	E11	E	11	07	NC050	Non Endemic Area			Non Endemic Area	3	Discovery	1	2	M	2	47	41_50	0.000169921	0.000284291	0.000187019	0.00466381	0.00144148	0.000366924	0.000365945	0.000374842	0.00881598	0.000561547	0.00205384	0.00113038	0.0194883	0.00336555	0.000792485	0.00338381	0.0016207	0.000944572	0.00032007	0.000379778	0.00279493	0.000177575	0.00183885	0.00172117	0.0652793	0.0444636	0.440285	0.0161817
2020_05_19_Plate2_J_22.xy	02_238	02_J22	2	08_E11	E11	E	11	08	T017D	After treatment_180 days_plasma				4	Discovery	9	2	F	1	38	31_40	0.00019954	0.000307363	0.000347404	0.0144139	0.00404616	0.00022667	0.000299865	0.000368308	0.00798017	0.000399124	0.00132794	0.00131618	0.025513	0.00332759	0.0011331	0.00694008	0.0018334	0.000818988	0.000236522	0.000314891	0.00202283	0.000139807	0.00201527	0.00161552	0.0863668	0.0502103	0.4114	0.0129253
2020_05_19_Plate2_J_23.xy	02_239	02_J23	2	07_E12	E12	E	12	07	Visucon07_6	Visucon				2	Discovery	11	3	NA	NA	NA	NA	0.000171997	0.000196638	0.000201449	0.00520636	0.00209661	0.000253965	0.000310435	0.000313266	0.00890902	0.000284209	0.00108744	0.00102156	0.0126892	0.00252804	0.000838861	0.0041099	0.00121639	0.000592558	0.000190061	0.000324813	0.00211745	9.44018e-05	0.0016321	0.00151361	0.085246	0.0411714	0.455151	0.00697151
2020_05_19_Plate2_K_01.xy	02_241	02_K01	2	05_F01	F01	F	01	05	S122	Visceral Leishmaniasis			Visceral Leishmaniasis	3	Discovery	4	1	M	2	25	18_30	0.000435226	0.00126006	0.00115087	0.106307	0.0205509	0.000425579	0.000344995	0.000349077	0.00668131	0.000800855	0.00535701	0.00143014	0.0693385	0.0073651	0.00114737	0.0128977	0.00621358	0.000685966	0.000217528	0.000274833	0.00184524	0.000410979	0.0014104	0.000990886	0.0517623	0.0361609	0.249938	0.0161139
2020_05_19_Plate2_K_02.xy	02_242	02_K02	2	06_F01	F01	F	01	06	S151	Visceral Leishmaniasis			Visceral Leishmaniasis	3	Discovery	4	1	M	2	25	18_30	0.000284593	0.000774676	0.000660487	0.0606736	0.0116568	0.00026943	0.000261039	0.000199776	0.00642897	0.000570342	0.00192826	0.00126001	0.0586992	0.00523281	0.000915708	0.0107296	0.0033415	0.000572913	0.000157942	0.000202984	0.00132347	0.000217614	0.00114524	0.000691557	0.0362802	0.0207284	0.327315	0.0168872
2020_05_19_Plate2_K_03.xy	02_243	02_K03	2	05_F02	F02	F	02	05	S138	Visceral Leishmaniasis			Visceral Leishmaniasis	3	Discovery	4	1	F	1	23	18_30	0.000188333	0.000342047	0.000323991	0.0181007	0.00713469	0.000211981	0.000304412	0.000336613	0.00867498	0.000436912	0.00128487	0.0012282	0.0288331	0.00344737	0.000843604	0.00663323	0.00144544	0.000915501	0.000213622	0.000296411	0.00186274	0.000124672	0.00198813	0.00166737	0.109104	0.0498177	0.418445	0.0159571
2020_05_19_Plate2_K_04.xy	02_244	02_K04	2	06_F02	F02	F	02	06	S166	Visceral Leishmaniasis	1	C_VL	Visceral Leishmaniasis C-VL	3	Discovery	4	1	F	1	38	31_40	0.000262567	0.000662478	0.000609763	0.0511001	0.0156985	0.000291999	0.000266826	0.000226588	0.00639321	0.000600524	0.00249409	0.00145959	0.0590442	0.00657028	0.000922459	0.0117393	0.00225012	0.000634609	0.00018993	0.000210348	0.0017633	0.000184543	0.00144426	0.000949096	0.0507229	0.0324908	0.319375	0.0240673
2020_05_19_Plate2_K_05.xy	02_245	02_K05	2	05_F03	F03	F	03	05	A118	Asymptomatic			Asymptomatic	3	Discovery	3	2	F	1	14	12_17	0.0001995	0.000331308	0.000381333	0.00516497	0.00215093	0.000270089	0.00040529	0.000376881	0.00837503	0.000588849	0.00157921	0.00269672	0.0243059	0.00317314	0.00147908	0.00657593	0.00153262	0.00113229	0.000349832	0.000329059	0.00224915	0.000144025	0.00474615	0.00157206	0.069601	0.036927	0.413422	0.0230749
2020_05_19_Plate2_K_06.xy	02_246	02_K06	2	06_F03	F03	F	03	06	A146	Asymptomatic			Asymptomatic	3	Discovery	3	2	F	1	41	41_50	0.000199515	0.000365747	0.000617839	0.0219251	0.00428528	0.000225641	0.000274445	0.000309463	0.00743771	0.000352165	0.00110201	0.00142838	0.0271961	0.00352355	0.000910568	0.00453117	0.00195185	0.000714083	0.000174935	0.000347355	0.00178909	0.000104206	0.00160945	0.00169939	0.0580976	0.0429256	0.384899	0.007555
2020_05_19_Plate2_K_07.xy	02_247	02_K07	2	05_F04	F04	F	04	05	A135	Asymptomatic			Asymptomatic	3	Discovery	3	2	M	2	57	51_60	0.00020083	0.000322999	0.000345497	0.0129145	0.00472703	0.000252503	0.000308435	0.000385506	0.0083145	0.000441348	0.00133308	0.00138513	0.0222352	0.0031596	0.000897482	0.00616903	0.00212619	0.000998342	0.00023784	0.00033845	0.00268561	0.000149811	0.0020386	0.00195336	0.0699047	0.0564876	0.415409	0.0136112
2020_05_19_Plate2_K_08.xy	02_248	02_K08	2	06_F04	F04	F	04	06	A163	Asymptomatic			Asymptomatic	3	Discovery	3	2	M	2	20	18_30	0.00017187	0.000362063	0.000265195	0.0131514	0.00428103	0.000266147	0.000289789	0.000316475	0.00804182	0.000537885	0.00126411	0.00134643	0.0311963	0.00428795	0.000779408	0.00577813	0.00133555	0.000720648	0.000254964	0.000317676	0.00177053	0.00012129	0.00194584	0.00154452	0.0575093	0.0409556	0.42222	0.0209956
2020_05_19_Plate2_K_09.xy	02_249	02_K09	2	05_F05	F05	F	05	05	EC090	Healthy from Endemic area			Healthy from Endemic area	3	Discovery	2	2	M	2	56	51_60	0.00029569	0.000541071	0.000697182	0.0121489	0.00390629	0.000432246	0.000595051	0.000485013	0.00785579	0.00103493	0.0023878	0.00305405	0.0352136	0.00486957	0.00193028	0.00928448	0.00384384	0.00221509	0.00135358	0.000313405	0.00252027	0.000842397	0.00336157	0.00192061	0.0633811	0.0381143	0.309522	0.0205613
2020_05_19_Plate2_K_10.xy	02_250	02_K10	2	06_F05	F05	F	05	06	EC109	Healthy from Endemic area			Healthy from Endemic area	3	Discovery	2	2	M	2	13	12_17	0.000182785	0.000278708	0.000243989	0.0044818	0.00249118	0.000169416	0.000410962	0.00038051	0.00829036	0.000515734	0.00120307	0.00150299	0.0153047	0.00314104	0.0010576	0.0063202	0.00122935	0.000927225	0.000281933	0.000295919	0.00210248	0.000128304	0.00247001	0.00147533	0.036566	0.0331774	0.447293	0.0172308
2020_05_19_Plate2_K_11.xy	02_251	02_K11	2	05_F06	F06	F	06	05	S127	Visceral Leishmaniasis			Visceral Leishmaniasis	3	Discovery	4	1	M	2	62	61_70	0.000357473	0.000908573	0.00103331	0.0711466	0.0137322	0.000264156	0.000333092	0.000174206	0.00631995	0.00066079	0.00232289	0.00153846	0.0569087	0.00414302	0.000844954	0.00912731	0.00273833	0.000677378	0.000147784	0.000174742	0.00139657	0.000260467	0.00121541	0.000820116	0.0416789	0.0281467	0.372061	0.0176818
2020_05_19_Plate2_K_12.xy	02_252	02_K12	2	06_F06	F06	F	06	06	S156	Visceral Leishmaniasis			Visceral Leishmaniasis	3	Discovery	4	1	M	2	4	00_05	0.000396482	0.000912824	0.000989404	0.078016	0.0310831	0.000280202	0.00032054	0.000234655	0.00551857	0.00070543	0.00182849	0.00158873	0.0572272	0.00495077	0.00190887	0.0193456	0.00387666	0.000776184	0.000248433	0.00025039	0.0021657	0.000237118	0.0014641	0.00110284	0.037964	0.031518	0.285568	0.0217167
2020_05_19_Plate2_K_13.xy	02_253	02_K13	2	05_F07	F07	F	07	05	S141	Visceral Leishmaniasis	1	C_VL	Visceral Leishmaniasis C-VL	3	Discovery	4	1	F	1	65	61_70	0.000231141	0.000271605	0.000347385	0.0129734	0.00455795	0.000247361	0.000385597	0.000378924	0.00885246	0.000353762	0.00111519	0.00130942	0.0184886	0.00257879	0.00111675	0.00675669	0.00168637	0.000877566	0.000279821	0.000419961	0.00223316	0.000121245	0.0023595	0.00208788	0.111828	0.0521748	0.443728	0.00718532
2020_05_19_Plate2_K_14.xy	02_254	02_K14	2	06_F07	F07	F	07	06	S170	Visceral Leishmaniasis			Visceral Leishmaniasis	3	Discovery	4	1	F	1	54	51_60	0.000252343	0.000440132	0.000453791	0.0173821	0.00482191	0.000250187	0.000432522	0.000391416	0.00876462	0.000532205	0.00158473	0.00163599	0.0300675	0.00356777	0.00152179	0.00821214	0.0022568	0.00109119	0.0003368	0.00038311	0.00232122	0.000209406	0.00236919	0.00169723	0.0872442	0.0446939	0.430975	0.0141446
2020_05_19_Plate2_K_15.xy	02_255	02_K15	2	05_F08	F08	F	08	05	A125	Asymptomatic			Asymptomatic	3	Discovery	3	2	F	1	14	12_17	0.000169861	0.000335432	0.000259516	0.0120785	0.00446209	0.000234013	0.000300304	0.000244805	0.00666645	0.000462815	0.00146276	0.00106912	0.0262651	0.00360548	0.000986405	0.0060612	0.00159095	0.00077885	0.000204738	0.000214935	0.00173747	8.31376e-05	0.00154147	0.00121755	0.0599537	0.0330416	0.384461	0.0168322
2020_05_19_Plate2_K_16.xy	02_256	02_K16	2	06_F08	F08	F	08	06	A154	Asymptomatic			Asymptomatic	3	Discovery	3	2	F	1	17	12_17	0.000176942	0.000362369	0.000245811	0.0116023	0.00304908	0.000251241	0.000262722	0.000332951	0.00759878	0.00046781	0.00132306	0.0013781	0.0286981	0.00372598	0.000983366	0.00579185	0.00148084	0.000735702	0.000210987	0.000313493	0.00211996	9.37834e-05	0.00316901	0.00138454	0.0512707	0.035299	0.420301	0.0165438
2020_05_19_Plate2_K_17.xy	02_257	02_K17	2	05_F09	F09	F	09	05	A138	Asymptomatic			Asymptomatic	3	Discovery	3	2	M	2	27	18_30	0.000188741	0.000309004	0.000303427	0.010502	0.00239341	0.000238656	0.000313383	0.000371151	0.00808304	0.000431355	0.00118149	0.0014184	0.0260427	0.00273359	0.00135201	0.00405562	0.00124506	0.000859622	0.000192532	0.000321607	0.00173044	0.000100161	0.00185692	0.00173506	0.0682142	0.0469582	0.380695	0.0133306
2020_05_19_Plate2_K_18.xy	02_258	02_K18	2	06_F09	F09	F	09	06	A166	Asymptomatic			Asymptomatic	3	Discovery	3	2	M	2	65	61_70	0.000188587	0.000295591	0.000260821	0.00837233	0.0033599	0.000256506	0.000324994	0.000332377	0.00929361	0.000483398	0.0011681	0.00134797	0.0212369	0.00322849	0.00100213	0.00576808	0.00154279	0.000837705	0.000261	0.000333148	0.00218094	0.000138758	0.00210891	0.00156155	0.075277	0.0429757	0.466581	0.0155089
2020_05_19_Plate2_K_19.xy	02_259	02_K19	2	05_F10	F10	F	10	05	Visucon05_3	Visucon				2	Discovery	11	3	NA	NA	NA	NA	0.000148025	0.000189189	0.000204842	0.00527932	0.00204506	0.000245151	0.00028535	0.000301809	0.00885912	0.000272476	0.00103935	0.000960245	0.0120007	0.00234027	0.000778667	0.00389165	0.00114323	0.000576687	0.000179548	0.000294634	0.00199723	7.2522e-05	0.00162079	0.00134205	0.0861449	0.0384064	0.471279	0.006864
2020_05_19_Plate2_K_20.xy	02_260	02_K20	2	06_F10	F10	F	10	06	Visucon06_3	Visucon				2	Discovery	11	3	NA	NA	NA	NA	0.000289877	0.000314601	0.000343904	0.00688479	0.00278269	0.000364386	0.000560984	0.000419014	0.0101049	0.000467092	0.00157378	0.0013158	0.0156766	0.00295227	0.00102131	0.00546632	0.00148193	0.000989551	0.000287319	0.000391778	0.00283295	0.000127939	0.00202091	0.00180005	0.0790136	0.0372863	0.475235	0.00936101
2020_05_19_Plate2_K_23.xy	02_263	02_K23	2	05_F12	F12	F	12	05	Visucon05_8	Visucon				2	Discovery	11	3	NA	NA	NA	NA	0.000178463	0.000376775	0.000377759	0.0141214	0.00204842	0.000237145	0.000267738	0.000324454	0.00960973	0.00045824	0.00159278	0.00144	0.0291319	0.00368084	0.00076082	0.00439311	0.00122507	0.000777922	0.000202426	0.000263981	0.00165276	0.000120575	0.00172455	0.00136794	0.0573231	0.0401674	0.427349	0.0144803
2020_05_19_Plate2_K_24.xy	02_264	02_K24	2	06_F12	F12	F	12	06	Visucon06_8	Visucon				2	Discovery	11	3	NA	NA	NA	NA	0.000264111	0.000585252	0.000572164	0.0149981	0.00245682	0.000273695	0.000532282	0.000466631	0.00975234	0.000650127	0.00207672	0.00173279	0.0319205	0.00400997	0.00081917	0.00504412	0.00137261	0.00108154	0.000277196	0.000268461	0.00210047	0.000127853	0.00212976	0.00169155	0.0448149	0.0354868	0.44141	0.0169357
2020_05_19_Plate2_L_01.xy	02_265	02_L01	2	07_F01	F01	F	01	07	S180	Visceral Leishmaniasis	1	C_VL	Visceral Leishmaniasis C-VL	3	Discovery	4	1	M	2	45	41_50	0.000186452	0.000508966	0.000403183	0.0254896	0.00340937	0.000235527	0.000244398	0.000289025	0.00661251	0.000546684	0.00328264	0.00117864	0.0427634	0.00464894	0.000408526	0.00361909	0.00105009	0.000748255	0.000194587	0.000181374	0.00164607	0.000131337	0.00133699	0.0011395	0.0407784	0.0385405	0.325864	0.0195336
2020_05_19_Plate2_L_02.xy	02_266	02_L02	2	08_F01	F01	F	01	08	T006A	Visceral Leishmaniasis_plasma				4	Discovery	6	1	NA	NA	NA	NA	0.000172155	0.000491949	0.000376259	0.0239568	0.0021613	0.000276478	0.000219893	0.000178976	0.00853768	0.000523241	0.00293407	0.00106379	0.0414214	0.0044342	0.000784186	0.00380911	0.00159896	0.000726673	0.000164038	0.000149201	0.00142966	0.000170923	0.00108008	0.000710525	0.0367465	0.0189418	0.426507	0.0147531
2020_05_19_Plate2_L_03.xy	02_267	02_L03	2	07_F02	F02	F	02	07	S195	Visceral Leishmaniasis			Visceral Leishmaniasis	3	Discovery	4	1	F	1	20	18_30	0.000131014	0.000240861	0.000223519	0.00646718	0.00544134	0.000199416	0.000212513	0.000244627	0.00673854	0.000370815	0.00097946	0.00127482	0.0208679	0.00250053	0.00162184	0.0136327	0.00170288	0.000611612	0.000166731	0.000271326	0.00190928	8.3781e-05	0.00169518	0.00133374	0.0489324	0.038949	0.362903	0.0179791
2020_05_19_Plate2_L_04.xy	02_268	02_L04	2	08_F02	F02	F	02	08	T001B	After treatment_5 days_plasma				4	Discovery	7	2	M	2	53	51_60	0.000247285	0.000552171	0.000633463	0.0502415	0.018894	0.000193311	0.000204509	0.000205176	0.00562776	0.000400871	0.00174248	0.00101027	0.035982	0.0036262	0.000919694	0.012943	0.00313923	0.000628884	0.000170206	0.000224171	0.00169434	0.000127467	0.00118097	0.00105101	0.0427754	0.029399	0.280869	0.0122947
2020_05_19_Plate2_L_05.xy	02_269	02_L05	2	07_F03	F03	F	03	07	A172	Asymptomatic			Asymptomatic	3	Discovery	3	2	F	1	36	31_40	0.000146832	0.000250967	0.000290555	0.00490171	0.0024162	0.000274721	0.000275521	0.000258686	0.00700121	0.000420413	0.0013681	0.0017231	0.0210101	0.00318012	0.00141177	0.00814738	0.00223094	0.0012079	0.000287302	0.000263438	0.00177455	0.000119577	0.00214971	0.00133626	0.0653237	0.0359284	0.360226	0.0154508
2020_05_19_Plate2_L_06.xy	02_270	02_L06	2	08_F03	F03	F	03	08	T009B	After treatment_5 days_plasma				4	Discovery	7	2	F	1	51	51_60	0.00039741	0.00105591	0.00107023	0.102962	0.0243596	0.000393661	0.000274694	0.000197241	0.00596111	0.000731551	0.00380014	0.00138897	0.0556124	0.00555576	0.00116093	0.0149206	0.00583789	0.00092858	0.000305005	0.000172417	0.00183241	0.000444027	0.00140199	0.000793789	0.045233	0.0229231	0.296269	0.0159951
2020_05_19_Plate2_L_07.xy	02_271	02_L07	2	07_F04	F04	F	04	07	A189	Asymptomatic			Asymptomatic	3	Discovery	3	2	M	2	32	31_40	0.000188108	0.000300886	0.000260011	0.00746438	0.00455155	0.000257267	0.000327746	0.000319059	0.00719469	0.00058132	0.0012908	0.00174508	0.0203096	0.00238478	0.00134832	0.00784974	0.00154699	0.000806122	0.000334088	0.000330068	0.00180577	0.000172634	0.00265148	0.00184691	0.0505978	0.0371718	0.373065	0.0218832
2020_05_19_Plate2_L_08.xy	02_272	02_L08	2	08_F04	F04	F	04	08	T006C	After treatment_90 days_plasma				4	Discovery	8	2	NA	NA	NA	NA	0.000163531	0.000330999	0.000281397	0.0142698	0.00423642	0.000257239	0.000242132	0.000220712	0.00829093	0.000458548	0.00131654	0.0011694	0.0287136	0.00371874	0.00111409	0.00619355	0.00172441	0.000740677	0.000231593	0.000272438	0.00180813	0.000148152	0.00163838	0.00135787	0.0523147	0.0268843	0.459733	0.0157522
2020_05_19_Plate2_L_09.xy	02_273	02_L09	2	07_F05	F05	F	05	07	EC121	Healthy from Endemic area			Healthy from Endemic area	3	Discovery	2	2	NA	NA	NA	NA	0.000164915	0.000236509	0.000200449	0.00466338	0.00149982	0.000195732	0.000311252	0.000437073	0.00761773	0.00043603	0.0011277	0.00145566	0.0198382	0.00210073	0.000827906	0.00419036	0.00084216	0.000897156	0.000206844	0.00034272	0.00178992	7.76864e-05	0.00236085	0.00213582	0.0795458	0.0583175	0.391043	0.0183108
2020_05_19_Plate2_L_10.xy	02_274	02_L10	2	08_F05	F05	F	05	08	T004D	After treatment_180 days_plasma				4	Discovery	9	2	F	1	34	31_40	0.000193529	0.000345552	0.000353999	0.0159238	0.00508632	0.000195632	0.000285981	0.000375865	0.00850375	0.000423747	0.00116032	0.00133605	0.0312789	0.00503095	0.000823889	0.00691286	0.00157207	0.00066009	0.0002026	0.000319795	0.00172844	9.97159e-05	0.00177364	0.00173947	0.0778642	0.0541888	0.390128	0.0129702
2020_05_19_Plate2_L_11.xy	02_275	02_L11	2	07_F06	F06	F	06	07	S184	Visceral Leishmaniasis	1	C_VL	Visceral Leishmaniasis C-VL	3	Discovery	4	1	M	2	31	31_40	0.000220012	0.000500572	0.000463777	0.0345699	0.0054656	0.000240563	0.000233022	0.000276945	0.00765655	0.000482471	0.00183901	0.00135647	0.03041	0.00288002	0.000610773	0.00373614	0.00119321	0.000552201	0.000181472	0.000218715	0.00170436	0.000139887	0.00157485	0.000991532	0.0382429	0.0407058	0.397324	0.0148736
2020_05_19_Plate2_L_12.xy	02_276	02_L12	2	08_F06	F06	F	06	08	NC001	Non Endemic Area			Non Endemic Area	3	Discovery	1	2	NA	NA	NA	NA	0.000136308	0.000192279	0.000190392	0.00306869	0.00122704	0.000228429	0.000239757	0.000323764	0.00862564	0.000349239	0.00102161	0.00142307	0.0140523	0.00280238	0.000854303	0.00415637	0.000809949	0.000494675	0.00018316	0.000299635	0.0017607	5.91555e-05	0.00223936	0.00147951	0.0594713	0.0405087	0.448925	0.0154021
2020_05_19_Plate2_L_13.xy	02_277	02_L13	2	07_F07	F07	F	07	07	S199	Visceral Leishmaniasis	0	U_VL	Visceral Leishmaniasis U-VL	3	Discovery	4	1	F	1	30	18_30	0.000181351	0.000339663	0.000322132	0.0193368	0.00471611	0.00021507	0.000240682	0.000308292	0.00809638	0.000363842	0.00190493	0.000811248	0.0225889	0.00251125	0.000604518	0.00417373	0.00162026	0.000730712	0.000174074	0.000290414	0.00215286	0.000114325	0.000994088	0.00148436	0.0497841	0.0441291	0.431354	0.0082874
2020_05_19_Plate2_L_14.xy	02_278	02_L14	2	08_F07	F07	F	07	08	T017A	Visceral Leishmaniasis_plasma				4	Discovery	6	1	F	1	38	31_40	0.00031585	0.000707731	0.000746104	0.0242723	0.00375361	0.000236229	0.000484477	0.000310212	0.00730692	0.00061103	0.00187988	0.00120154	0.0292416	0.00415821	0.000710211	0.00520848	0.00285151	0.000704749	0.000175477	0.000220028	0.00168917	0.000131525	0.00142166	0.00113234	0.0349341	0.0297529	0.34153	0.0101994
2020_05_19_Plate2_L_15.xy	02_279	02_L15	2	07_F08	F08	F	08	07	A180	Asymptomatic			Asymptomatic	3	Discovery	3	2	F	1	55	51_60	0.000132278	0.000217013	0.000294676	0.00689842	0.00335206	0.000197953	0.000208909	0.000293841	0.00737835	0.000337415	0.000838657	0.00133982	0.0188619	0.00221971	0.000859105	0.00548872	0.00101318	0.000506924	0.000156106	0.00028676	0.0012813	7.01003e-05	0.00164554	0.00168295	0.0502886	0.042803	0.399783	0.0125522
2020_05_19_Plate2_L_16.xy	02_280	02_L16	2	08_F08	F08	F	08	08	T013B	After treatment_5 days_plasma				4	Discovery	7	2	M	2	63	61_70	0.000377861	0.000907969	0.00115346	0.0817114	0.0254997	0.000247868	0.00031487	0.000222214	0.00696439	0.000619693	0.00178144	0.00161189	0.0576528	0.00461173	0.00129957	0.0165943	0.00326621	0.000840841	0.000246609	0.000250585	0.00196684	0.000232579	0.00164742	0.00143909	0.0420712	0.0311513	0.376597	0.0168538
2020_05_19_Plate2_L_17.xy	02_281	02_L17	2	07_F09	F09	F	09	07	A192	Asymptomatic			Asymptomatic	3	Discovery	3	2	M	2	59	51_60	0.000152487	0.000288121	0.000278437	0.0120404	0.00317878	0.000253828	0.000235173	0.000311025	0.00685509	0.00039371	0.0014526	0.0010582	0.0229406	0.00336456	0.000777895	0.00430339	0.00146158	0.000584196	0.000172501	0.0002333	0.00148191	9.75129e-05	0.00129109	0.00148821	0.0542177	0.0461923	0.377376	0.0111908
2020_05_19_Plate2_L_18.xy	02_282	02_L18	2	08_F09	F09	F	09	08	T022B	After treatment_5 days_plasma				4	Discovery	7	2	M	2	41	41_50	0.000260374	0.000497776	0.00062666	0.0356203	0.0124549	0.000253066	0.000292677	0.000323449	0.00842211	0.000416752	0.00116949	0.00140395	0.0313242	0.00331769	0.00100937	0.0100214	0.00158799	0.00077957	0.000193173	0.000326918	0.0018728	0.000141182	0.00176153	0.00154998	0.0544562	0.0421797	0.427653	0.0102631
2020_05_19_Plate2_L_19.xy	02_283	02_L19	2	07_F10	F10	F	10	07	Visucon07_3	Visucon				2	Discovery	11	3	NA	NA	NA	NA	0.000140352	0.000180513	0.000208338	0.00471796	0.00196591	0.000207024	0.000255751	0.00027613	0.00822286	0.00024582	0.000877524	0.000978626	0.0118853	0.00226186	0.000765294	0.00379995	0.00109655	0.000509034	0.000142591	0.000252878	0.00176288	6.89367e-05	0.00145833	0.00127379	0.0842659	0.0385441	0.43314	0.00687961
2020_05_19_Plate2_L_20.xy	02_284	02_L20	2	08_F10	F10	F	10	08	Visucon08_3	Visucon				2	Discovery	11	3	NA	NA	NA	NA	0.000188171	0.000220881	0.000220742	0.00563583	0.00222458	0.000254536	0.000316679	0.000334667	0.00920176	0.00031238	0.001154	0.00112237	0.0150883	0.00270488	0.00088394	0.00452188	0.0012383	0.000645606	0.000192537	0.000321524	0.00220301	8.99062e-05	0.00185924	0.00142258	0.0904447	0.0378261	0.445985	0.00875621
2020_05_19_Plate2_L_22.xy	02_286	02_L22	2	08_F11	F11	F	11	08	T018D	After treatment_180 days_plasma				4	Discovery	9	2	M	2	43	41_50	0.000216692	0.000396796	0.000558947	0.0223766	0.00783246	0.000239525	0.000261014	0.000300485	0.00812056	0.000456988	0.00141683	0.0021169	0.0291339	0.00344066	0.00103998	0.00881711	0.00130384	0.000815713	0.000206017	0.000301305	0.00170958	0.000124367	0.00283025	0.00153392	0.0492069	0.0390823	0.426576	0.0157058
2020_05_19_Plate2_L_23.xy	02_287	02_L23	2	07_F12	F12	F	12	07	Visucon07_7	Visucon				2	Discovery	11	3	NA	NA	NA	NA	0.000152408	0.000296394	0.000346468	0.0118191	0.00168869	0.000217264	0.000222308	0.00026646	0.00766781	0.00040023	0.0012673	0.00134529	0.0271028	0.00335437	0.000749449	0.00406869	0.00110144	0.00063277	0.000189142	0.000253194	0.00145076	9.12756e-05	0.0015352	0.00113524	0.0479317	0.0346181	0.365719	0.0149091
2020_05_19_Plate2_L_24.xy	02_288	02_L24	2	08_F12	F12	F	12	08	NC006	Non Endemic Area			Non Endemic Area	3	Discovery	1	2	NA	NA	NA	NA	0.000182687	0.000400714	0.000374834	0.0141074	0.00216111	0.000223774	0.000258554	0.000290456	0.00950177	0.000493223	0.00175252	0.00141911	0.0326032	0.00403732	0.000762072	0.00496822	0.00124416	0.000394426	0.000182557	0.000327458	0.00252409	9.70829e-05	0.00176278	0.0012666	0.0564104	0.0409367	0.444087	0.017535
2020_05_19_Plate2_M_01.xy	02_289	02_M01	2	05_G01	G01	G	01	05	S123	Visceral Leishmaniasis			Visceral Leishmaniasis	3	Discovery	4	1	M	2	15	12_17	0.000359852	0.00105968	0.000985143	0.0801709	0.0190389	0.000294112	0.000323119	0.000299371	0.00753082	0.000719356	0.00308359	0.00129649	0.0497177	0.00452632	0.00101226	0.0126292	0.0039302	0.00091801	0.000197331	0.000332026	0.00226515	0.000321501	0.00162821	0.00110323	0.040832	0.0287359	0.365043	0.0161668
2020_05_19_Plate2_M_02.xy	02_290	02_M02	2	06_G01	G01	G	01	06	S152	Visceral Leishmaniasis			Visceral Leishmaniasis	3	Discovery	4	1	M	2	57	51_60	0.000200328	0.000553082	0.000391795	0.0197344	0.00241978	0.000285746	0.000325329	0.000334924	0.00816252	0.00069063	0.00234899	0.00151729	0.0386961	0.00361618	0.000721292	0.00409468	0.00127105	0.000795931	0.00020199	0.000273268	0.00191118	0.000157086	0.00164184	0.00110343	0.0347944	0.0301108	0.410458	0.0229515
2020_05_19_Plate2_M_03.xy	02_291	02_M03	2	05_G02	G02	G	02	05	S139	Visceral Leishmaniasis			Visceral Leishmaniasis	3	Discovery	4	1	F	1	15	12_17	0.000258855	0.000582477	0.000500018	0.0339128	0.00714915	0.000343934	0.000380162	0.000448508	0.0104519	0.000646815	0.00292509	0.0011389	0.0367278	0.00463159	0.000846385	0.0070017	0.00212306	0.00093571	0.000163324	0.000306585	0.00208357	0.000166629	0.0013858	0.00148642	0.060076	0.0396557	0.478274	0.0141281
2020_05_19_Plate2_M_04.xy	02_292	02_M04	2	06_G02	G02	G	02	06	S167	Visceral Leishmaniasis			Visceral Leishmaniasis	3	Discovery	4	1	F	1	44	41_50	0.000420439	0.000752701	0.00102986	0.0694666	0.0228921	0.000253211	0.000304262	0.000422151	0.00859721	0.000410269	0.00108436	0.00143143	0.0335556	0.00337659	0.000892381	0.0108712	0.00269436	0.000477005	0.000152458	0.000348764	0.00154193	0.000163274	0.00154677	0.00177135	0.0581725	0.0546185	0.415668	0.00765091
2020_05_19_Plate2_M_06.xy	02_294	02_M06	2	06_G03	G03	G	03	06	A147	Asymptomatic			Asymptomatic	3	Discovery	3	2	F	1	63	61_70	0.000209578	0.000409265	0.000354022	0.0132167	0.00346719	0.00036648	0.000378856	0.000422322	0.0090315	0.000561625	0.00184488	0.00134936	0.0300257	0.00427601	0.00121978	0.00650858	0.00229036	0.00107074	0.000260563	0.000481847	0.00308731	0.000130509	0.00199692	0.00228895	0.0606637	0.0386779	0.424722	0.013164
2020_05_19_Plate2_M_08.xy	02_296	02_M08	2	06_G04	G04	G	04	06	EC096	Healthy from Endemic area			Healthy from Endemic area	3	Discovery	2	2	F	1	49	41_50	0.000299895	0.000590055	0.000958602	0.0251639	0.00813471	0.000360555	0.000456149	0.000496604	0.00863969	0.000736654	0.00175085	0.00277163	0.0492182	0.0045037	0.00186256	0.0120198	0.00267073	0.00136082	0.000339587	0.000568626	0.00263135	0.000130909	0.00323797	0.00214592	0.0668011	0.0388073	0.362592	0.0197746
2020_05_19_Plate2_M_09.xy	02_297	02_M09	2	05_G05	G05	G	05	05	EC091	Healthy from Endemic area			Healthy from Endemic area	3	Discovery	2	2	M	2	70	61_70	0.000253695	0.000276177	0.000415766	0.00702688	0.00385413	0.000327976	0.000489576	0.000494709	0.00986674	0.000344866	0.00144155	0.00143568	0.0126956	0.00268549	0.00152789	0.00632482	0.00226328	0.000823207	0.000229136	0.000489605	0.00255623	9.657e-05	0.00254593	0.00217747	0.0995131	0.0410066	0.45624	0.00625669
2020_05_19_Plate2_M_10.xy	02_298	02_M10	2	06_G06	G06	G	06	06	S157	Visceral Leishmaniasis			Visceral Leishmaniasis	3	Discovery	4	1	M	2	46	41_50	0.00020175	0.000328034	0.000642871	0.00895558	0.00364997	0.000278773	0.000353296	0.000454881	0.00811254	0.000635289	0.00159377	0.00246861	0.0246823	0.00337524	0.00158422	0.00631366	0.00123363	0.00137941	0.000384449	0.000470797	0.00235516	0.000172276	0.00396303	0.00201315	0.0617546	0.0460429	0.39749	0.0242214
2020_05_19_Plate2_M_11.xy	02_299	02_M11	2	05_G06	G06	G	06	05	S128	Visceral Leishmaniasis			Visceral Leishmaniasis	3	Discovery	4	1	M	2	5	00_05	0.000379789	0.00112363	0.0010356	0.0484984	0.0071982	0.000301576	0.000585516	0.000280004	0.00674227	0.00111983	0.00328899	0.00210514	0.0823348	0.0054415	0.000564323	0.00918563	0.00111245	0.000843751	0.000238129	0.000180089	0.00165636	0.000263941	0.00151649	0.00139296	0.0289072	0.0414778	0.384304	0.0332161
2020_05_19_Plate2_M_12.xy	02_300	02_M12	2	06_G07	G07	G	07	06	S171	Visceral Leishmaniasis			Visceral Leishmaniasis	3	Discovery	4	1	F	1	2	00_05	0.000747331	0.00165534	0.00166166	0.119739	0.0142075	0.000343244	0.000482721	0.000309191	0.00702539	0.000957298	0.00220732	0.00243871	0.0583104	0.00455647	0.0012416	0.00840413	0.00314351	0.000946	0.000228694	0.000212299	0.00258726	0.00033081	0.00238025	0.00132998	0.0255039	0.0321376	0.287915	0.0196152
2020_05_19_Plate2_M_13.xy	02_301	02_M13	2	05_G07	G07	G	07	05	S142	Visceral Leishmaniasis			Visceral Leishmaniasis	3	Discovery	4	1	NA	NA	NA	NA	0.000426033	0.00064168	0.000699745	0.0333086	0.0135888	0.000298174	0.000548522	0.000569681	0.0109877	0.000522243	0.00196102	0.00144894	0.0201294	0.00309311	0.00117143	0.00660781	0.0018182	0.0012513	0.000237311	0.000549298	0.00256102	0.000153335	0.00240585	0.00248696	0.0811357	0.0548607	0.508168	0.00691512
2020_05_19_Plate2_M_14.xy	02_302	02_M14	2	06_G08	G08	G	08	06	A155	Asymptomatic			Asymptomatic	3	Discovery	3	2	F	1	43	41_50	0.000723953	0.00181939	0.00173493	0.133922	0.0270322	0.000388173	0.000590453	0.000326851	0.00729925	0.00115468	0.00300851	0.00313147	0.0808227	0.00540106	0.00261864	0.0178561	0.00425936	0.00131874	0.000352436	0.000305405	0.00268774	0.000564914	0.0042013	0.00151804	0.0454781	0.0345425	0.312872	0.0184117
2020_05_19_Plate2_M_15.xy	02_303	02_M15	2	05_G08	G08	G	08	05	A126	Asymptomatic			Asymptomatic	3	Discovery	3	2	F	1	11	06_12	0.000314305	0.000476685	0.000468749	0.0136632	0.00653607	0.000358957	0.000530474	0.000388855	0.00938557	0.000666233	0.00174897	0.00169244	0.0276358	0.00375093	0.00110057	0.00850107	0.00144661	0.000927339	0.000270294	0.000403565	0.00206517	0.000121437	0.00206526	0.00196765	0.0546443	0.0431347	0.447116	0.0178912
2020_05_19_Plate2_M_16.xy	02_304	02_M16	2	06_G09	G09	G	09	06	A167	Asymptomatic			Asymptomatic	3	Discovery	3	2	M	2	67	61_70	0.000194292	0.000385288	0.000264219	0.00995041	0.00377138	0.000263498	0.000367015	0.000289258	0.00692602	0.00066132	0.00151577	0.00136574	0.0342813	0.00665164	0.00106911	0.0106488	0.00172024	0.00112618	0.000316467	0.000261259	0.00179778	0.000174893	0.00212485	0.00134842	0.061449	0.0320699	0.385604	0.0219121
2020_05_19_Plate2_M_17.xy	02_305	02_M17	2	05_G09	G09	G	09	05	A139	Asymptomatic			Asymptomatic	3	Discovery	3	2	NA	NA	NA	NA	0.000210721	0.000381285	0.00035068	0.0176499	0.00479696	0.0002521	0.000311252	0.000395504	0.00899597	0.000517015	0.00123057	0.00133752	0.0318159	0.00326269	0.00125846	0.00686645	0.0017455	0.000979213	0.000233015	0.000385087	0.00241718	0.000160609	0.00175108	0.00183357	0.0597386	0.0524691	0.460231	0.0157071
2020_05_19_Plate2_M_18.xy	02_306	02_M18	2	06_G10	G10	G	10	06	EC112	Healthy from Endemic area			Healthy from Endemic area	3	Discovery	2	2	M	2	13	12_17	0.000231439	0.000381796	0.000328395	0.0158793	0.00545084	0.000273784	0.000368795	0.000386764	0.00850331	0.00047419	0.00145397	0.00105677	0.0242973	0.00388448	0.00101781	0.00535024	0.0016141	0.000738907	0.000225151	0.000401636	0.00273013	0.000110004	0.00153877	0.00181608	0.0685129	0.0430875	0.408573	0.0114574
2020_05_19_Plate2_M_19.xy	02_307	02_M19	2	05_G10	G10	G	10	05	EC089	Healthy from Endemic area			Healthy from Endemic area	3	Discovery	2	2	F	1	63	61_70	0.00073982	0.0010771	0.00170619	0.035184	0.0213969	0.000846687	0.00118503	0.000952573	0.0114256	0.00129927	0.00242379	0.00563226	0.0467503	0.00274417	0.00496443	0.0244649	0.00428374	0.00249494	0.00093132	0.00117345	0.00455561	0.000458904	0.00602451	0.00305122	0.0846752	0.0345187	0.258529	0.0221161
2020_05_19_Plate2_M_20.xy	02_308	02_M20	2	06_G11	G11	G	11	06	Visucon06_4	Visucon				2	Discovery	11	3	NA	NA	NA	NA	0.000196394	0.000314065	0.000354274	0.00640515	0.00236657	0.000261639	0.000352344	0.000357991	0.00950772	0.000539851	0.00128973	0.00185159	0.0263643	0.00261275	0.000866775	0.00552763	0.00114615	0.00112743	0.00024862	0.000398133	0.00265788	0.000131885	0.00229444	0.00144642	0.0649085	0.0409527	0.458725	0.0189439
2020_05_19_Plate2_M_21.xy	02_309	02_M21	2	05_G11	G11	G	11	05	Visucon05_4	Visucon				2	Discovery	11	3	NA	NA	NA	NA	0.000177746	0.000205745	0.000204699	0.00490716	0.00195268	0.000235732	0.000295969	0.00030371	0.00892797	0.000302996	0.00103339	0.00100529	0.0129534	0.00244689	0.000831273	0.0037961	0.0011382	0.000597319	0.000194731	0.000298423	0.00197306	9.3681e-05	0.00177747	0.00133658	0.0886087	0.0361518	0.440684	0.00775431
2020_05_19_Plate2_M_22.xy	02_310	02_M22	2	06_G12	G12	G	12	06	Serum06_2	Pool Serum				1	Discovery	10	3	NA	NA	NA	NA	0.00016874	0.000189803	0.000226568	0.00560725	0.00222536	0.000195004	0.000311853	0.000293011	0.00808985	0.000328121	0.00107054	0.0010327	0.0144539	0.00245747	0.000971484	0.00441827	0.0011959	0.000736555	0.000203371	0.000289421	0.00204463	9.80678e-05	0.00176073	0.0013407	0.0865219	0.0360367	0.448682	0.00890307
2020_05_19_Plate2_M_23.xy	02_311	02_M23	2	05_G12	G12	G	12	05	Serum05_3	Pool Serum				1	Discovery	10	3	NA	NA	NA	NA	0.000195144	0.00039988	0.000419029	0.013872	0.00212992	0.000279712	0.00031399	0.000369724	0.00964174	0.000495934	0.00179442	0.00142424	0.0288124	0.00344041	0.000838303	0.00443541	0.00121243	0.000920108	0.000218767	0.000300391	0.00187498	0.000162954	0.00177949	0.00137637	0.0536894	0.0388164	0.460074	0.0136323
2020_05_19_Plate2_M_24.xy	02_312	02_M24	2	06_G5	_G5	_	G5	06	EC110	Healthy from Endemic area			Healthy from Endemic area	3	Discovery	2	2	M	2	13	12_17	0.00043233	0.000840428	0.000784812	0.0144063	0.00226695	0.000281725	0.00069738	0.000665477	0.0132525	0.000827125	0.00283508	0.00163539	0.0273563	0.0040814	0.000548382	0.00443478	0.00166728	0.00153696	0.000326844	0.00050974	0.0023407	0.00010002	0.0021431	0.00213268	0.0432236	0.0416577	0.423506	0.0144439
2020_05_19_Plate2_N_01.xy	02_313	02_N01	2	07_G01	G01	G	01	07	S181	Visceral Leishmaniasis	1	C_VL	Visceral Leishmaniasis C-VL	3	Discovery	4	1	M	2	8	06_11	0.000225736	0.000595575	0.000546266	0.0438906	0.00904664	0.000240304	0.000222765	0.000157309	0.00564528	0.000484024	0.00169719	0.00112521	0.0545437	0.00479751	0.000733177	0.0102334	0.00288025	0.000461013	0.000122941	0.000151314	0.00110442	0.000196711	0.00100661	0.000669012	0.0336313	0.0198408	0.326461	0.0174021
2020_05_19_Plate2_N_02.xy	02_314	02_N02	2	08_G01	G01	G	01	08	T007A	Visceral Leishmaniasis_plasma				4	Discovery	6	1	F	1	26	18_30	0.000427983	0.0012346	0.0013709	0.104032	0.0249322	0.000299727	0.000349198	0.00016233	0.00597589	0.000795409	0.00230257	0.00162912	0.0681682	0.00568934	0.00172344	0.0205974	0.00921573	0.00100639	0.000216301	0.00016607	0.00194479	0.000381286	0.00153398	0.000616715	0.0347362	0.0209336	0.303804	0.0187351
2020_05_19_Plate2_N_03.xy	02_315	02_N03	2	07_G02	G02	G	02	07	S196	Visceral Leishmaniasis	0	U_VL	Visceral Leishmaniasis U-VL	3	Discovery	4	1	F	1	20	18_30	0.000139054	0.000258869	0.000227397	0.00631398	0.00566029	0.000236602	0.000227512	0.000282008	0.0069743	0.000413338	0.00110665	0.00133564	0.0213943	0.00255989	0.00170428	0.0144636	0.00177057	0.000605403	0.000196711	0.000289136	0.00189177	7.97325e-05	0.00184421	0.00121432	0.0490891	0.0388301	0.36583	0.0196762
2020_05_19_Plate2_N_04.xy	02_316	02_N04	2	08_G02	G02	G	02	08	T002B	After treatment_5 days_plasma				4	Discovery	7	2	NA	NA	NA	NA	0.000337023	0.000877394	0.00118056	0.085046	0.0159735	0.000264405	0.000261575	0.000194711	0.00614639	0.000683913	0.00278987	0.00175023	0.0699976	0.00537013	0.00100824	0.0108339	0.00304518	0.000845047	0.000188371	0.000192775	0.00152299	0.000226467	0.00139663	0.000780901	0.0360574	0.0279462	0.333936	0.0216218
2020_05_19_Plate2_N_05.xy	02_317	02_N05	2	07_G03	G03	G	03	07	A173	Asymptomatic			Asymptomatic	3	Discovery	3	2	F	1	43	41_50	0.000127608	0.000175673	0.000220444	0.00571865	0.00341525	0.000179409	0.000201154	0.000223665	0.00677277	0.000267335	0.000802535	0.000910196	0.0114404	0.00230447	0.00111518	0.00566871	0.00189818	0.000881446	0.000181339	0.00024046	0.00144649	0.000101394	0.0012928	0.00110319	0.0476714	0.0284168	0.40038	0.00724268
2020_05_19_Plate2_N_06.xy	02_318	02_N06	2	08_G03	G03	G	03	08	T010B	After treatment_5 days_plasma				4	Discovery	7	2	F	1	18	18_30	0.0006981	0.00183756	0.00209381	0.17072	0.0434772	0.000285612	0.000433285	0.000299264	0.00630984	0.000927524	0.00163907	0.00239385	0.102692	0.0073497	0.00180262	0.0245682	0.00442213	0.000717694	0.000219816	0.000303399	0.00199334	0.000366199	0.00246361	0.00101761	0.0342712	0.0239471	0.285641	0.0176522
2020_05_19_Plate2_N_07.xy	02_319	02_N07	2	07_G04	G04	G	04	07	A190	Asymptomatic			Asymptomatic	3	Discovery	3	2	M	2	28	18_30	0.000234708	0.000384739	0.000477947	0.0162207	0.00717912	0.00029032	0.000370345	0.000306714	0.00863663	0.000538288	0.00131067	0.0017898	0.0298737	0.00350366	0.00158085	0.0118528	0.00194548	0.000894973	0.000316659	0.000379426	0.00242624	0.000171631	0.00279376	0.00180976	0.0620374	0.0314211	0.441529	0.0168037
2020_05_19_Plate2_N_08.xy	02_320	02_N08	2	08_G04	G04	G	04	08	T008C	After treatment_90 days_plasma				4	Discovery	8	2	NA	NA	NA	NA	0.000204154	0.000296728	0.000407179	0.0159919	0.00540918	0.00021125	0.000278729	0.000415378	0.00833931	0.000352558	0.000981309	0.00127812	0.0218298	0.00298619	0.0012733	0.00762973	0.00187208	0.000863261	0.000273468	0.000427796	0.00205615	0.000141002	0.00200931	0.00218474	0.0693554	0.0563669	0.414858	0.00728937
2020_05_19_Plate2_N_09.xy	02_321	02_N09	2	07_G05	G05	G	05	07	EC129	Healthy from Endemic area			Healthy from Endemic area	3	Discovery	2	2	M	2	5	00_05	0.000168502	0.000271726	0.000243042	0.008845	0.00238754	0.000193904	0.000260057	0.000299301	0.008227	0.000415881	0.00107288	0.00119062	0.0199003	0.00245409	0.00061974	0.00340777	0.00105767	0.000989365	0.000224604	0.000348491	0.00273876	0.000128652	0.00189567	0.00156686	0.0623636	0.0400932	0.425427	0.0133854
2020_05_19_Plate2_N_10.xy	02_322	02_N10	2	08_G05	G05	G	05	08	T008D	After treatment_180 days_plasma				4	Discovery	9	2	NA	NA	NA	NA	0.000230992	0.000320766	0.000463862	0.012291	0.00514638	0.000206983	0.000396824	0.000547689	0.00871558	0.000423904	0.00117532	0.00157885	0.0205618	0.00307961	0.00151824	0.00831059	0.00182709	0.00120398	0.000396521	0.000502001	0.00242791	0.000172548	0.00313709	0.0024615	0.070072	0.0520177	0.426067	0.0100371
2020_05_19_Plate2_N_11.xy	02_323	02_N11	2	07_G06	G06	G	06	07	S185	Visceral Leishmaniasis			Visceral Leishmaniasis	3	Discovery	4	1	M	2	13	12_17	0.000214438	0.000534417	0.000459811	0.0272589	0.00202449	0.000279145	0.00029203	0.000271877	0.00766406	0.000538254	0.00188592	0.00130704	0.0470964	0.00470181	0.000480979	0.00329001	0.00102279	0.000513146	0.000157424	0.000199393	0.00144066	0.000128905	0.00135702	0.000924248	0.0289747	0.0324061	0.435684	0.015207
2020_05_19_Plate2_N_12.xy	02_324	02_N12	2	08_G06	G06	G	06	08	NC002	Non Endemic Area			Non Endemic Area	3	Discovery	1	2	NA	NA	NA	NA	0.000213104	0.000337856	0.000286175	0.00617328	0.00298941	0.000295807	0.000405229	0.000426389	0.00996179	0.000575939	0.00145378	0.00148455	0.0196416	0.00322507	0.00151883	0.00763732	0.00165075	0.0010344	0.000332363	0.000456705	0.00293431	0.00017087	0.0031248	0.00181374	0.0625631	0.0382764	0.47497	0.0153195
2020_05_19_Plate2_N_13.xy	02_325	02_N13	2	07_G07	G07	G	07	07	S200	Visceral Leishmaniasis	1	C_VL	Visceral Leishmaniasis C-VL	3	Discovery	4	1	F	1	23	18_30	0.000192816	0.000252832	0.000284842	0.00856936	0.00421017	0.000261019	0.000307558	0.000354893	0.00943143	0.000370527	0.00127439	0.00107772	0.0150205	0.00203076	0.000702193	0.00512994	0.00103753	0.000830086	0.000232619	0.000364714	0.00282093	0.000136737	0.00156644	0.00175898	0.0638304	0.0485709	0.486403	0.00970474
2020_05_19_Plate2_N_14.xy	02_326	02_N14	2	08_G07	G07	G	07	08	T018A	Visceral Leishmaniasis_plasma				4	Discovery	6	1	M	2	43	41_50	0.000380489	0.000955922	0.00119762	0.0840914	0.015258	0.000293495	0.000309729	0.000243433	0.00664922	0.000697186	0.00250791	0.00161495	0.0575787	0.0044497	0.00096803	0.00967949	0.00287534	0.000766358	0.000187787	0.000224836	0.00160415	0.000251623	0.00181114	0.00105751	0.0352682	0.0315581	0.387358	0.015612
2020_05_19_Plate2_N_15.xy	02_327	02_N15	2	07_G08	G08	G	08	07	A181	Asymptomatic			Asymptomatic	3	Discovery	3	2	F	1	32	31_40	0.000183012	0.000314717	0.000222227	0.00728195	0.00311208	0.000293875	0.000327731	0.00042791	0.00801333	0.00050708	0.00127695	0.00124547	0.0250407	0.00351835	0.000966884	0.00760988	0.0014823	0.000857262	0.000274902	0.000409304	0.00215763	0.000140849	0.00194866	0.00202702	0.0593918	0.045871	0.418847	0.0170668
2020_05_19_Plate2_N_16.xy	02_328	02_N16	2	08_G08	G08	G	08	08	T014B	After treatment_5 days_plasma				4	Discovery	7	2	M	2	25	18_30	0.000543969	0.00107118	0.00142095	0.132045	0.0477579	0.000239822	0.00027765	0.000223827	0.00654148	0.000544662	0.00134224	0.00147665	0.0577208	0.00434884	0.00112347	0.0164564	0.00256911	0.000700745	0.000245021	0.000297975	0.00191604	0.000255838	0.00163784	0.00121515	0.0521864	0.0322274	0.322239	0.0164419
2020_05_19_Plate2_N_17.xy	02_329	02_N17	2	07_G09	G09	G	09	07	A193	Asymptomatic			Asymptomatic	3	Discovery	3	2	M	2	6	06_11	0.000131803	0.00023522	0.000152644	0.00351413	0.000805445	0.00024155	0.000262029	0.000481246	0.00677244	0.000452728	0.0012561	0.00107805	0.0178774	0.00215898	0.000683528	0.0032148	0.000850884	0.000654632	0.000205354	0.000323749	0.00166992	0.000105616	0.00158377	0.00205424	0.0493714	0.0450383	0.37622	0.0190035
2020_05_19_Plate2_N_18.xy	02_330	02_N18	2	08_G09	G09	G	09	08	T023B	After treatment_5 days_plasma				4	Discovery	7	2	M	2	19	18_30	0.000490165	0.00136286	0.00139638	0.119067	0.0274854	0.000299025	0.000384772	0.000295641	0.00693567	0.000974521	0.00250805	0.00200466	0.0862503	0.00578772	0.00176436	0.0197433	0.00421465	0.00101338	0.000290246	0.000323901	0.00242575	0.00054036	0.00208672	0.00161256	0.0473373	0.0372081	0.326673	0.0215507
2020_05_19_Plate2_N_19.xy	02_331	02_N19	2	07_G10	G10	G	10	07	EC127	Healthy from Endemic area			Healthy from Endemic area	3	Discovery	2	2	F	1	5	00_05	0.000195405	0.000337963	0.000276791	0.00919393	0.00200381	0.000344929	0.000354099	0.000438945	0.00778883	0.000501827	0.00177324	0.00125436	0.0226822	0.00349831	0.00111727	0.00528401	0.00203828	0.00086353	0.000265715	0.000395114	0.001843	0.000164278	0.00148947	0.00197522	0.0476359	0.0492305	0.37507	0.0124549
2020_05_19_Plate2_N_20.xy	02_332	02_N20	2	08_G10	G10	G	10	08	T018C	After treatment_90 days_plasma				4	Discovery	8	2	M	2	43	41_50	0.000205668	0.000368148	0.000536505	0.0198269	0.00751127	0.000215906	0.000293247	0.000363933	0.00819647	0.000433531	0.00140824	0.00202192	0.0259374	0.00320885	0.00108066	0.00901706	0.00134933	0.00096141	0.000192309	0.000380795	0.00189073	0.00013653	0.00255656	0.00185273	0.0465669	0.0420143	0.473332	0.0129502
2020_05_19_Plate2_N_22.xy	02_334	02_N22	2	08_G11	G11	G	11	08	T019D	After treatment_180 days_plasma				4	Discovery	9	2	F	1	34	31_40	0.000182964	0.000272334	0.000297104	0.0087674	0.00475317	0.000268786	0.000290596	0.000433158	0.00937895	0.000448162	0.00138299	0.00145219	0.0159222	0.0028492	0.00127202	0.00925619	0.00177227	0.000736269	0.000274476	0.000395658	0.0018975	0.000139052	0.00259022	0.00217858	0.062199	0.0506326	0.469383	0.0117958
2020_05_19_Plate2_N_23.xy	02_335	02_N23	2	07_G12	G12	G	12	07	Serum07_2	Pool Serum				1	Discovery	10	3	NA	NA	NA	NA	0.000189552	0.000384111	0.00037673	0.0136769	0.00221146	0.000287958	0.000320404	0.000339065	0.00932622	0.00051297	0.00171226	0.00140123	0.0300202	0.00375939	0.000849164	0.00477146	0.00132826	0.000746218	0.000226113	0.000336072	0.00182463	0.000136298	0.00174269	0.00154186	0.0501009	0.0378262	0.434143	0.0147756
2020_05_19_Plate2_N_24.xy	02_336	02_N24	2	08_G12	G12	G	12	08	NC007	Non Endemic Area			Non Endemic Area	3	Discovery	1	2	NA	NA	NA	NA	0.000259504	0.000516915	0.000428485	0.0169499	0.00276893	0.000405826	0.000380457	0.000424038	0.0109711	0.000685541	0.00230799	0.00162526	0.03734	0.00460172	0.000937205	0.00595251	0.00214808	0.000127276	0.000351741	0.000775637	0.00845478	0.000150478	0.00174395	0.0013597	0.050523	0.0404101	0.455274	0.0177888
2020_05_19_Plate2_O_01.xy	02_337	02_O01	2	05_H01	H01	H	01	05	S124	Visceral Leishmaniasis			Visceral Leishmaniasis	3	Discovery	4	1	M	2	27	18_30	0.000246233	0.000682714	0.000663594	0.0297423	0.0037045	0.000408235	0.000346016	0.000334338	0.00860972	0.000715799	0.00405734	0.00146712	0.0452473	0.00539408	0.000859565	0.00537943	0.00238568	0.000825259	0.00017592	0.000249236	0.00161137	0.000229614	0.00138878	0.000980763	0.0369994	0.0287044	0.432936	0.0134305
2020_05_19_Plate2_O_03.xy	02_339	02_O03	2	05_H02	H02	H	02	05	S140	Visceral Leishmaniasis			Visceral Leishmaniasis	3	Discovery	4	1	F	1	52	51_60	0.000250291	0.000619462	0.000579527	0.0426708	0.00662448	0.000291131	0.000266936	0.000283817	0.00845306	0.000594436	0.00233575	0.00128595	0.039482	0.00334206	0.000561869	0.00447838	0.00128435	0.000627406	0.000193189	0.000213784	0.00193378	0.000208564	0.00126734	0.000976375	0.04673	0.0419324	0.39977	0.0206801
2020_05_19_Plate2_O_05.xy	02_341	02_O05	2	05_H03	H03	H	03	05	A120	Asymptomatic			Asymptomatic	3	Discovery	3	2	F	1	58	51_60	0.000395425	0.000491436	0.000597083	0.018516	0.00727362	0.000355268	0.000555892	0.000546361	0.0117167	0.000563668	0.00158028	0.00190047	0.0271498	0.0036802	0.00145606	0.0109382	0.00275224	0.00159612	0.000342607	0.000506064	0.00272349	0.000115467	0.00305933	0.00179393	0.0975016	0.0401699	0.432391	0.00942352
2020_05_19_Plate2_O_07.xy	02_343	02_O07	2	05_H04	H04	H	04	05	EC078	Healthy from Endemic area			Healthy from Endemic area	3	Discovery	2	2	NA	NA	NA	NA	0.000211135	0.00038168	0.000269309	0.0103339	0.00448112	0.000280314	0.000389144	0.000381307	0.00931156	0.000661931	0.0016508	0.0015815	0.0237765	0.00324264	0.00104193	0.00612819	0.00133661	0.00129516	0.000309981	0.000368111	0.00294882	0.00015507	0.00302283	0.00187621	0.0667727	0.0410204	0.438921	0.0242361
2020_05_19_Plate2_O_09.xy	02_345	02_O09	2	05_H05	H05	H	05	05	EC092	Healthy from Endemic area			Healthy from Endemic area	3	Discovery	2	2	NA	NA	NA	NA	0.000375758	0.000507123	0.000376782	0.010471	0.00374327	0.000486911	0.000686976	0.000523119	0.0107808	0.00076551	0.00214578	0.0020642	0.0243967	0.00518453	0.00147165	0.00666884	0.0022305	0.00166882	0.000405786	0.0005771	0.00285168	0.000213724	0.00435418	0.00207418	0.0594483	0.0380657	0.41736	0.0166863
2020_05_19_Plate2_O_11.xy	02_347	02_O11	2	05_H06	H06	H	06	05	S129	Visceral Leishmaniasis			Visceral Leishmaniasis	3	Discovery	4	1	M	2	4	00_05	0.000364367	0.000828318	0.000662313	0.0326614	0.00307496	0.000410409	0.000575668	0.000286786	0.00993181	0.000889548	0.00407057	0.00184695	0.0500178	0.00492848	0.00106631	0.00548302	0.00234395	0.00121464	0.000257586	0.000316306	0.00212044	0.000308389	0.00222339	0.00118186	0.0748683	0.0205599	0.443397	0.0170972
2020_05_19_Plate2_O_15.xy	02_351	02_O15	2	05_H08	H08	H	08	05	A127	Asymptomatic			Asymptomatic	3	Discovery	3	2	F	1	3	00_05	0.000146441	0.000253257	0.000226749	0.00877712	0.0022029	0.000237153	0.000242888	0.000240232	0.00767871	0.000394853	0.00115264	0.00114317	0.0241433	0.00224424	0.000848829	0.00504466	0.000798209	0.000590016	0.000151374	0.0002118	0.00136369	6.82207e-05	0.00149634	0.00106719	0.0571902	0.0325322	0.433248	0.0156902
2020_05_19_Plate2_O_17.xy	02_353	02_O17	2	05_H09	H09	H	09	05	A140	Asymptomatic			Asymptomatic	3	Discovery	3	2	M	2	36	31_40	0.000139387	0.000322231	0.000224786	0.00743684	0.00225635	0.000206752	0.000257167	0.000291266	0.00687813	0.000533189	0.00123538	0.00139538	0.0314256	0.00348456	0.000859915	0.00768678	0.00111375	0.00102633	0.000206376	0.000259178	0.00147461	8.84954e-05	0.00181693	0.00164771	0.0510467	0.0438323	0.391262	0.0256483
2020_05_19_Plate2_O_18.xy	02_354	02_O18	2	06_H09	H09	H	09	06	EC103	Healthy from Endemic area			Healthy from Endemic area	3	Discovery	2	2	F	1	25	18_30	0.000200814	0.000361269	0.000304981	0.0117147	0.00437493	0.000244749	0.000344016	0.000323818	0.00785894	0.00059183	0.00124661	0.00144244	0.0259342	0.00286285	0.00110149	0.00735916	0.00136505	0.00125129	0.000293167	0.000333989	0.00264298	0.00016624	0.00220141	0.0015256	0.0560951	0.0381761	0.383357	0.0238491
2020_05_19_Plate2_O_24.xy	02_360	02_O24	2	06_H12	H12	H	12	06	Visucon06_9	Visucon				2	Discovery	11	3	NA	NA	NA	NA	0.000177516	0.000210725	0.000225643	0.00570706	0.00221403	0.000202662	0.000323006	0.000326032	0.0087689	0.000303247	0.0010712	0.00100445	0.0136586	0.00241443	0.000799107	0.00422961	0.00120879	0.000661209	0.000183074	0.000278449	0.00198091	8.73462e-05	0.00164493	0.00153676	0.0835206	0.0388491	0.441858	0.00773099
2020_05_19_Plate2_P_01.xy	02_361	02_P01	2	07_H01	H01	H	01	07	S182	Visceral Leishmaniasis			Visceral Leishmaniasis	3	Discovery	4	1	M	2	71	71_80	0.000253319	0.000622456	0.000581732	0.0518381	0.00669824	0.000196125	0.000229698	0.000242935	0.0075302	0.000399155	0.00136846	0.00102361	0.0408509	0.00293432	0.000428765	0.00391317	0.00100243	0.000491903	0.000112965	0.000178305	0.0010663	0.000150562	0.00105038	0.000967989	0.0337283	0.0344813	0.389645	0.0109141
2020_05_19_Plate2_P_02.xy	02_362	02_P02	2	08_H01	H01	H	01	08	T008A	Visceral Leishmaniasis_plasma				4	Discovery	6	1	NA	NA	NA	NA	0.000179697	0.00029391	0.000433126	0.0127934	0.00229656	0.000241559	0.000244381	0.000367095	0.0102688	0.00035931	0.00130888	0.0013507	0.0198242	0.00278766	0.00082036	0.00374342	0.00171006	0.000719244	0.000173147	0.000281716	0.00166492	9.3926e-05	0.00153698	0.00121547	0.0424506	0.0318791	0.425096	0.00819848
2020_05_19_Plate2_P_03.xy	02_363	02_P03	2	07_H02	H02	H	02	07	S197	Visceral Leishmaniasis	1	C_VL	Visceral Leishmaniasis C-VL	3	Discovery	4	1	F	1	5	00_05	0.000129006	0.000194223	0.000143958	0.00527736	0.000764314	0.000179852	0.000216743	0.000303594	0.00912022	0.000260352	0.00103591	0.000602258	0.0125654	0.0013693	0.000282685	0.00137487	0.000517736	0.000467569	0.00011797	0.000214562	0.00151553	7.56093e-05	0.00078317	0.0010204	0.0316891	0.0275499	0.447594	0.0072221
2020_05_19_Plate2_P_04.xy	02_364	02_P04	2	08_H02	H02	H	02	08	T003B	After treatment_5 days_plasma				4	Discovery	7	2	F	1	19	18_30	0.000268315	0.000585639	0.000570461	0.0389155	0.00861756	0.000378837	0.000297443	0.00027508	0.00744827	0.000681963	0.00332397	0.00143537	0.0454811	0.00536951	0.00108129	0.00853082	0.00256353	0.0011303	0.000318689	0.00021572	0.00250539	0.000227969	0.00155027	0.00117502	0.0578069	0.0339464	0.329895	0.0196639
2020_05_19_Plate2_P_05.xy	02_365	02_P05	2	07_H03	H03	H	03	07	A174	Asymptomatic			Asymptomatic	3	Discovery	3	2	F	1	20	18_30	0.000169017	0.000315085	0.000304799	0.014279	0.00373851	0.000208874	0.000255801	0.000242478	0.006856	0.000476665	0.00118499	0.00143079	0.0277091	0.002596	0.000792349	0.00595996	0.00117876	0.000943885	0.000203992	0.000222865	0.0016539	0.000111181	0.00220984	0.00132968	0.072061	0.0418225	0.382957	0.0202608
2020_05_19_Plate2_P_06.xy	02_366	02_P06	2	08_H03	H03	H	03	08	T011B	After treatment_5 days_plasma				4	Discovery	7	2	M	2	20	18_30	0.000382579	0.00108355	0.00100872	0.0854143	0.0219353	0.000625705	0.000260304	6.93197e-05	0.00421182	0.000929997	0.00874241	0.00182382	0.0471344	0.0099259	0.0025729	0.036173	0.0294153	0.0016016	0.000556953	0.00012391	0.00253038	0.00100944	0.00171285	0.000593323	0.0243058	0.00896071	0.163418	0.0146399
2020_05_19_Plate2_P_07.xy	02_367	02_P07	2	07_H04	H04	H	04	07	EC115	Healthy from Endemic area			Healthy from Endemic area	3	Discovery	2	2	F	1	10	06_11	0.000230718	0.000416804	0.000330864	0.00943536	0.0044705	0.000255474	0.000422048	0.000441824	0.00952078	0.000652708	0.00134694	0.00171718	0.0300207	0.00331982	0.00163898	0.00998791	0.00156836	0.00143734	0.0003213	0.000478943	0.00315629	0.000172037	0.00361851	0.00214062	0.0632036	0.0409005	0.454794	0.0229958
2020_05_19_Plate2_P_08.xy	02_368	02_P08	2	08_H04	H04	H	04	08	T009C	After treatment_90 days_plasma				4	Discovery	8	2	F	1	51	51_60	0.000930601	0.00151372	0.00186415	0.0886505	0.0254295	0.000376143	0.000661392	0.000503118	0.00983361	0.000736065	0.00195514	0.0069026	0.0331624	0.00399501	0.00644465	0.012587	0.00378611	0.00141406	0.000444544	0.000688541	0.00329855	0.000289573	0.00798891	0.00145887	0.0567239	0.0343343	0.337528	0.00990017
2020_05_19_Plate2_P_09.xy	02_369	02_P09	2	07_H05	H05	H	05	07	EC130	Healthy from Endemic area			Healthy from Endemic area	3	Discovery	2	2	M	2	30	18_30	0.000248517	0.000402092	0.000356667	0.0128893	0.0038413	0.000225659	0.000428719	0.000467445	0.00929122	0.000548988	0.00133956	0.00126328	0.0261382	0.00328611	0.000702495	0.00529588	0.00151822	0.00130701	0.00026379	0.000408192	0.00283718	0.000176319	0.00195513	0.0022572	0.0568658	0.0528258	0.436178	0.0149159
2020_05_19_Plate2_P_10.xy	02_370	02_P10	2	08_H05	H05	H	05	08	T010D	After treatment_180 days_plasma				4	Discovery	9	2	F	1	18	18_30	0.000196513	0.000280306	0.000302426	0.0123108	0.00335618	0.000214915	0.000274081	0.000409211	0.00794656	0.000301426	0.000930755	0.00107658	0.0185943	0.00233973	0.000634565	0.00425753	0.000918712	0.000500807	0.000139691	0.000279871	0.00176726	7.61412e-05	0.00158172	0.00191455	0.0660828	0.063486	0.387253	0.00740569
2020_05_19_Plate2_P_11.xy	02_371	02_P11	2	07_H06	H06	H	06	07	S186	Visceral Leishmaniasis	1	C_VL	Visceral Leishmaniasis C-VL	3	Discovery	4	1	M	2	34	31_40	0.000215085	0.000208148	0.000410138	0.0105968	0.00257669	0.00023753	0.000299423	0.000455195	0.0168462	0.000176496	0.000896455	0.000798112	0.0066372	0.00146853	0.000595722	0.00180721	0.000854687	0.000298259	8.33027e-05	0.000266066	0.000989413	6.1329e-05	0.00105359	0.00112642	0.0381401	0.0336887	0.426987	0.00246002
2020_05_19_Plate2_P_12.xy	02_372	02_P12	2	08_H06	H06	H	06	08	NC003	Non Endemic Area			Non Endemic Area	3	Discovery	1	2	NA	NA	NA	NA	0.000153473	0.000221783	0.000264825	0.00540483	0.00204918	0.000237155	0.000278182	0.000349839	0.00865818	0.000386669	0.00102711	0.00156883	0.0202604	0.0027508	0.000894606	0.00536671	0.000981286	0.000772021	0.000253255	0.000335298	0.00282481	9.74043e-05	0.00265016	0.00147946	0.0794016	0.046322	0.447295	0.0155818
2020_05_19_Plate2_P_13.xy	02_373	02_P13	2	07_H07	H07	H	07	07	S201	Visceral Leishmaniasis	0	U_VL	Visceral Leishmaniasis U-VL	3	Discovery	4	1	F	1	52	51_60	0.000331938	0.000598954	0.000642203	0.05143	0.0218589	0.000238247	0.000264344	0.000271158	0.00604523	0.000479926	0.00181052	0.000962	0.0288743	0.00408355	0.00103735	0.0143771	0.00674647	0.000642737	0.000279716	0.000309575	0.00201562	0.000336749	0.00103607	0.00193093	0.0380942	0.0414182	0.324331	0.0110646
2020_05_19_Plate2_P_14.xy	02_374	02_P14	2	08_H07	H07	H	07	08	T019A	Visceral Leishmaniasis_plasma				4	Discovery	6	1	F	1	34	31_40	0.000399531	0.000876916	0.00105246	0.0785847	0.0205975	0.000262579	0.000234617	0.000139658	0.00583624	0.000485883	0.00170222	0.00135361	0.0517352	0.00516474	0.00128199	0.0159871	0.0070015	0.000481198	0.000132111	0.000152222	0.00150792	0.000200461	0.0011594	0.000514836	0.0365867	0.0184891	0.296862	0.012729
2020_05_19_Plate2_P_15.xy	02_375	02_P15	2	07_H08	H08	H	08	07	A182	Asymptomatic			Asymptomatic	3	Discovery	3	2	F	1	18	18_30	0.000130058	0.000201266	0.000147057	0.00424205	0.00201202	0.00023123	0.00023451	0.0002845	0.00745715	0.000341314	0.00111123	0.00085338	0.0147488	0.00252472	0.000741635	0.00508059	0.00126324	0.000776211	0.000188843	0.000243071	0.00181803	9.98513e-05	0.0012455	0.00130981	0.0448828	0.0377377	0.413462	0.0108309
2020_05_19_Plate2_P_16.xy	02_376	02_P16	2	08_H08	H08	H	08	08	T015B	After treatment_5 days_plasma				4	Discovery	7	2	M	2	41	41_50	0.00017443	0.000362266	0.000479502	0.0153274	0.00277725	0.000279782	0.000239115	0.000246035	0.00712258	0.000473698	0.00214186	0.0014852	0.0309082	0.00442947	0.000677802	0.00459681	0.00131885	0.000683904	0.000206941	0.000192093	0.00176101	0.000129652	0.00148158	0.000994505	0.0514294	0.0354691	0.370473	0.0140867
2020_05_19_Plate2_P_17.xy	02_377	02_P17	2	07_H09	H09	H	09	07	A194	Asymptomatic			Asymptomatic	3	Discovery	3	2	M	2	12	12_17	0.000173026	0.000265186	0.000254261	0.00628781	0.00244583	0.000252087	0.000310614	0.000269365	0.00675655	0.000430895	0.00143817	0.00118912	0.0186834	0.00280325	0.000993055	0.00606184	0.00192884	0.00082173	0.000267978	0.000282462	0.00152998	0.000149758	0.00157267	0.00163806	0.0400719	0.0327363	0.35711	0.0118356
2020_05_19_Plate2_P_18.xy	02_378	02_P18	2	08_H09	H09	H	09	08	T012C	After treatment_90 days_plasma				4	Discovery	8	2	F	1	30	18_30	0.000337983	0.000671868	0.000630712	0.0322423	0.0142454	0.000324597	0.000457025	0.000389057	0.00795239	0.000866505	0.00199047	0.00217597	0.0499351	0.00676647	0.00147848	0.0150701	0.00228682	0.0012735	0.000472941	0.000439405	0.00303594	0.000226345	0.00305257	0.00183581	0.0665378	0.0498791	0.364167	0.03007
2020_05_19_Plate2_P_19.xy	02_379	02_P19	2	07_H10	H10	H	10	07	EC128	Healthy from Endemic area			Healthy from Endemic area	3	Discovery	2	2	F	1	37	31_40	0.000156897	0.000216972	0.000234665	0.00561046	0.00282823	0.000207658	0.000257392	0.000269663	0.00737886	0.000361207	0.000901856	0.00134014	0.0189957	0.00186601	0.000995765	0.006299	0.00102098	0.000895593	0.000198643	0.000295969	0.00179974	7.21147e-05	0.00216709	0.00142585	0.0668972	0.0352719	0.406969	0.0154586
2020_05_19_Plate2_P_22.xy	02_382	02_P22	2	08_H11	H11	H	11	08	T022D	After treatment_180 days_plasma				4	Discovery	9	2	M	2	41	41_50	0.000225539	0.000509117	0.000440849	0.017379	0.00300909	0.000292118	0.000327979	0.000379905	0.00989097	0.000587817	0.00189396	0.00153108	0.0376284	0.0041991	0.000722978	0.00588723	0.00113006	0.00040621	0.000169586	0.000362064	0.00267457	0.00013373	0.00176477	0.00149936	0.0463871	0.0441624	0.517747	0.0155927
2020_05_19_Plate2_P_23.xy	02_383	02_P23	2	07_H12	H12	H	12	07	Visucon07_8	Visucon				2	Discovery	11	3	NA	NA	NA	NA	0.000167941	0.000192744	0.000207447	0.00518205	0.0021887	0.000189927	0.000264734	0.000299657	0.00893634	0.000290119	0.000927185	0.000929139	0.0131865	0.00241115	0.000764737	0.00415395	0.0011585	0.000559559	0.000137142	0.000267068	0.00174594	7.26981e-05	0.00164507	0.00139586	0.0855521	0.0396523	0.459963	0.00723563
2020_05_26_Plate3_A_15.xy	03_15	03_A15	3	09_A08	A08	A	08	09	51	Healthy from Endemic area			Healthy from Endemic area	3	Validation	2	2	M	2	40	31_40	0.000212168	0.00035115	0.00035321	0.0108482	0.00313641	0.000237918	0.000428036	0.000467024	0.00784768	0.000527308	0.00132518	0.00168202	0.0244775	0.00271144	0.00110126	0.00704051	0.00159337	0.00111919	0.000316705	0.000434955	0.00238218	0.000175438	0.00292835	0.00246883	0.0716535	0.0620004	0.432589	0.0144618
2020_05_26_Plate3_A_16.xy	03_16	03_A16	3	10_A08	A08	A	08	10	204	Non Endemic Area			Non Endemic Area	3	Validation	1	2	F	1	24	18_30	0.000276653	0.000554513	0.000211984	0.00816377	0.00260414	0.000171878	0.00063667	0.000586915	0.0100118	0.00109638	0.00137904	0.00124164	0.034744	0.0035087	0.000773648	0.011226	0.000684877	0.00296661	0.000523746	0.000518941	0.00484394	0.000271749	0.00322966	0.00253474	0.0768352	0.061663	0.425026	0.0333305
2020_05_26_Plate3_A_18.xy	03_18	03_A18	3	10_A09	A09	A	09	10	129	Asymptomatic			Asymptomatic	3	Validation	3	2	F	1	23	18_30	0.000385254	0.000977189	0.000926455	0.0331456	0.0158212	0.000238853	0.000817373	0.000647752	0.00984445	0.00120069	0.00163921	0.00333714	0.0625917	0.00479141	0.00263087	0.0262684	0.00351441	0.00304409	0.000609675	0.000702485	0.00391803	0.000315673	0.00521735	0.00332431	0.0771764	0.0667669	0.434022	0.0339719
2020_05_26_Plate3_A_21.xy	03_21	03_A21	3	09_A11	A11	A	11	09	Visucon01_3	Visucon				2	Validation	11	3	NA	NA	NA	NA	0.000380723	0.000503432	0.000505915	0.0133091	0.00567117	0.000265074	0.000744916	0.000502174	0.0122916	0.000750146	0.00161219	0.00217134	0.0293139	0.00394133	0.00172865	0.00983797	0.00182114	0.00143201	0.000494399	0.000514523	0.0040904	0.00014501	0.00408803	0.00136739	0.114263	0.0365155	0.49893	0.0157075
2020_05_26_Plate3_C_01.xy	03_25	03_C01	3	09_B01	B01	B	01	09	Visucon01_4	Visucon				2	Validation	11	3	NA	NA	NA	NA	0.000147398	0.00054341	0.000539052	0.0629598	0.0211464	0.000163486	0.000163417	0.000224663	0.00492483	0.000414363	0.00187029	0.000786649	0.0456825	0.00378351	0.00104823	0.0132755	0.00266792	0.000660912	0.000155817	0.000236926	0.00177141	0.000297111	0.00107943	0.00121808	0.0271363	0.036821	0.333734	0.0157101
2020_05_26_Plate3_C_03.xy	03_27	03_C03	3	09_B02	B02	B	02	09	144	Visceral Leishmaniasis			Visceral Leishmaniasis	3	Validation	4	1	M	2	42	41_50	0.000402756	0.00121028	0.00149938	0.0714078	0.0173145	0.000312764	0.000622935	0.000381494	0.00879007	0.00116344	0.00203235	0.00279176	0.0800115	0.00546099	0.00171421	0.0192085	0.00209396	0.00224089	0.000368038	0.000441025	0.00232367	0.000223124	0.00376788	0.00113065	0.0505143	0.0248845	0.362608	0.0314498
2020_05_26_Plate3_C_04.xy	03_28	03_C04	3	10_B02	B02	B	02	10	115	Asymptomatic			Asymptomatic	3	Validation	3	2	F	1	35	31_40	0.000197305	0.000323586	0.00027264	0.00709484	0.00217466	0.00020975	0.00034715	0.000402323	0.0083336	0.000537493	0.00103307	0.00167155	0.0242529	0.00235777	0.000936235	0.00694668	0.00106377	0.000801114	0.000237195	0.000346234	0.00183824	9.51318e-05	0.00295834	0.00183719	0.0697592	0.0455055	0.391341	0.0191606
2020_05_26_Plate3_C_05.xy	03_29	03_C05	3	09_B03	B03	B	03	09	169	Visceral Leishmaniasis	0	U_VL	Visceral Leishmaniasis U-VL	3	Validation	4	1	M	2	50	41_50	0.000167181	0.000385515	0.000389684	0.0155629	0.00261485	0.000197026	0.000265871	0.000342122	0.00927835	0.000472235	0.00204592	0.00127849	0.0324214	0.00306147	0.000718334	0.00466667	0.00197241	0.000683494	0.000161655	0.000191489	0.00115493	9.20752e-05	0.00159429	0.0012613	0.042953	0.0492829	0.500671	0.0121338
2020_05_26_Plate3_C_07.xy	03_31	03_C07	3	09_B04	B04	B	04	09	170	Asymptomatic			Asymptomatic	3	Validation	3	2	F	1	50	41_50	0.00018054	0.000320875	0.000271378	0.011624	0.00529162	0.000213187	0.000324685	0.000331319	0.00721804	0.000475356	0.00101702	0.00162929	0.0234147	0.00318406	0.0012771	0.00968083	0.00178202	0.000856414	0.000294531	0.000305126	0.00208222	0.000121593	0.00271324	0.0014518	0.0739334	0.0458357	0.421013	0.0161786
2020_05_26_Plate3_C_08.xy	03_32	03_C08	3	10_B04	B04	B	04	10	3	Asymptomatic			Asymptomatic	3	Validation	3	2	M	2	54	51_60	0.000208447	0.00035917	0.000444648	0.0178456	0.00780515	0.000163663	0.00034996	0.000377783	0.00826413	0.00042136	0.00104133	0.00122344	0.0250786	0.00269158	0.00138362	0.0090033	0.00168839	0.00106093	0.000192355	0.000337745	0.00180272	9.17314e-05	0.00202066	0.00211265	0.0575424	0.0434375	0.468335	0.0112792
2020_05_26_Plate3_C_09.xy	03_33	03_C09	3	09_B05	B05	B	05	09	188	Visceral Leishmaniasis			Visceral Leishmaniasis	3	Validation	4	1	F	1	NA	NA	0.00026913	0.00050205	0.000685391	0.0353891	0.00709315	0.000284013	0.000308454	0.000227	0.00684931	0.000458612	0.00177524	0.00146496	0.0307079	0.00292297	0.00116	0.00637199	0.00227836	0.000892881	0.000276988	0.000283719	0.0027175	0.000141875	0.00185343	0.00112507	0.0651824	0.0272746	0.343869	0.0100331
2020_05_26_Plate3_C_10.xy	03_34	03_C10	3	10_B05	B05	B	05	10	110	Asymptomatic			Asymptomatic	3	Validation	3	2	F	1	28	18_30	0.000186014	0.000360589	0.000290868	0.00915841	0.00230651	0.000197864	0.000381381	0.00035769	0.00794427	0.000615141	0.00125652	0.00183975	0.0313391	0.00433376	0.000991732	0.00753782	0.0015348	0.000802301	0.000253753	0.000332055	0.0017998	0.000124163	0.00311894	0.00173336	0.0720198	0.0458272	0.445976	0.0229763
2020_05_26_Plate3_C_11.xy	03_35	03_C11	3	09_B06	B06	B	06	09	161	Visceral Leishmaniasis	0	U_VL	Visceral Leishmaniasis U-VL	3	Validation	4	1	M	2	40	31_40	0.000297151	0.000716354	0.000877266	0.049992	0.0154488	0.000278498	0.000372105	0.000214987	0.0060867	0.000739764	0.00175055	0.0015036	0.0527048	0.00520182	0.00126201	0.012426	0.00296599	0.000882388	0.000261855	0.000235991	0.00172831	0.000205352	0.00141325	0.00113971	0.0290126	0.0274416	0.352232	0.0203332
2020_05_26_Plate3_C_12.xy	03_36	03_C12	3	10_B06	B06	B	06	10	171	Asymptomatic			Asymptomatic	3	Validation	3	2	F	1	37	31_40	0.000151321	0.000284349	0.000162199	0.00638198	0.00201834	0.000209251	0.000328074	0.000320105	0.00669468	0.000535572	0.00131072	0.00112973	0.0253519	0.00392557	0.00090743	0.00720093	0.00129629	0.000733142	0.000213047	0.000260253	0.00178395	9.9426e-05	0.00196177	0.00165433	0.0641924	0.0444164	0.398506	0.0207023
2020_05_26_Plate3_C_14.xy	03_38	03_C14	3	10_B07	B07	B	07	10	193	Non Endemic Area			Non Endemic Area	3	Validation	1	2	M	2	60	51_60	0.000146529	0.000216055	0.000304052	0.00761361	0.00276537	0.000179942	0.000266964	0.000283072	0.00835129	0.000305112	0.000908758	0.00137247	0.0169229	0.00259459	0.000827998	0.00520102	0.0014061	0.000844478	0.000195097	0.000313144	0.00164278	7.81695e-05	0.00178356	0.00159749	0.064727	0.0385836	0.478023	0.006757
2020_05_26_Plate3_C_15.xy	03_39	03_C15	3	09_B08	B08	B	08	09	137	Asymptomatic			Asymptomatic	3	Validation	3	2	F	1	41	41_50	0.000180746	0.000302294	0.000212303	0.00545806	0.002645	0.00024175	0.000359813	0.000327367	0.00828697	0.000564023	0.00131795	0.00183625	0.0224453	0.00332756	0.00119531	0.00684833	0.00139499	0.00116555	0.000370794	0.000357061	0.0021503	0.000165025	0.00311928	0.00165349	0.0877646	0.0361728	0.438199	0.0225039
2020_05_26_Plate3_C_17.xy	03_41	03_C17	3	09_B09	B09	B	09	09	73	Asymptomatic			Asymptomatic	3	Validation	3	2	F	1	39	31_40	0.000176473	0.000264912	0.000275273	0.00804468	0.00273974	0.000233358	0.000299486	0.000329972	0.00749761	0.000417791	0.000972698	0.00147515	0.0220848	0.00368792	0.00106333	0.00580136	0.00131255	0.000724908	0.000234528	0.000338806	0.00166335	9.58339e-05	0.00224304	0.00160481	0.0708729	0.0520162	0.399179	0.0142145
2020_05_26_Plate3_C_18.xy	03_42	03_C18	3	10_B09	B09	B	09	10	100	Visceral Leishmaniasis	0	U_VL	Visceral Leishmaniasis U-VL	3	Validation	4	1	M	2	38	31_40	0.000156421	0.000539294	0.000429389	0.0288674	0.00399594	0.00021928	0.000260189	0.000335975	0.00699765	0.00054088	0.00276729	0.00128299	0.0431312	0.00407769	0.000678075	0.00551867	0.00193715	0.000944878	0.000147524	0.000237363	0.00154799	0.000228401	0.00176495	0.00118654	0.02766	0.0393383	0.459363	0.0136787
2020_05_26_Plate3_C_19.xy	03_43	03_C19	3	09_B10	B10	B	10	09	101	Visceral Leishmaniasis	0	U_VL	Visceral Leishmaniasis U-VL	3	Validation	4	1	M	2	42	41_50	0.000583704	0.00119371	0.00151665	0.108026	0.038327	0.000295686	0.000390266	0.000252904	0.00560593	0.000735786	0.00186076	0.00188516	0.061192	0.00528332	0.00235797	0.0229142	0.00362774	0.00095381	0.000286986	0.000322381	0.00294984	0.000427614	0.00166393	0.00108359	0.0374273	0.0242677	0.256169	0.0184661
2020_05_26_Plate3_C_20.xy	03_44	03_C20	3	10_B10	B10	B	10	10	201	Non Endemic Area			Non Endemic Area	3	Validation	1	2	F	1	31	31_40	0.000169572	0.000306169	0.000179693	0.00688636	0.0021102	0.000224022	0.000358359	0.000382487	0.00844551	0.00054874	0.00114085	0.0013372	0.0252484	0.00262191	0.000788681	0.00552349	0.00109302	0.000916165	0.000318886	0.000351049	0.00203144	0.000115047	0.0024515	0.00180519	0.0826736	0.0421616	0.426286	0.0215341
2020_05_26_Plate3_C_21.xy	03_45	03_C21	3	09_B11	B11	B	11	09	124	Asymptomatic			Asymptomatic	3	Validation	3	2	F	1	65	61_70	0.000214398	0.000395542	0.000595973	0.0107755	0.00358927	0.00026882	0.000393455	0.000345664	0.00744661	0.000587402	0.00133559	0.00294469	0.0345554	0.00425344	0.00215748	0.0110105	0.00221093	0.00116984	0.000333313	0.000388926	0.00196504	0.000138183	0.00374591	0.00157622	0.0700639	0.0378974	0.385274	0.0206124
2020_05_26_Plate3_C_22.xy	03_46	03_C22	3	10_B11	B11	B	11	10	Serum02_5	Pool Serum				1	Validation	10	3	NA	NA	NA	NA	0.000181848	0.000408391	0.000361672	0.0160212	0.00236528	0.000177016	0.000292821	0.000358373	0.0091243	0.000496307	0.00150067	0.0014205	0.0329676	0.00336721	0.000703841	0.00504462	0.00116465	0.000717908	0.000168645	0.000255387	0.00174959	0.000133939	0.00190089	0.00152585	0.0573995	0.0430295	0.460913	0.0156789
2020_05_26_Plate3_E_01.xy	03_49	03_E01	3	09_C01	C01	C	01	09	196	Non Endemic Area			Non Endemic Area	3	Validation	1	2	M	2	24	18_30	8.30557e-05	0.000174059	9.59821e-05	0.00491815	0.00203439	7.7949e-05	0.000185181	0.000202485	0.00734301	0.000233856	0.00106797	0.000510864	0.0148922	0.00212213	0.000280392	0.00424795	0.000851224	0.000475859	8.73661e-05	0.000183641	0.00120269	2.47912e-05	0.0011401	0.000972092	0.0517634	0.0401183	0.473904	0.0113998
2020_05_26_Plate3_E_02.xy	03_50	03_E02	3	10_C01	C01	C	01	10	62	Asymptomatic			Asymptomatic	3	Validation	3	2	M	2	55	51_60	0.000354454	0.000765314	0.000722383	0.0379335	0.0137394	0.00030434	0.00064081	0.000539046	0.0106275	0.000846365	0.00158674	0.00184593	0.0485487	0.00542441	0.00118948	0.0137831	0.00271876	0.00200554	0.000477837	0.000686957	0.00310613	0.000213977	0.003434	0.00260409	0.0828035	0.0452679	0.481908	0.0212052
2020_05_26_Plate3_E_04.xy	03_52	03_E04	3	10_C02	C02	C	02	10	24	Healthy from Endemic area			Healthy from Endemic area	3	Validation	2	2	F	1	29	18_30	0.000167532	0.000229312	0.000130323	0.00430974	0.00127995	0.000187436	0.000329696	0.000387753	0.00910732	0.000455731	0.00108619	0.00105891	0.0165796	0.00231273	0.000859058	0.00310319	0.000795759	0.000667298	0.00018772	0.000344927	0.00218288	6.08065e-05	0.00222584	0.001818	0.0947135	0.0502678	0.458217	0.0167943
2020_05_26_Plate3_E_05.xy	03_53	03_E05	3	09_C03	C03	C	03	09	108	Asymptomatic			Asymptomatic	3	Validation	3	2	F	1	25	18_30	0.000200711	0.000336015	0.000235687	0.00774474	0.00287467	0.000236458	0.000391549	0.000364776	0.00822626	0.000561967	0.00135548	0.00173891	0.0205045	0.00312326	0.00125402	0.00630296	0.00125879	0.00115573	0.000297686	0.00038579	0.00221349	0.000157661	0.00351673	0.0015867	0.0831954	0.0420469	0.442633	0.0195685
2020_05_26_Plate3_E_06.xy	03_54	03_E06	3	10_C03	C03	C	03	10	Serum02_1	Pool Serum				1	Validation	10	3	NA	NA	NA	NA	0.00015873	0.000400911	0.000355171	0.0155421	0.00211742	0.000186718	0.000280495	0.00031627	0.00842213	0.00051557	0.00143384	0.00142837	0.0329913	0.00358448	0.000727009	0.00475683	0.00118881	0.000741583	0.000189596	0.000250991	0.0015777	0.00011613	0.00179608	0.00133086	0.0550837	0.0395753	0.428193	0.0168049
2020_05_26_Plate3_E_08.xy	03_56	03_E08	3	10_C04	C04	C	04	10	98	Visceral Leishmaniasis			Visceral Leishmaniasis	3	Validation	4	1	M	2	58	51_60	0.000146868	0.000279114	0.000320023	0.0122236	0.00229439	0.000208833	0.000233984	0.000259021	0.00788599	0.000313946	0.0012645	0.000952921	0.0199049	0.00423202	0.000614859	0.00318611	0.00147475	0.000519417	0.00013274	0.00022865	0.00136742	7.56713e-05	0.00120101	0.00113252	0.043721	0.0270248	0.469262	0.00639616
2020_05_26_Plate3_E_09.xy	03_57	03_E09	3	09_C05	C05	C	05	09	111	Asymptomatic			Asymptomatic	3	Validation	3	2	F	1	49	41_50	0.000158069	0.000275641	0.000227589	0.00873243	0.00239762	0.000226854	0.000296651	0.000382238	0.00760521	0.000438712	0.00114688	0.00140963	0.023101	0.00381662	0.000969603	0.00649885	0.00150863	0.000964591	0.000290749	0.000352733	0.00198863	0.000125344	0.00223277	0.00186789	0.0644839	0.0518783	0.417552	0.0143818
2020_05_26_Plate3_E_10.xy	03_58	03_E10	3	10_C05	C05	C	05	10	10	Healthy from Endemic area			Healthy from Endemic area	3	Validation	2	2	M	2	22	18_30	0.000151982	0.000309489	0.000205238	0.00841001	0.00251668	0.000217865	0.000296568	0.000329948	0.00796494	0.000547328	0.00120111	0.00140365	0.0291951	0.00308334	0.000624178	0.00510539	0.00105245	0.000760727	0.000229541	0.000310333	0.00204134	8.45531e-05	0.0021979	0.00172081	0.0783598	0.0490643	0.441999	0.0264368
2020_05_26_Plate3_E_11.xy	03_59	03_E11	3	09_C06	C06	C	06	09	Visucon01_5	Visucon				2	Validation	11	3	NA	NA	NA	NA	0.000172703	0.000242112	0.000234943	0.00729615	0.0028241	0.000260156	0.000361092	0.000297671	0.00789331	0.000351519	0.00111996	0.00119155	0.0174152	0.00261194	0.000916023	0.0055765	0.00133996	0.00062017	0.000221566	0.000355621	0.00292723	0.000114702	0.00218624	0.00157683	0.0867817	0.0380653	0.495679	0.0103249
2020_05_26_Plate3_E_12.xy	03_60	03_E12	3	10_C06	C06	C	06	10	164	Asymptomatic			Asymptomatic	3	Validation	3	2	F	1	36	31_40	0.000142003	0.000217697	0.000199912	0.00681367	0.00165486	0.000153663	0.000262427	0.000274942	0.00770048	0.000343043	0.000894086	0.00122029	0.0187243	0.00249079	0.000740979	0.00446607	0.00103697	0.000546627	0.000177828	0.000244161	0.00165023	7.48704e-05	0.00218157	0.00140867	0.0616707	0.0389094	0.482486	0.010528
2020_05_26_Plate3_E_13.xy	03_61	03_E13	3	09_C07	C07	C	07	09	190	Visceral Leishmaniasis			Visceral Leishmaniasis	3	Validation	4	1	M	2	NA	NA	0.000103244	0.000178614	0.000139827	0.00410075	0.00162334	0.000153841	0.000188133	0.000263887	0.00775774	0.000302962	0.000904853	0.00083823	0.0154494	0.00262948	0.000693081	0.00443878	0.00109747	0.000773993	0.000152462	0.000260472	0.0013099	5.9684e-05	0.00126416	0.00137954	0.0370353	0.0349821	0.48652	0.0100152
2020_05_26_Plate3_E_14.xy	03_62	03_E14	3	10_C07	C07	C	07	10	Visucon02_2	Visucon				2	Validation	11	3	NA	NA	NA	NA	0.000137067	0.000180423	0.000172088	0.00617002	0.00228192	0.000201583	0.000246296	0.0002507	0.00792732	0.000251021	0.000861228	0.000858551	0.0136245	0.00235022	0.000665287	0.0041812	0.00118502	0.000368912	0.000147164	0.000281222	0.0024516	5.4339e-05	0.00140542	0.00138238	0.081766	0.0415191	0.482077	0.0066141
2020_05_26_Plate3_E_15.xy	03_63	03_E15	3	09_C08	C08	C	08	09	131	Visceral Leishmaniasis	0	U_VL	Visceral Leishmaniasis U-VL	3	Validation	4	1	M	2	40	31_40	0.000287149	0.000785764	0.000608015	0.0509589	0.00346446	0.000391697	0.00033358	0.000162671	0.00445484	0.000746342	0.00313718	0.00154084	0.067026	0.00486116	0.00101293	0.00700791	0.00333572	0.000926594	0.000328671	0.00018729	0.00217616	0.000222837	0.00119212	0.000571226	0.0272861	0.00780039	0.210023	0.0202542
2020_05_26_Plate3_E_16.xy	03_64	03_E16	3	10_C08	C08	C	08	10	134	Visceral Leishmaniasis	0	U_VL	Visceral Leishmaniasis U-VL	3	Validation	4	1	M	2	36	31_40	0.000224718	0.000639633	0.000798548	0.0328919	0.0136045	0.000321149	0.000301798	0.000121238	0.00545419	0.00082313	0.00180182	0.00246875	0.0592883	0.0116525	0.00335589	0.0287035	0.00861925	0.000780778	0.000314613	0.000263564	0.00263626	0.00015259	0.00236509	0.000834363	0.0386363	0.00766287	0.282254	0.032375
2020_05_26_Plate3_E_17.xy	03_65	03_E17	3	09_C09	C09	C	09	09	39	Healthy from Endemic area			Healthy from Endemic area	3	Validation	2	2	F	1	46	41_50	0.000205919	0.000296764	0.000324664	0.00758369	0.00260945	0.000281892	0.000372933	0.000294337	0.00814101	0.000544384	0.00136832	0.00211045	0.019825	0.00287424	0.00124149	0.00709453	0.00167714	0.000967014	0.000340446	0.000328731	0.00223948	0.000148975	0.00363992	0.00120562	0.0660223	0.0285088	0.44807	0.0179634
2020_05_26_Plate3_E_18.xy	03_66	03_E18	3	10_C09	C09	C	09	10	90	Asymptomatic			Asymptomatic	3	Validation	3	2	M	2	41	41_50	0.000117009	0.000186512	0.000133828	0.00335641	0.00118667	0.000195781	0.000234211	0.00024099	0.00821549	0.000314361	0.00102329	0.000931131	0.0132381	0.00261989	0.00051505	0.00366589	0.000978162	0.000483034	0.000137737	0.000229715	0.00164323	5.99833e-05	0.0013081	0.00111405	0.0675174	0.0382939	0.439727	0.00916496
2020_05_26_Plate3_E_19.xy	03_67	03_E19	3	09_C10	C10	C	10	09	77	Asymptomatic			Asymptomatic	3	Validation	3	2	F	1	31	31_40	0.000206812	0.000322386	0.000204626	0.00788024	0.00272203	0.000271503	0.000424546	0.000287567	0.00860804	0.000508917	0.00160315	0.00116396	0.0198569	0.00292249	0.000640357	0.00482895	0.0011559	0.000776233	0.000222133	0.000273746	0.00182076	0.000137733	0.00181152	0.00114308	0.0690803	0.0294351	0.501384	0.0137203
2020_05_26_Plate3_E_20.xy	03_68	03_E20	3	10_C10	C10	C	10	10	38	Asymptomatic			Asymptomatic	3	Validation	3	2	M	2	31	31_40	0.000147147	0.000214836	0.000190276	0.00528181	0.0016599	0.000210878	0.000294978	0.00035862	0.00770921	0.000371933	0.00103961	0.00127417	0.0172093	0.00238213	0.000762741	0.00480108	0.00110136	0.000669251	0.000195336	0.000304343	0.00171133	8.83944e-05	0.00215003	0.00158845	0.0575741	0.0427169	0.442398	0.0116887
2020_05_26_Plate3_E_21.xy	03_69	03_E21	3	09_C11	C11	C	11	09	76	Healthy from Endemic area			Healthy from Endemic area	3	Validation	2	2	F	1	37	31_40	0.00015494	0.000221005	0.000188401	0.00551794	0.00150988	0.000216659	0.000292858	0.000369779	0.00794794	0.000396663	0.00105209	0.00134818	0.019182	0.00302958	0.00076464	0.00329788	0.000916	0.000606475	0.000184301	0.000309159	0.00147683	8.41816e-05	0.00222808	0.00158722	0.0826064	0.0573389	0.436716	0.0143742
2020_05_26_Plate3_E_22.xy	03_70	03_E22	3	10_C11	C11	C	11	10	70	Asymptomatic			Asymptomatic	3	Validation	3	2	F	1	54	51_60	0.000209552	0.000242982	0.000255476	0.00423542	0.00232747	0.000201042	0.000475536	0.000319026	0.00827994	0.000445385	0.00137557	0.00165092	0.0126408	0.00206228	0.000981291	0.00597476	0.00165473	0.00105455	0.000324443	0.00030889	0.00280278	0.00015798	0.00334023	0.0016579	0.0777384	0.0382737	0.452254	0.0114271
2020_05_26_Plate3_E_24.xy	03_72	03_E24	3	10_C12	C12	C	12	10	189	Visceral Leishmaniasis			Visceral Leishmaniasis	3	Validation	4	1	M	2	36	31_40	0.00024049	0.000533854	0.000592988	0.029399	0.014791	0.000266923	0.000321068	0.000391866	0.00885425	0.000596242	0.00152205	0.00164632	0.0398016	0.00468719	0.00194456	0.0200784	0.00314708	0.000903026	0.000257393	0.000416022	0.00271262	9.91484e-05	0.00208489	0.00213874	0.0545588	0.0600349	0.418682	0.0194972
2020_05_26_Plate3_G_01.xy	03_73	03_G01	3	09_D01	D01	D	01	09	Serum01_5	Pool Serum				1	Validation	10	3	NA	NA	NA	NA	0.000146482	0.000187987	0.000203262	0.00518618	0.00252872	5.28687e-05	0.000252721	0.000325182	0.00702085	0.000303302	0.000779613	0.00105817	0.0154956	0.0023476	0.0007986	0.00670162	0.000851292	0.000858872	0.000153432	0.000309673	0.00197935	6.58086e-05	0.00220246	0.00151173	0.0566172	0.0432672	0.409167	0.015344
2020_05_26_Plate3_G_02.xy	03_74	03_G02	3	10_D01	D01	D	01	10	46	Asymptomatic			Asymptomatic	3	Validation	3	2	F	1	47	41_50	0.000358498	0.000921193	0.000711208	0.0255004	0.00782586	0.000260614	0.000404308	0.000687808	0.00932068	0.000757874	0.00159083	0.00142162	0.0349772	0.0050358	0.00118165	0.0110757	0.00393644	0.00103961	0.000214618	0.000454627	0.00165877	0.000154063	0.00226287	0.00229634	0.0468131	0.0560295	0.416004	0.0123994
2020_05_26_Plate3_G_03.xy	03_75	03_G03	3	09_D02	D02	D	02	09	97	Healthy from Endemic area			Healthy from Endemic area	3	Validation	2	2	M	2	48	41_50	0.000161793	0.000253581	0.000237184	0.00952635	0.0040611	0.000221091	0.000299846	0.000292768	0.00737792	0.000340708	0.00108935	0.00103501	0.0198005	0.0028897	0.000983059	0.00727362	0.00178799	0.000738446	0.000192139	0.000236432	0.00169229	9.45167e-05	0.00167371	0.00138308	0.0724021	0.0359168	0.411002	0.0094818
2020_05_26_Plate3_G_04.xy	03_76	03_G04	3	10_D02	D02	D	02	10	Visucon02_4	Visucon				2	Validation	11	3	NA	NA	NA	NA	0.00017456	0.000229203	0.000219836	0.00675759	0.00249439	0.000215325	0.000342234	0.000330709	0.00845914	0.000360641	0.00103087	0.00114744	0.0168063	0.00267002	0.000925152	0.00494432	0.00133842	0.000576339	0.000198712	0.000310469	0.00266373	8.76392e-05	0.0019439	0.00141988	0.0930702	0.0393961	0.476616	0.00979842
2020_05_26_Plate3_G_05.xy	03_77	03_G05	3	09_D03	D03	D	03	09	88	Healthy from Endemic area			Healthy from Endemic area	3	Validation	2	2	F	1	27	18_30	0.00017714	0.000286252	0.000355314	0.0097078	0.00397233	0.000195102	0.000295092	0.000315325	0.00782125	0.000401729	0.000953152	0.00170142	0.0239292	0.00347034	0.00113649	0.00695057	0.00201921	0.000873841	0.000251806	0.000313492	0.00179421	0.00012209	0.00217356	0.00153455	0.0696954	0.0496547	0.434727	0.0125883
2020_05_26_Plate3_G_06.xy	03_78	03_G06	3	10_D03	D03	D	03	10	206	Non Endemic Area			Non Endemic Area	3	Validation	1	2	M	2	26	18_30	0.000176577	0.000391324	0.000271418	0.00572642	0.00182634	0.000188641	0.000381208	0.000458897	0.00881789	0.000857947	0.00203302	0.00206508	0.0270429	0.00366482	0.00143317	0.00719766	0.00192842	0.00129682	0.000354206	0.000370876	0.00228185	0.000152384	0.00397862	0.00161831	0.0537464	0.0372944	0.385437	0.0326658
2020_05_26_Plate3_G_07.xy	03_79	03_G07	3	09_D04	D04	D	04	09	19	Asymptomatic			Asymptomatic	3	Validation	3	2	F	1	40	31_40	0.000337416	0.000395522	0.000330379	0.00620274	0.00207721	0.000431366	0.000758471	0.000479617	0.0104433	0.000783336	0.00281778	0.0011676	0.0142988	0.00371891	0.00071932	0.00497759	0.00239918	0.00142486	0.000302233	0.000481999	0.00204083	0.000271449	0.00246043	0.00171094	0.0514634	0.0423091	0.384262	0.00991702
2020_05_26_Plate3_G_08.xy	03_80	03_G08	3	10_D04	D04	D	04	10	21	Healthy from Endemic area			Healthy from Endemic area	3	Validation	2	2	M	2	38	31_40	0.000164334	0.000271329	0.000232435	0.00733795	0.00243703	0.000216558	0.000313581	0.000374014	0.00710047	0.000471347	0.00123643	0.00136709	0.0181048	0.00278426	0.000865701	0.00432089	0.00129416	0.000901542	0.000214837	0.000372782	0.00200044	0.000101646	0.00259804	0.00187523	0.0676542	0.0480347	0.4128	0.0145332
2020_05_26_Plate3_G_09.xy	03_81	03_G09	3	09_D05	D05	D	05	09	86	Asymptomatic			Asymptomatic	3	Validation	3	2	F	1	32	31_40	0.000134837	0.000222504	0.000157464	0.00456923	0.00181398	0.000256012	0.000250822	0.000231335	0.00694611	0.000374853	0.00115015	0.00107806	0.0172221	0.00333187	0.000760906	0.00507814	0.00125347	0.00058655	0.000170771	0.000237345	0.00142977	6.87257e-05	0.00167342	0.00113217	0.0522409	0.028066	0.411037	0.0122859
2020_05_26_Plate3_G_10.xy	03_82	03_G10	3	10_D05	D05	D	05	10	112	Healthy from Endemic area			Healthy from Endemic area	3	Validation	2	2	M	2	48	41_50	0.000135839	0.000185328	0.000130579	0.00352958	0.00116359	0.000173284	0.00025029	0.000372506	0.00742731	0.00033031	0.000930562	0.000910548	0.0135912	0.00236948	0.00064992	0.00339063	0.000968233	0.000672137	0.000183389	0.000290269	0.00169469	6.97789e-05	0.00157202	0.0017943	0.0550428	0.0505226	0.418268	0.0103818
2020_05_26_Plate3_G_11.xy	03_83	03_G11	3	09_D06	D06	D	06	09	44	Healthy from Endemic area			Healthy from Endemic area	3	Validation	2	2	F	1	22	18_30	0.000133738	0.000169385	0.000145757	0.0035646	0.00184559	0.000175856	0.000240533	0.000341933	0.00705583	0.000304326	0.000833599	0.00105884	0.0136774	0.00209699	0.000724583	0.0056148	0.000776138	0.000668386	0.000179953	0.000269525	0.00149051	7.33051e-05	0.00158212	0.00162258	0.059554	0.0518044	0.42513	0.0114702
2020_05_26_Plate3_G_12.xy	03_84	03_G12	3	10_D06	D06	D	06	10	79	Asymptomatic			Asymptomatic	3	Validation	3	2	M	2	44	41_50	0.000288159	0.000589699	0.000314764	0.00901606	0.00342105	0.000284171	0.000513758	0.000569706	0.0101567	0.000687138	0.00158303	0.00102546	0.0211069	0.00332924	0.000786724	0.00618222	0.00119011	0.000838061	0.000249884	0.000773607	0.00224151	2.46108e-05	0.00170721	0.00246414	0.0451401	0.0530028	0.459747	0.0125517
2020_05_26_Plate3_G_14.xy	03_86	03_G14	3	10_D07	D07	D	07	10	200	Non Endemic Area			Non Endemic Area	3	Validation	1	2	M	2	28	18_30	0.000191238	0.000345064	0.000299722	0.0129638	0.0020195	0.000279352	0.000370372	0.000353271	0.0073066	0.000478147	0.00161205	0.000994074	0.0272981	0.00315799	0.000682415	0.00441133	0.00146125	0.000977054	0.000199671	0.000261983	0.00179915	0.000116222	0.00139237	0.00194044	0.048348	0.0411608	0.444595	0.0106709
2020_05_26_Plate3_G_16.xy	03_88	03_G16	3	10_D08	D08	D	08	10	20	Healthy from Endemic area			Healthy from Endemic area	3	Validation	2	2	F	1	30	18_30	0.000168804	0.000290971	0.000176018	0.00534872	0.00162501	0.000251719	0.000340533	0.000413094	0.00856107	0.00057426	0.00130524	0.00142564	0.0233267	0.0036939	0.000907478	0.00626821	0.00135563	0.000857013	0.000327878	0.000341139	0.00253073	0.000128086	0.00218709	0.0020204	0.060306	0.0512958	0.424991	0.0211539
2020_05_26_Plate3_G_17.xy	03_89	03_G17	3	09_D09	D09	D	09	09	85	Asymptomatic			Asymptomatic	3	Validation	3	2	F	1	27	31_40	0.000155482	0.000221767	0.000251429	0.00708783	0.00236579	0.000210591	0.000264558	0.000377921	0.0074159	0.000376558	0.00106867	0.00149678	0.0183448	0.002478	0.000877709	0.00492873	0.00141117	0.00078034	0.00022125	0.000291447	0.00174723	9.08316e-05	0.00215894	0.00180095	0.0634148	0.0604304	0.418048	0.0126831
2020_05_26_Plate3_G_18.xy	03_90	03_G18	3	10_D09	D09	D	09	10	55	Healthy from Endemic area			Healthy from Endemic area	3	Validation	2	2	F	1	47	41_50	0.000149931	0.000147078	0.000243079	0.00298717	0.0017342	0.000184061	0.000277094	0.000284605	0.00781198	0.000267869	0.00092031	0.00148057	0.00926997	0.00185666	0.00134009	0.0044632	0.00092775	0.000746746	0.000215107	0.00034312	0.00315405	8.20533e-05	0.00273677	0.00156585	0.0699277	0.0336281	0.436318	0.00710148
2020_05_26_Plate3_G_19.xy	03_91	03_G19	3	09_D10	D10	D	10	09	95	Asymptomatic			Asymptomatic	3	Validation	3	2	F	1	36	31_40	0.000157233	0.000282195	0.000211055	0.00552545	0.0024697	0.000254305	0.000319614	0.000319776	0.00741079	0.000559124	0.00134448	0.00163734	0.0230558	0.00359356	0.000945296	0.0072786	0.00105794	0.000924138	0.000290584	0.000334145	0.00197888	0.000108089	0.00253164	0.00135062	0.0795147	0.0389534	0.403403	0.0241609
2020_05_26_Plate3_G_20.xy	03_92	03_G20	3	10_D10	D10	D	10	10	32	Healthy from Endemic area			Healthy from Endemic area	3	Validation	2	2	M	2	38	31_40	0.000172402	0.000336972	0.000232594	0.00903636	0.00452085	0.000260782	0.000337617	0.00031784	0.00776393	0.000718817	0.0016369	0.00156754	0.0217692	0.00293955	0.000954031	0.00665242	0.00149776	0.000937216	0.000410305	0.00033893	0.00241045	0.000220731	0.00263548	0.00190574	0.0516915	0.0417652	0.45215	0.0317946
2020_05_26_Plate3_G_21.xy	03_93	03_G21	3	09_D11	D11	D	11	09	Serum01_4	Pool Serum				1	Validation	10	3	NA	NA	NA	NA	0.000208361	0.000439244	0.000433853	0.0167775	0.00235592	0.000276403	0.000339735	0.000338131	0.0090048	0.00057715	0.00164165	0.00182521	0.0366457	0.00371046	0.000926872	0.00524034	0.00132962	0.000864859	0.000237543	0.000310748	0.00181456	0.000146138	0.00221523	0.00127395	0.0602105	0.0382088	0.42955	0.0193165
2020_05_26_Plate3_G_22.xy	03_94	03_G22	3	10_D11	D11	D	11	10	Visucon02_5	Visucon				2	Validation	11	3	NA	NA	NA	NA	0.00016825	0.0002123	0.000205279	0.00650099	0.00232558	0.000192144	0.000343593	0.000317758	0.0084087	0.000330042	0.000999714	0.00103229	0.0159938	0.00249063	0.000804911	0.0047943	0.00131695	0.000567154	0.000194788	0.000290319	0.00236594	7.87455e-05	0.0018161	0.00157758	0.0878931	0.0405164	0.464719	0.0091824
2020_05_26_Plate3_G_24.xy	03_96	03_G24	3	10_D12	D12	D	12	10	28	Healthy from Endemic area			Healthy from Endemic area	3	Validation	2	2	F	1	NA	NA	0.000354747	0.000720877	0.000652834	0.0257238	0.00985453	0.000374987	0.000603985	0.000480385	0.00961921	0.000889946	0.00180156	0.00356761	0.0521582	0.00540303	0.00280919	0.016558	0.00297053	0.00181753	0.000653205	0.000563471	0.00341133	0.000262415	0.0060702	0.00216777	0.0867752	0.0498293	0.410917	0.0266181
2020_05_26_Plate3_I_01.xy	03_97	03_I01	3	09_E01	E01	E	01	09	81	Asymptomatic			Asymptomatic	3	Validation	3	2	F	1	45	41_50	0.000253981	0.000456965	0.000579075	0.0176766	0.00698991	0.000294473	0.000434301	0.000389485	0.00927541	0.000658038	0.00153917	0.00274169	0.0343809	0.00480884	0.00167339	0.0120577	0.00225312	0.00134965	0.000327648	0.000346049	0.00197208	0.000145539	0.00393651	0.00177895	0.0809432	0.0438954	0.43632	0.026233
2020_05_26_Plate3_I_02.xy	03_98	03_I02	3	10_E01	E01	E	01	10	33	Healthy from Endemic area			Healthy from Endemic area	3	Validation	2	2	F	1	35	31_40	0.000225641	0.000284706	0.000480032	0.00906023	0.00300823	0.000188471	0.000427741	0.00037136	0.00930702	0.000461042	0.000890075	0.0029183	0.0260107	0.00193319	0.0015304	0.00764349	0.00084499	0.00107684	0.000253967	0.000328894	0.00200568	7.23962e-05	0.00495094	0.00178173	0.0833815	0.0478478	0.494754	0.0173861
2020_05_26_Plate3_I_03.xy	03_99	03_I03	3	09_E02	E02	E	02	09	192	Non Endemic Area			Non Endemic Area	3	Validation	1	2	F	1	35	31_40	0.000217322	0.000373852	0.000247573	0.00651942	0.00295752	0.000255571	0.000430777	0.000412732	0.00922701	0.000721783	0.00160538	0.00213699	0.0285929	0.00335115	0.00144776	0.00940144	0.00134457	0.00142065	0.000407038	0.000362983	0.00251206	0.000190553	0.00372198	0.00150725	0.0875159	0.0426344	0.429709	0.0291951
2020_05_26_Plate3_I_04.xy	03_100	03_I04	3	10_E02	E02	E	02	10	40	Asymptomatic			Asymptomatic	3	Validation	3	2	F	1	86	71_80	0.000198926	0.000346258	0.000640151	0.0113893	0.00569976	0.000222089	0.000366891	0.000224274	0.00859846	0.000521057	0.00126259	0.00270228	0.0273381	0.00388478	0.00201967	0.0133689	0.0023393	0.00118212	0.000312057	0.000338038	0.00327456	0.00017307	0.00367039	0.00145902	0.0641582	0.0184575	0.465339	0.0149839
2020_05_26_Plate3_I_05.xy	03_101	03_I05	3	09_E03	E03	E	03	09	11	Healthy from Endemic area			Healthy from Endemic area	3	Validation	2	2	F	1	30	18_30	0.000183323	0.000274207	0.000235772	0.00710328	0.00225722	0.000208529	0.000342398	0.000389777	0.00783003	0.000472363	0.00124768	0.00155935	0.0222888	0.00274668	0.000934624	0.00549058	0.00113942	0.000860191	0.000259528	0.000339207	0.00190206	0.000105315	0.00286416	0.00165028	0.0750269	0.0472298	0.433126	0.0168574
2020_05_26_Plate3_I_06.xy	03_102	03_I06	3	10_E03	E03	E	03	10	176	Visceral Leishmaniasis			Visceral Leishmaniasis	3	Validation	4	1	M	2	33	31_40	0.00014142	0.000242809	0.000484954	0.00887767	0.00233759	0.000193558	0.000245197	0.000333876	0.00860192	0.000342154	0.00106149	0.00125244	0.0188706	0.0029209	0.000636513	0.00372477	0.00105311	0.000779295	0.000118997	0.000243715	0.00172506	7.56887e-05	0.00136722	0.00144052	0.0337903	0.0423784	0.507385	0.00959097
2020_05_26_Plate3_I_07.xy	03_103	03_I07	3	09_E04	E04	E	04	09	Serum01_1	Pool Serum				1	Validation	10	3	NA	NA	NA	NA	0.000166834	0.000331883	0.000302073	0.0122168	0.0020484	0.00020083	0.000270652	0.000327503	0.00831396	0.000478642	0.00147779	0.00164319	0.0278785	0.00331356	0.000830122	0.00445375	0.00115441	0.000679251	0.000181348	0.000283081	0.00188895	0.000123273	0.00329761	0.00129579	0.0569502	0.0393671	0.442462	0.0150502
2020_05_26_Plate3_I_08.xy	03_104	03_I08	3	10_E04	E04	E	04	10	89	Healthy from Endemic area			Healthy from Endemic area	3	Validation	2	2	M	2	31	31_40	0.000175817	0.000385685	0.000370546	0.0185559	0.0026479	0.000241656	0.000307863	0.000296158	0.00749882	0.000475762	0.00139798	0.00127314	0.028734	0.00262504	0.000644306	0.00352549	0.00108264	0.000784223	0.000205537	0.000256148	0.00234469	8.71752e-05	0.00189194	0.00128953	0.0549113	0.031145	0.438626	0.0138727
2020_05_26_Plate3_I_09.xy	03_105	03_I09	3	09_E05	E05	E	05	09	147	Visceral Leishmaniasis			Visceral Leishmaniasis	3	Validation	4	1	M	2	28	18_30	0.000140382	0.000281881	0.000327281	0.0132719	0.00255992	0.000168725	0.000242527	0.000256923	0.00809771	0.000365505	0.000947982	0.0012352	0.0294577	0.00196308	0.000429099	0.00416958	0.000639252	0.00045739	0.000120425	0.000196498	0.00122986	8.88196e-05	0.00114555	0.000995429	0.0382971	0.0380128	0.498194	0.0148937
2020_05_26_Plate3_I_10.xy	03_106	03_I10	3	10_E05	E05	E	05	10	139	Visceral Leishmaniasis	0	U_VL	Visceral Leishmaniasis U-VL	3	Validation	4	1	M	2	23	18_30	0.00018321	0.000722637	0.000762966	0.0517153	0.00313958	0.000164675	0.000273542	0.000219	0.00589594	0.000746191	0.00269986	0.00164116	0.071872	0.00524481	0.000475812	0.00473866	0.00137272	0.000666719	0.00014695	0.000129266	0.00119466	0.000290862	0.00135457	0.00111384	0.0297507	0.0295606	0.392774	0.0221223
2020_05_26_Plate3_I_11.xy	03_107	03_I11	3	09_E06	E06	E	06	09	36	Healthy from Endemic area			Healthy from Endemic area	3	Validation	2	2	F	1	66	61_70	0.000217404	0.000303772	0.000571817	0.0130934	0.00576858	0.000236388	0.000334464	0.000360272	0.00840061	0.000389448	0.00104861	0.00210309	0.0234783	0.00414912	0.00138533	0.00772739	0.00163517	0.00102413	0.000269043	0.00035709	0.00188462	0.0001397	0.00288112	0.00169753	0.0985867	0.047761	0.423063	0.0102367
2020_05_26_Plate3_I_12.xy	03_108	03_I12	3	10_E06	E06	E	06	10	Serum02_2	Pool Serum				1	Validation	10	3	NA	NA	NA	NA	0.000177064	0.000400348	0.00035675	0.0143399	0.00210027	0.000242265	0.000306758	0.00030537	0.00799592	0.000525076	0.00154064	0.00146077	0.0312295	0.00352833	0.000757472	0.00458043	0.0012546	0.000454277	0.000203776	0.000279106	0.00206519	0.000125512	0.00164181	0.00133972	0.0481989	0.0374099	0.425087	0.0162161
2020_05_26_Plate3_I_13.xy	03_109	03_I13	3	09_E07	E07	E	07	09	87	Healthy from Endemic area			Healthy from Endemic area	3	Validation	2	2	M	2	38	31_40	0.000338871	0.000690732	0.000678397	0.0165307	0.0030561	0.000440678	0.000607291	0.000457654	0.0102923	0.000911711	0.00238223	0.00205555	0.0308161	0.00480431	0.000871395	0.00537323	0.00194733	0.00122468	0.000330351	0.000494911	0.00218327	0.000145504	0.00238968	0.00188189	0.0394004	0.0352482	0.47062	0.0151949
2020_05_26_Plate3_I_14.xy	03_110	03_I14	3	10_E07	E07	E	07	10	64	Asymptomatic			Asymptomatic	3	Validation	3	2	F	1	31	31_40	0.000163299	0.000227019	0.000212719	0.00815346	0.00279823	0.000200091	0.000254995	0.000368848	0.00751134	0.000299155	0.000971238	0.000940538	0.0183636	0.00309686	0.00072008	0.00498424	0.000953137	0.000487127	0.000118325	0.00030805	0.00148986	5.09109e-05	0.00130087	0.00194052	0.0619999	0.061195	0.424748	0.00868086
2020_05_26_Plate3_I_15.xy	03_111	03_I15	3	09_E08	E08	E	08	09	104	Asymptomatic			Asymptomatic	3	Validation	3	2	F	1	42	41_50	0.000161262	0.000283338	0.000298331	0.0099358	0.0028765	0.000176484	0.000292467	0.000263667	0.00663773	0.000453384	0.0010904	0.00159155	0.0260116	0.00291034	0.00147145	0.0068167	0.00174057	0.0010222	0.000368478	0.000245946	0.00156024	0.00015228	0.00246215	0.00136889	0.0752844	0.0384037	0.379535	0.0186581
2020_05_26_Plate3_I_16.xy	03_112	03_I16	3	10_E08	E08	E	08	10	Visucon02_1	Visucon				2	Validation	11	3	NA	NA	NA	NA	0.000178329	0.000214756	0.000214174	0.00628272	0.00234584	0.000199225	0.000325097	0.000292801	0.00839211	0.000327389	0.00103273	0.000988984	0.0155719	0.00256581	0.000749404	0.00458549	0.00118922	0.000367981	0.000178267	0.000333424	0.00302412	8.114e-05	0.0016835	0.00155099	0.0835933	0.039903	0.468787	0.00879287
2020_05_26_Plate3_I_17.xy	03_113	03_I17	3	09_E09	E09	E	09	09	Visucon01_1	Visucon				2	Validation	11	3	NA	NA	NA	NA	0.0001581	0.000187974	0.000193785	0.00523763	0.00197419	0.000206218	0.000287995	0.000272596	0.00823205	0.000299346	0.000938942	0.00109394	0.0128203	0.00236478	0.000821824	0.00410754	0.00114103	0.000441005	0.000180941	0.000312502	0.0023633	7.93093e-05	0.00190436	0.00126836	0.0926494	0.0381884	0.458312	0.00785472
2020_05_26_Plate3_I_18.xy	03_114	03_I18	3	10_E09	E09	E	09	10	168	Asymptomatic			Asymptomatic	3	Validation	3	2	M	2	28	18_30	0.000242278	0.000353706	0.000286401	0.0039258	0.00153305	0.000274986	0.000446948	0.000552834	0.00930518	0.000389577	0.00119948	0.00182385	0.0131343	0.00271609	0.00141717	0.0045125	0.00066637	0.000503476	0.000371799	0.000631792	0.00181606	0.000233988	0.00323247	0.00264611	0.0565935	0.0425189	0.267993	0.0160611
2020_05_26_Plate3_I_19.xy	03_115	03_I19	3	09_E10	E10	E	10	09	146	Asymptomatic			Asymptomatic	3	Validation	3	2	F	1	38	31_40	0.00014327	0.000194218	0.000211001	0.00436322	0.00230184	0.000168441	0.000280251	0.000285652	0.00689872	0.000377107	0.000909517	0.00157854	0.0166694	0.00205215	0.00100046	0.00653728	0.000931819	0.000721777	0.00024844	0.000269812	0.00162211	9.5066e-05	0.00279864	0.00142169	0.0768543	0.0415683	0.402486	0.0161145
2020_05_26_Plate3_I_20.xy	03_116	03_I20	3	10_E10	E10	E	10	10	91	Healthy from Endemic area			Healthy from Endemic area	3	Validation	2	2	F	1	26	18_30	0.00015571	0.000260948	0.000197794	0.00753052	0.00184521	0.000233675	0.000259747	0.000334191	0.00741779	0.000394865	0.0010671	0.00112204	0.0217552	0.00283521	0.000730324	0.00456456	0.00133104	0.000635119	0.00020098	0.000306497	0.00210801	9.12412e-05	0.00167073	0.0015887	0.0722064	0.0488454	0.401354	0.0118746
2020_05_26_Plate3_I_22.xy	03_118	03_I22	3	10_E11	E11	E	11	10	175	Asymptomatic			Asymptomatic	3	Validation	3	2	F	1	26	18_30	0.000170456	0.00030707	0.000202854	0.00454435	0.00127656	0.000277441	0.000356792	0.000458651	0.00832284	0.000580891	0.00125826	0.00185578	0.0242454	0.0026385	0.000893946	0.00431853	0.000779699	0.000539367	0.000262208	0.00039797	0.00248935	7.47338e-05	0.00310432	0.00183733	0.0627972	0.0531859	0.427052	0.0231301
2020_05_26_Plate3_I_23.xy	03_119	03_I23	3	09_E12	E12	E	12	09	Serum01_3	Pool Serum				1	Validation	10	3	NA	NA	NA	NA	0.000203725	0.000477764	0.000457585	0.0190824	0.00283768	0.000254204	0.000325958	0.00034606	0.00966749	0.000584235	0.00177682	0.00172103	0.0376366	0.00374109	0.000945922	0.00603823	0.00143657	0.0011523	0.0002563	0.000309519	0.00201958	0.000147103	0.00215791	0.00161442	0.0620347	0.0442923	0.460238	0.0171607
2020_05_26_Plate3_I_24.xy	03_120	03_I24	3	10_E12	E12	E	12	10	174	Asymptomatic			Asymptomatic	3	Validation	3	2	F	1	30	18_30	0.000406127	0.00103416	0.00100855	0.0603409	0.00981796	0.000291211	0.000589278	0.000543636	0.0085023	0.000977111	0.0017284	0.00298755	0.0923976	0.00620107	0.0020255	0.0137474	0.00257941	0.00158775	0.00035296	0.000603015	0.00295709	0.000205201	0.00414224	0.00262482	0.086898	0.0610723	0.377251	0.0244882
2020_05_26_Plate3_K_01.xy	03_121	03_K01	3	09_F01	F01	F	01	09	47	Healthy from Endemic area			Healthy from Endemic area	3	Validation	2	2	M	2	37	31_40	8.12783e-05	0.000167484	0.000131118	0.00379495	0.00141061	0.000120355	0.000198704	0.000415032	0.00668987	0.000309304	0.000953765	0.000668069	0.01774	0.0024082	0.000400681	0.00531481	0.00067527	0.000562502	9.79219e-05	0.000298542	0.00118751	6.39129e-05	0.00182877	0.00143961	0.0467088	0.0500762	0.403574	0.0191648
2020_05_26_Plate3_K_02.xy	03_122	03_K02	3	10_F01	F01	F	01	10	106	Asymptomatic			Asymptomatic	3	Validation	3	2	F	1	27	18_30	0.000199348	0.000438706	0.000333104	0.0178908	0.00604184	0.000255824	0.000354372	0.000326946	0.00841914	0.000639284	0.00128768	0.00174772	0.0394735	0.00429904	0.00136138	0.0114673	0.00177453	0.000962799	0.000278405	0.00035894	0.0022558	0.000151093	0.00291288	0.00172923	0.0584247	0.0393282	0.436952	0.0262862
2020_05_26_Plate3_K_03.xy	03_123	03_K03	3	09_F02	F02	F	02	09	74	Healthy from Endemic area			Healthy from Endemic area	3	Validation	2	2	M	2	41	41_50	0.000161914	0.000293312	0.000248814	0.0106451	0.00343198	0.000207396	0.000290651	0.00031074	0.00732086	0.000475557	0.00116324	0.00130651	0.0234604	0.00302895	0.000865221	0.00493352	0.00106661	0.000814905	0.000265659	0.000327256	0.00181168	0.000112545	0.00219174	0.00139134	0.0699164	0.0361397	0.398795	0.0193363
2020_05_26_Plate3_K_05.xy	03_125	03_K05	3	09_F03	F03	F	03	09	22	Healthy from Endemic area			Healthy from Endemic area	3	Validation	2	2	F	1	43	41_50	0.000149304	0.00027076	0.000178554	0.00642341	0.00240544	0.000244237	0.000261011	0.000313306	0.00670374	0.000514206	0.00147713	0.00125043	0.0228072	0.00372343	0.000730092	0.00586261	0.00131254	0.000866106	0.000273686	0.0003258	0.00288367	0.000161854	0.00199334	0.00155668	0.0603851	0.0442869	0.417518	0.0198812
2020_05_26_Plate3_K_06.xy	03_126	03_K06	3	10_F03	F03	F	03	10	113	Healthy from Endemic area			Healthy from Endemic area	3	Validation	2	2	F	1	19	18_30	0.000149803	0.000248955	0.000135442	0.00418497	0.00140431	0.00018901	0.000313489	0.000425622	0.00837377	0.000490798	0.0011352	0.00115	0.0173832	0.00249859	0.000631097	0.00421846	0.000909002	0.000913213	0.000301433	0.00031416	0.00214582	0.000140539	0.00201223	0.00186586	0.0626408	0.0569176	0.446299	0.0196662
2020_05_26_Plate3_K_07.xy	03_127	03_K07	3	09_F04	F04	F	04	09	122	Asymptomatic			Asymptomatic	3	Validation	3	2	F	1	30	18_30	0.000174103	0.000269774	0.000212023	0.00652268	0.00323682	0.000261005	0.000331522	0.000289826	0.00765965	0.00051946	0.00141693	0.00132382	0.0213937	0.00270745	0.00117252	0.00868056	0.00171061	0.000969631	0.000328664	0.000307228	0.00187969	0.00016243	0.00219689	0.00145369	0.0687144	0.0377251	0.451918	0.0180845
2020_05_26_Plate3_K_08.xy	03_128	03_K08	3	10_F04	F04	F	04	10	23	Healthy from Endemic area			Healthy from Endemic area	3	Validation	2	2	F	1	19	18_30	0.000260654	0.000447339	0.000395264	0.0114841	0.00330281	0.000302679	0.000511634	0.000445262	0.00847152	0.000634181	0.00160593	0.00137126	0.0247481	0.00350218	0.000927802	0.00634514	0.0020365	0.00119434	0.00030979	0.000365535	0.0021656	0.000125562	0.00203865	0.0022189	0.0583275	0.0476411	0.422654	0.0141777
2020_05_26_Plate3_K_09.xy	03_129	03_K09	3	09_F05	F05	F	05	09	16	Asymptomatic			Asymptomatic	3	Validation	3	2	F	1	25	18_30	0.000141664	0.00020798	0.000165277	0.00573216	0.00203848	0.000189106	0.000258747	0.000261934	0.00723143	0.000405443	0.000936567	0.00129614	0.0183725	0.00222686	0.000631625	0.00483336	0.000781614	0.000694958	0.000218682	0.000224938	0.00208835	6.76869e-05	0.00230166	0.00118603	0.0702381	0.0362199	0.443809	0.0202844
2020_05_26_Plate3_K_11.xy	03_131	03_K11	3	09_F06	F06	F	06	09	107	Visceral Leishmaniasis			Visceral Leishmaniasis	3	Validation	4	1	M	2	76	71_80	0.000218829	0.000269864	0.000711967	0.0147665	0.00618594	0.000220629	0.000354961	0.000495738	0.00790374	0.000344623	0.000967506	0.00141974	0.0139383	0.00212418	0.00137633	0.00571187	0.00205727	0.000947538	0.000268713	0.000524576	0.00221746	0.000107743	0.00247101	0.00270337	0.0727232	0.0535592	0.420663	0.00641569
2020_05_26_Plate3_K_12.xy	03_132	03_K12	3	10_F06	F06	F	06	10	56	Healthy from Endemic area			Healthy from Endemic area	3	Validation	2	2	M	2	17	12_17	0.000157749	0.000256532	0.000216564	0.00756495	0.0027124	0.000218856	0.000292225	0.000328331	0.00824021	0.0004112	0.00108598	0.00116958	0.0246466	0.00305039	0.000927965	0.00632836	0.00105867	0.000733107	0.000206494	0.000350059	0.00289069	8.10174e-05	0.00175257	0.00176344	0.0742998	0.05194	0.428097	0.0136237
2020_05_26_Plate3_K_13.xy	03_133	03_K13	3	09_F07	F07	F	07	09	92	Asymptomatic			Asymptomatic	3	Validation	3	2	M	2	23	18_30	0.000219834	0.000425903	0.00125573	0.0259644	0.00911765	0.00032108	0.000253529	0.000214995	0.00553329	0.000485751	0.00229143	0.00234188	0.0329429	0.00657969	0.00272775	0.0155543	0.00745653	0.000858433	0.000274526	0.000230946	0.00192317	0.000197357	0.00211524	0.000963932	0.0480695	0.0223478	0.295666	0.0121515
2020_05_26_Plate3_K_14.xy	03_134	03_K14	3	10_F07	F07	F	07	10	67	Asymptomatic			Asymptomatic	3	Validation	3	2	M	2	18	18_30	0.000284326	0.000567686	0.000423766	0.0117024	0.00310989	0.000329735	0.000561538	0.000545681	0.0105759	0.000880826	0.0028015	0.00177668	0.0353887	0.00352319	0.000811284	0.00632832	0.00180054	0.000230928	0.000392325	0.000774678	0.00598001	9.6225e-05	0.00228899	0.00203284	0.0440772	0.0532576	0.488041	0.0215644
2020_05_26_Plate3_K_15.xy	03_135	03_K15	3	09_F08	F08	F	08	09	135	Asymptomatic			Asymptomatic	3	Validation	3	2	F	1	26	18_30	0.000176831	0.000278423	0.000258792	0.0038392	0.00157751	0.00025444	0.00037239	0.000354398	0.00785064	0.000578377	0.0012651	0.00263018	0.0229781	0.00309953	0.0014343	0.00700123	0.00106512	0.0011426	0.000337803	0.000350593	0.00230069	0.000124867	0.00503233	0.00139157	0.0878731	0.0478085	0.424956	0.0293904
2020_05_26_Plate3_K_16.xy	03_136	03_K16	3	10_F08	F08	F	08	10	105	Healthy from Endemic area			Healthy from Endemic area	3	Validation	2	2	F	1	42	41_50	0.000208137	0.000368885	0.000239629	0.00902616	0.00309031	0.000272331	0.000393439	0.000356406	0.00796565	0.000671777	0.0016921	0.00147033	0.0268124	0.00337758	0.00101534	0.0076587	0.00181563	0.00115809	0.000408075	0.00027917	0.00180435	0.00022143	0.00228781	0.00161977	0.0552165	0.0448498	0.436266	0.0222194
2020_05_26_Plate3_K_17.xy	03_137	03_K17	3	09_F09	F09	F	09	09	116	Visceral Leishmaniasis	0	U_VL	Visceral Leishmaniasis U-VL	3	Validation	4	1	F	1	56	51_60	0.00024052	0.000680093	0.000740332	0.0400847	0.0096759	0.000306117	0.000325242	0.000187254	0.00538309	0.000796344	0.00205318	0.00236736	0.0722622	0.00896502	0.00217233	0.019504	0.00444688	0.000842922	0.000264549	0.000252462	0.001808	0.000130868	0.00206088	0.000799206	0.0369327	0.0162408	0.278432	0.0328692
2020_05_26_Plate3_K_18.xy	03_138	03_K18	3	10_F09	F09	F	09	10	154	Asymptomatic			Asymptomatic	3	Validation	3	2	F	1	NA	NA	0.000127134	0.000234596	0.000163092	0.00391789	0.00145966	0.000191234	0.000248509	0.000320436	0.00739582	0.000458425	0.000951869	0.00145815	0.0195576	0.00275386	0.000753095	0.0053219	0.000828287	0.000643859	0.000202916	0.000253202	0.00193087	8.35692e-05	0.00223409	0.0014911	0.0668692	0.0494865	0.402104	0.0230144
2020_05_26_Plate3_K_19.xy	03_139	03_K19	3	09_F10	F10	F	10	09	197	Non Endemic Area			Non Endemic Area	3	Validation	1	2	F	1	40	31_40	0.000144318	0.000256793	0.000177726	0.00489479	0.0017042	0.000253078	0.00027148	0.000290945	0.00779064	0.000476376	0.00114943	0.00141743	0.0216853	0.00347142	0.000814034	0.00500852	0.000996015	0.00071389	0.000220647	0.000314602	0.00178053	0.000101372	0.00225449	0.00136931	0.0629498	0.0367179	0.419364	0.0189776
2020_05_26_Plate3_K_20.xy	03_140	03_K20	3	10_F10	F10	F	10	10	203	Non Endemic Area			Non Endemic Area	3	Validation	1	2	M	2	25	18_30	0.000147654	0.000316851	0.000276588	0.0107044	0.00376887	0.000225577	0.000337124	0.000328341	0.00710805	0.00048409	0.00144049	0.0012215	0.0292629	0.00386299	0.000885927	0.00764382	0.00142129	0.000881858	0.000223375	0.000337276	0.00239445	0.000126463	0.00213973	0.00140675	0.0740554	0.0362595	0.447746	0.0168113
2020_05_26_Plate3_K_21.xy	03_141	03_K21	3	09_F11	F11	F	11	09	Serum01_2	Pool Serum				1	Validation	10	3	NA	NA	NA	NA	0.000180318	0.000386907	0.000362954	0.0141302	0.00216088	0.000238932	0.000284239	0.000321012	0.00873653	0.000459516	0.00145936	0.00155599	0.030323	0.00324792	0.000796501	0.0045301	0.00115193	0.00082976	0.00020059	0.000279813	0.00162105	0.00014003	0.00205277	0.00135347	0.0623994	0.0396939	0.440224	0.0156781
2020_05_26_Plate3_K_22.xy	03_142	03_K22	3	10_F11	F11	F	11	10	25	Visceral Leishmaniasis	1	C_VL	Visceral Leishmaniasis C-VL	3	Validation	4	1	M	2	28	18_30	0.000222504	0.000703433	0.000590358	0.0345894	0.00338589	0.000242392	0.000311543	0.000244208	0.00722438	0.000820566	0.00213934	0.00178358	0.0731826	0.00692	0.000685802	0.00688925	0.0014011	0.000469013	0.000159519	0.000218997	0.0015488	0.000117997	0.00152412	0.00111912	0.0361297	0.0289186	0.365223	0.0262921
2020_05_26_Plate3_K_23.xy	03_143	03_K23	3	09_F12	F12	F	12	09	136	Asymptomatic			Asymptomatic	3	Validation	3	2	F	1	56	51_60	0.000146399	0.000198448	0.000254729	0.00973225	0.00519934	0.000173536	0.000244459	0.000271476	0.00650419	0.000272101	0.000784556	0.00100105	0.0161002	0.00245215	0.000845929	0.00770945	0.0017827	0.0012788	0.000253332	0.000290039	0.00152962	0.000127592	0.00197843	0.00124029	0.0792758	0.0362168	0.346362	0.00652499
2020_05_26_Plate3_K_24.xy	03_144	03_K24	3	10_F12	F12	F	12	10	63	Asymptomatic			Asymptomatic	3	Validation	3	2	F	1	45	41_50	0.000151361	0.000279125	0.000314594	0.0105155	0.00392369	0.00022206	0.000245721	0.000223015	0.00747838	0.000444338	0.00119165	0.0016072	0.0272931	0.00398212	0.00110497	0.00908524	0.00179549	0.000680101	0.000217021	0.000287357	0.00212166	8.67037e-05	0.00247973	0.00141682	0.0555499	0.031639	0.427808	0.0182177
2020_05_26_Plate3_M_02.xy	03_146	03_M02	3	10_G01	G01	G	01	10	66	Asymptomatic			Asymptomatic	3	Validation	3	2	M	2	55	51_60	0.000329037	0.000361608	0.000624419	0.00822796	0.00526418	0.000215169	0.000563143	0.000882107	0.0101242	0.000660586	0.00117139	0.00234917	0.0190426	0.00217233	0.00179338	0.00971327	0.00116482	0.00167081	0.000319347	0.000534158	0.00196742	9.55773e-05	0.00466004	0.0041408	0.0607807	0.0587722	0.396605	0.0103621
2020_05_26_Plate3_M_03.xy	03_147	03_M03	3	09_G02	G02	G	02	09	194	Non Endemic Area			Non Endemic Area	3	Validation	1	2	M	2	39	31_40	0.000143697	0.000191618	0.000159359	0.00474048	0.00124912	0.000231487	0.000245089	0.000380741	0.00717713	0.00031059	0.00117061	0.000930906	0.015178	0.0023735	0.000523918	0.00258274	0.000784883	0.000562333	0.000138843	0.000268544	0.00143934	8.44153e-05	0.00142223	0.0015993	0.0632023	0.0515669	0.41228	0.00874756
2020_05_26_Plate3_M_04.xy	03_148	03_M04	3	10_G02	G02	G	02	10	6	Healthy from Endemic area			Healthy from Endemic area	3	Validation	2	2	F	1	37	31_40	0.000162062	0.000276301	0.000227899	0.00965007	0.00343435	0.00017848	0.000278297	0.000333535	0.00822775	0.000390402	0.00110098	0.00103293	0.0206337	0.00292664	0.000736899	0.0062119	0.00173348	0.000774602	0.000193194	0.000306001	0.00154471	0.0001224	0.00179052	0.00177407	0.0673174	0.0494206	0.482779	0.0128488
2020_05_26_Plate3_M_05.xy	03_149	03_M05	3	09_G03	G03	G	03	09	153	Asymptomatic			Asymptomatic	3	Validation	3	2	F	1	35	31_40	0.00013278	0.000270243	0.000136306	0.00465567	0.001607	0.000252333	0.000262585	0.00028561	0.00694165	0.000535298	0.0015596	0.00116084	0.0236726	0.00332387	0.000877474	0.00559618	0.000884117	0.000766818	0.000248677	0.000268293	0.00180756	0.000110893	0.00175872	0.00150037	0.0716113	0.0447308	0.402664	0.0254141
2020_05_26_Plate3_M_06.xy	03_150	03_M06	3	10_G03	G03	G	03	10	133	Visceral Leishmaniasis	1	C_VL	Visceral Leishmaniasis C-VL	3	Validation	4	1	M	2	60	51_60	0.000216061	0.000403657	0.000720004	0.0200187	0.0044083	0.000215332	0.00033596	0.000459279	0.00775421	0.000458991	0.00167388	0.00169433	0.0275124	0.00270118	0.00100499	0.00519271	0.00151414	0.000836101	0.000239757	0.000419785	0.0024521	9.99482e-05	0.00222683	0.00206916	0.0560077	0.0537523	0.381005	0.012126
2020_05_26_Plate3_M_07.xy	03_151	03_M07	3	09_G04	G04	G	04	09	148	Asymptomatic			Asymptomatic	3	Validation	3	2	F	1	54	51_60	0.000119117	0.000174188	0.000222879	0.00630251	0.00264349	0.000149829	0.000228476	0.000283266	0.00708143	0.000261602	0.00083614	0.00093384	0.014225	0.00179892	0.000707102	0.00457022	0.000876926	0.000611518	0.000174659	0.0002648	0.00199608	9.0079e-05	0.00148583	0.00128459	0.0436733	0.0358706	0.464533	0.00794466
2020_05_26_Plate3_M_08.xy	03_152	03_M08	3	10_G04	G04	G	04	10	119	Asymptomatic			Asymptomatic	3	Validation	3	2	F	1	38	31_40	0.000234517	0.000363552	0.000425782	0.00956375	0.00432013	0.000258919	0.000469211	0.000555439	0.00981602	0.000585928	0.00143336	0.00219599	0.0287716	0.00308533	0.00117408	0.00943865	0.0019304	0.00154081	0.000359987	0.000471536	0.00279061	0.000149756	0.00338218	0.00278139	0.0799447	0.0557759	0.481457	0.0180705
2020_05_26_Plate3_M_09.xy	03_153	03_M09	3	09_G05	G05	G	05	09	199	Non Endemic Area			Non Endemic Area	3	Validation	1	2	F	1	32	31_40	0.000165374	0.000276061	0.000191486	0.00330798	0.0010489	0.000235243	0.000334497	0.000412933	0.00814876	0.000586253	0.00138731	0.00154309	0.0191237	0.0026693	0.000815895	0.00398325	0.00081402	0.000962388	0.000297886	0.000384671	0.00218094	0.000118707	0.00286729	0.00217877	0.0656404	0.0501539	0.420791	0.0229414
2020_05_26_Plate3_M_10.xy	03_154	03_M10	3	10_G05	G05	G	05	10	43	Healthy from Endemic area			Healthy from Endemic area	3	Validation	2	2	F	1	29	18_30	0.000158845	0.000268957	0.000198749	0.00618823	0.00299989	0.00023533	0.000342832	0.000399134	0.00839219	0.000521556	0.00125964	0.00121978	0.0215963	0.00330959	0.000898963	0.00809757	0.00162036	0.000947052	0.000307873	0.00041267	0.00213064	0.000137447	0.00222672	0.00222417	0.0637859	0.0543564	0.439851	0.0182106
2020_05_26_Plate3_M_11.xy	03_155	03_M11	3	09_G06	G06	G	06	09	72	Healthy from Endemic area			Healthy from Endemic area	3	Validation	2	2	F	1	29	18_30	0.000209287	0.000363142	0.000298625	0.0090591	0.00292715	0.000292648	0.000384009	0.00036917	0.00759902	0.000610852	0.00186442	0.00157585	0.0234695	0.0036487	0.00090306	0.00620601	0.00176513	0.0011112	0.000334553	0.000355944	0.00246596	0.000159728	0.00239687	0.0022694	0.0532831	0.0482096	0.411225	0.0200392
2020_05_26_Plate3_M_12.xy	03_156	03_M12	3	10_G06	G06	G	06	10	Serum02_4	Pool Serum				1	Validation	10	3	NA	NA	NA	NA	0.000195646	0.000478182	0.000432674	0.0169828	0.00270458	0.00023591	0.000348284	0.000366017	0.00852633	0.000632416	0.00180041	0.00169022	0.038863	0.00417784	0.000874347	0.00635305	0.00137165	0.000704387	0.000233462	0.000267732	0.00210168	0.000142265	0.00203561	0.00178406	0.0502021	0.0425476	0.458022	0.0207733
2020_05_26_Plate3_M_13.xy	03_157	03_M13	3	09_G07	G07	G	07	09	2	Healthy from Endemic area			Healthy from Endemic area	3	Validation	2	2	M	2	24	18_30	0.000144942	0.000303244	0.000227906	0.00704259	0.00202795	0.000263088	0.000298066	0.000316269	0.00781874	0.000522142	0.0016552	0.00128893	0.0274222	0.00330226	0.000728115	0.00496008	0.00114056	0.000868995	0.000234452	0.00031907	0.00221143	0.000105409	0.00174986	0.00166982	0.0569187	0.0389202	0.453289	0.0206102
2020_05_26_Plate3_M_14.xy	03_158	03_M14	3	10_G07	G07	G	07	10	99	Asymptomatic			Asymptomatic	3	Validation	3	2	F	1	56	51_60	0.000241975	0.000412471	0.000501273	0.0179752	0.00766457	0.000243366	0.000430419	0.000422258	0.0096406	0.000425065	0.00133021	0.00142067	0.0256626	0.00363652	0.00104795	0.0084858	0.00164762	0.000958237	0.000184177	0.000434107	0.00183657	8.65532e-05	0.00217224	0.00238452	0.0482126	0.0496914	0.526953	0.00881244
2020_05_26_Plate3_M_15.xy	03_159	03_M15	3	09_G08	G08	G	08	09	13	Healthy from Endemic area			Healthy from Endemic area	3	Validation	2	2	F	1	38	31_40	0.000195442	0.000290368	0.000259019	0.00768621	0.00333228	0.000252014	0.00039682	0.000376907	0.00793242	0.000543185	0.00132131	0.00182867	0.0245072	0.00271332	0.00110368	0.00831796	0.00133814	0.00115724	0.000321087	0.000441446	0.00244881	0.000123499	0.00306789	0.00249612	0.0734013	0.0477553	0.426903	0.0197693
2020_05_26_Plate3_M_16.xy	03_160	03_M16	3	10_G08	G08	G	08	10	Serum02_3	Pool Serum				1	Validation	10	3	NA	NA	NA	NA	0.000288743	0.000620861	0.000588763	0.0193111	0.00278382	0.000373169	0.0005158	0.000476007	0.00986531	0.000880104	0.00219501	0.00193717	0.0401344	0.00434092	0.00092107	0.00632247	0.00141806	0.00095247	0.000283829	0.000429397	0.00233098	0.000175221	0.0024821	0.00199846	0.0496829	0.0415507	0.441569	0.0209343
2020_05_26_Plate3_M_17.xy	03_161	03_M17	3	09_G09	G09	G	09	09	50	Asymptomatic			Asymptomatic	3	Validation	3	2	F	1	58	51_60	0.000153585	0.000203221	0.000243893	0.00737451	0.00365599	0.00025591	0.000226735	0.000312084	0.00749176	0.000274551	0.00104027	0.000911589	0.0124236	0.00221049	0.000880362	0.00535243	0.0013507	0.000657139	0.000164316	0.000318445	0.00172667	8.73039e-05	0.00140203	0.00159825	0.0556154	0.0402833	0.412247	0.00618855
2020_05_26_Plate3_M_18.xy	03_162	03_M18	3	10_G09	G09	G	09	10	Visucon02_3	Visucon				2	Validation	11	3	NA	NA	NA	NA	0.000208044	0.000264236	0.000309323	0.00819103	0.003095	0.000194548	0.000521499	0.000423839	0.00901199	0.000429735	0.00125373	0.00117594	0.0194983	0.00302153	0.000888079	0.0065682	0.00147219	0.000503977	0.000240852	0.000472491	0.00393513	0.000108139	0.00224875	0.00206479	0.0876679	0.04545	0.493801	0.0118603
2020_05_26_Plate3_M_20.xy	03_164	03_M20	3	10_G10	G10	G	10	10	52	Asymptomatic			Asymptomatic	3	Validation	3	2	M	2	66	61_70	0.000310031	0.000575296	0.000819477	0.0299803	0.00941717	0.000316772	0.000428446	0.000497779	0.00861834	0.000588314	0.00170079	0.00180688	0.0333707	0.00455134	0.00158096	0.0122798	0.00332852	0.00160584	0.000358334	0.000595613	0.00313937	0.000214417	0.00265004	0.00262937	0.0817759	0.0486678	0.414906	0.0119647
2020_05_26_Plate3_M_21.xy	03_165	03_M21	3	09_G11	G11	G	11	09	57	Asymptomatic			Asymptomatic	3	Validation	3	2	F	1	NA	NA	0.000292902	0.000257166	0.000644946	0.00535352	0.00249066	0.000352522	0.000485729	0.000497305	0.0113952	0.000484476	0.00163103	0.00216761	0.00960931	0.00187633	0.00136724	0.0043215	0.0012634	0.00134471	0.000350891	0.000588416	0.00420412	0.000111963	0.00345338	0.00188444	0.0780519	0.0329377	0.4812	0.00709072
2020_05_26_Plate3_M_22.xy	03_166	03_M22	3	10_G11	G11	G	11	10	207	Non Endemic Area			Non Endemic Area	3	Validation	1	2	F	1	23	18_30	0.000162366	0.000214742	0.000115173	0.00281937	0.0012004	0.000263045	0.000335467	0.000489634	0.00863937	0.000483951	0.00139791	0.00105262	0.0148108	0.00268329	0.000631055	0.00442563	0.000823484	0.000965511	0.000256078	0.000402562	0.00298142	0.000125208	0.00216337	0.00195901	0.0760103	0.0597812	0.434351	0.0162396
2020_05_26_Plate3_O_11.xy	03_179	03_O11	3	09_H06	H06	H	06	09	128	Asymptomatic			Asymptomatic	3	Validation	3	2	M	2	42	41_50	0.000333958	0.000622355	0.00167429	0.0246049	0.0133406	0.000230573	0.000602625	0.000569127	0.0111201	0.00086437	0.00176562	0.00440643	0.0413216	0.00296454	0.00437427	0.0150038	0.00238672	0.00239693	0.000560167	0.000800482	0.00434712	0.000253991	0.00509266	0.00243862	0.0667989	0.0425911	0.47081	0.0207617
2020_05_26_Plate3_O_12.xy	03_180	03_O12	3	10_H06	H06	H	06	10	102	Visceral Leishmaniasis	0	U_VL	Visceral Leishmaniasis U-VL	3	Validation	4	1	M	2	72	71_80	0.000265685	0.00056611	0.000831751	0.0366613	0.00590737	0.000294881	0.000340539	0.00018752	0.00892125	0.000489597	0.00182814	0.00164063	0.0420277	0.00470872	0.00129861	0.00787107	0.00333857	0.00100306	0.000214419	0.00028444	0.00243543	0.000151152	0.00182019	0.000981788	0.049693	0.0199019	0.488953	0.00862098
2020_05_26_Plate3_O_14.xy	03_182	03_O14	3	10_H07	H07	H	07	10	140	Asymptomatic			Asymptomatic	3	Validation	3	2	M	2	21	18_30	0.000193944	0.000341835	0.000439196	0.0139923	0.00372748	0.000211279	0.000338724	0.000378177	0.00884679	0.000530518	0.00109763	0.00182444	0.0347121	0.00260215	0.000977813	0.00714445	0.00114525	0.000604368	0.000214816	0.000410545	0.00301045	9.38521e-05	0.00235401	0.00235848	0.0693593	0.0596073	0.482227	0.0172041
2020_05_26_Plate3_O_15.xy	03_183	03_O15	3	09_H08	H08	H	08	09	191	Visceral Leishmaniasis			Visceral Leishmaniasis	3	Validation	4	1	M	2	35	31_40	0.000159163	0.000387751	0.000326194	0.0180357	0.00441955	0.000207714	0.000261588	0.000239725	0.00766105	0.00051395	0.00120962	0.00149669	0.0421619	0.00287218	0.000807829	0.00830247	0.00173301	0.000858257	0.00021507	0.000212485	0.00148293	0.000115033	0.00181261	0.000889783	0.043252	0.0340285	0.447077	0.025207
2020_05_26_Plate3_O_16.xy	03_184	03_O16	3	10_H08	H08	H	08	10	180	Visceral Leishmaniasis			Visceral Leishmaniasis	3	Validation	4	1	M	2	18	18_30	0.000417071	0.00120366	0.00135783	0.0550275	0.00815647	0.000284937	0.000672562	0.00052859	0.0116256	0.00131174	0.00332344	0.00302618	0.0817579	0.00493165	0.00121987	0.0121815	0.00157147	0.0020489	0.000435699	0.000710128	0.00351155	0.000283507	0.00262292	0.0017172	0.0396045	0.0400963	0.496791	0.0305565
2020_05_26_Plate3_O_21.xy	03_189	03_O21	3	09_H11	H11	H	11	09	93	Asymptomatic			Asymptomatic	3	Validation	3	2	M	2	22	18_30	0.00015022	0.000271225	0.000200169	0.00869918	0.00254176	0.000224058	0.000276004	0.000327809	0.00854072	0.000447995	0.00103305	0.0012303	0.0275471	0.00371988	0.000648506	0.00520758	0.000899083	0.000792136	0.000217795	0.000282057	0.00173756	0.000102813	0.00188941	0.00159797	0.0650401	0.0496238	0.481806	0.0178812
2020_05_26_Plate3_O_22.xy	03_190	03_O22	3	10_H11	H11	H	11	10	94	Asymptomatic			Asymptomatic	3	Validation	3	2	F	1	24	18_30	0.000363966	0.000729444	0.00070328	0.0395299	0.0102544	0.000307754	0.000556502	0.000580267	0.00984646	0.000804228	0.0015531	0.00245352	0.0607951	0.00504192	0.0016006	0.0124498	0.00194893	0.0012826	0.000424488	0.0007699	0.00404476	0.00017914	0.00408622	0.0027502	0.0879637	0.0764226	0.435893	0.0260499
[truncated: 45 more columns]
